# Supplementary material for: Investigating Alzheimer’s Disease-Associated Genes Using Differential Splicing Frequency Analysis
Source: Cells. 2026 Jun 15;15(12):1086. doi: 10.3390/cells15121086 (PMC13297122; doi:10.3390/cells15121086)
Supplement: Supplementary file 1 [file cells-15-01086-s001.zip]

Archive with 56 entries (55 files):
- S1.pdf
- S2/
- S2/ERP161086.xlsx
- S2/mSRP311668.xlsx
- S2/mSRP447810.xlsx
- S2/mSRP511105.xlsx
- S2/mSRP513987.xlsx
- S2/mSRP521327.xlsx
- S2/mSRP521329.xlsx
- S2/mSRP533996.xlsx
- S2/mSRP543852.xlsx
- S2/mSRP555827.xlsx
- S2/SRP082406.xlsx
- S2/SRP092075.xlsx
- S2/SRP111293.xlsx
- S2/SRP112708.xlsx
- S2/SRP112852.xlsx
- S2/SRP154995.xlsx
- S2/SRP156444.xlsx
- S2/SRP178463.xlsx
- S2/SRP188499.xlsx
- S2/SRP269599.xlsx
- S2/SRP281197.xlsx
- S2/SRP281230.xlsx
- S2/SRP285156.xlsx
- S2/SRP319543.xlsx
- S2/SRP330498.xlsx
- S2/SRP339150.xlsx
- S2/SRP346150.xlsx
- S2/SRP346958.xlsx
- S2/SRP375143.xlsx
- S2/SRP382717.xlsx
- S2/SRP382946.xlsx
- S2/SRP384909.xlsx
- S2/SRP397912.xlsx
- S2/SRP398685.xlsx
- S2/SRP415735.xlsx
- S2/SRP425558.xlsx
- S2/SRP429133.xlsx
- S2/SRP429938.xlsx
- S2/SRP435274.xlsx
- S2/SRP438538.xlsx
- S2/SRP438579.xlsx
- S2/SRP446167.xlsx
- S2/SRP460362.xlsx
- S2/SRP480332.xlsx
- S2/SRP485300.xlsx
- S2/SRP485432.xlsx
- S2/SRP489930.xlsx
- S2/SRP490059.xlsx
- S2/SRP501458.xlsx
- S2/SRP507928.xlsx
- S2/SRP517721.xlsx
- S2/SRP536444.xlsx
- S2/SRP540706.xlsx
- S3.txt
