# Supplementary material for: Investigating Alzheimer’s Disease-Associated Genes Using Differential Splicing Frequency Analysis
Source: Cells. 2026 Jun 15;15(12):1086. doi: 10.3390/cells15121086 (PMC13297122; doi:10.3390/cells15121086)
Supplement: Supplementary file 1 [file cells-15-01086-s001.zip › S2/ERP161086.xlsx]

## Sheet: APP
group1	Control	Control	Control	Control	Control	Control	Control	Control	Control	Control	Control	Control	Control	Control	Control	D&AD	D&AD	D&AD	D&AD	D&AD	D&AD	D&AD	D&AD	D&AD	D&AD	D&AD	D&AD	D&AD	D&AD	AD	AD	AD	AD	AD	AD	AD	AD	AD	AD	AD	AD	AD
group2	cerebellum	prefrontal cortex	cerebellum	prefrontal cortex	cerebellum	prefrontal cortex	cerebellum	prefrontal cortex	cerebellum	cerebellum	prefrontal cortex	cerebellum	prefrontal cortex	cerebellum	prefrontal cortex	cerebellum	prefrontal cortex	cerebellum	prefrontal cortex	cerebellum	prefrontal cortex	cerebellum	prefrontal cortex	cerebellum	prefrontal cortex	cerebellum	prefrontal cortex	cerebellum	prefrontal cortex	cerebellum	prefrontal cortex	prefrontal cortex	cerebellum	prefrontal cortex	cerebellum	prefrontal cortex	cerebellum	prefrontal cortex	cerebellum	prefrontal cortex	cerebellum	prefrontal cortex
ID	ERR13257749	ERR13257750	ERR13257751	ERR13257752	ERR13257753	ERR13257754	ERR13257755	ERR13257756	ERR13257757	ERR13257758	ERR13257759	ERR13257760	ERR13257761	ERR13257762	ERR13257763	ERR13257764	ERR13257765	ERR13257766	ERR13257767	ERR13257768	ERR13257769	ERR13257770	ERR13257771	ERR13257772	ERR13257773	ERR13257774	ERR13257775	ERR13257776	ERR13257777	ERR13257778	ERR13257779	ERR13257780	ERR13257781	ERR13257782	ERR13257783	ERR13257784	ERR13257785	ERR13257786	ERR13257787	ERR13257788	ERR13257789	ERR13257790
APP/725N	2000	368	253	312	1022	496	470	1717	1500	212	873	1202	1146	1602	783	2115	376	112	91	1205	1373	2101	565	2169	1128	1453	327	2131	108	2363	718	774	18	331	1109	341	1220	689	1515	664	687	132
APP/937N	2664	599	312	471	1523	963	594	2469	1735	288	1603	1383	1757	1940	986	2575	638	148	117	1402	1682	2495	771	2610	1601	1681	447	2425	118	3352	1057	1095	114	618	1493	479	1830	1124	1906	1030	655	178
APP/2042N	1572	197	117	251	879	382	295	1226	1080	122	441	809	585	1318	438	1632	358	63	80	955	1018	1690	401	1879	893	1060	99	1722	172	1572	412	579	21	297	962	280	813	493	1226	451	329	108
APP/2598N	72	43	12	63	54	42	46	75	60	15	41	36	46	50	126	167	55	14	0	310	189	68	101	112	46	48	66	142	5	151	73	78	1	36	25	30	69	78	71	79	0	15
APP/5704N	3403	1864	530	691	2652	2401	1083	3955	2163	1149	4577	2057	3546	2467	1710	3540	1415	316	249	2238	2721	2967	1481	3184	3031	2872	673	3313	493	5307	2362	1472	328	1418	1864	1092	2972	2816	2192	1969	1080	394
APP/6315N	1758	316	199	327	927	422	457	1463	1315	202	747	1024	930	1527	635	1824	300	99	76	1032	1280	1905	442	1955	1116	1202	290	1893	107	2073	618	766	30	318	1015	321	980	627	1346	584	690	137
APP/6663N	2898	1268	457	528	2291	1725	876	3275	1915	752	3143	1740	2812	2205	1238	2993	1095	223	194	1978	2390	2966	1171	3021	2358	2512	587	3260	373	4507	1726	1228	193	930	1699	782	2323	1735	2040	1407	865	248
APP/7350N	2750	1262	418	506	2221	1627	782	3019	1785	779	3187	1640	2665	2015	1278	2852	1046	217	196	1820	2213	2617	1114	2791	2210	2374	634	2970	294	4219	1657	1163	203	970	1531	721	2265	1746	1839	1363	810	297
APP/9950N	4015	3043	718	898	3592	3865	1581	5515	2611	1591	6732	2477	4656	2914	2310	4514	2282	494	396	2942	3666	3638	2323	3918	3679	3585	904	4120	851	7076	3491	2044	562	2407	2222	1702	3804	4187	2601	2508	1537	559
APP/14882N	84	40	13	71	58	54	31	76	59	16	43	39	37	59	115	175	66	18	0	332	181	65	107	126	61	64	101	156	0	166	78	79	1	40	31	57	82	90	74	91	0	15
APP/17537N	539	132	95	228	310	211	150	804	344	58	314	303	338	497	454	647	264	108	46	558	1050	738	417	647	525	479	214	445	93	1001	357	531	33	224	269	217	473	497	328	380	291	122
APP/19314N	2426	620	322	440	1335	767	602	2267	1716	285	1219	1248	1452	1859	932	2466	588	141	94	1379	1738	2674	740	2595	1435	1757	370	2449	142	2961	1023	902	78	460	1359	483	1509	909	1870	831	840	164
APP/21657N	637	210	166	380	343	296	283	970	513	73	348	343	452	548	600	1017	308	120	147	1009	1532	934	529	846	525	643	334	694	125	1121	523	710	26	183	368	366	593	679	457	455	390	178
APP/21906N	1766	185	129	337	927	318	311	1298	1239	118	307	875	720	1544	473	1832	206	47	76	1046	1055	1993	420	2246	900	1111	125	1911	97	1640	484	789	25	224	1013	313	807	591	1488	401	337	131
APP/28957N	1387	253	109	242	666	352	347	1092	968	120	537	722	649	1205	418	1445	333	53	129	840	1111	1604	494	1719	981	913	169	1531	54	1492	491	507	28	237	835	231	751	565	1111	399	521	168
APP/36594N	1663	235	105	319	860	283	279	1274	1242	119	407	884	686	1381	453	1713	330	58	102	1055	1011	1802	362	2077	644	1183	124	1847	95	1456	438	808	34	241	996	380	891	455	1439	430	548	96
APP/39362N	1717	262	55	91	972	254	272	1081	1195	140	660	984	677	1401	169	1522	236	33	14	452	448	1900	186	1977	819	1032	18	1921	82	1314	395	272	15	74	1064	137	662	300	1297	267	441	65
APP/42627N	2693	719	296	457	1644	1053	719	2539	1658	356	1768	1376	1871	1975	949	2478	707	136	129	1471	1858	2370	805	2655	1787	1770	501	2451	127	3426	1139	865	99	662	1443	499	1880	1235	1904	1079	582	199
APP/58417N	1941	251	170	418	864	340	360	1648	1267	96	370	892	724	1506	447	2157	353	64	50	1144	1269	2215	477	2426	634	1237	194	2164	54	1731	538	823	16	222	1107	220	949	624	1437	432	345	128
Splicing frequency/58417N	0.0539391	0.0211511	0.0379803	0.0594595	0.0373379	0.0214498	0.0377438	0.0460811	0.0520008	0.0147897	0.0135447	0.0445243	0.0281176	0.0537608	0.0307979	0.0572695	0.0322198	0.025974	0.0228728	0.0493785	0.0456721	0.0602852	0.0369596	0.0622802	0.0260124	0.0458556	0.0314068	0.0576375	0.0159292	0.0368863	0.030603	0.0531482	0.00876712	0.0224424	0.0542514	0.0254306	0.0381538	0.0320988	0.0549711	0.0291498	0.0315126	0.0383923
APP/58417N		logFC	logCPM	PValue	FDR
cerebellum	D&AD	0.306936	15.5004	0.176966	0.459811
	AD	-0.138425	15.2929	0.665943	0.899268
prefrontal cortex	D&AD	-0.175391	16.9533	0.187119	0.711052
	AD	0.0704166	14.9804	0.813108	0.908768

## Sheet: PSEN2
ID	ERR13257749	ERR13257750	ERR13257751	ERR13257752	ERR13257753	ERR13257754	ERR13257755	ERR13257756	ERR13257757	ERR13257758	ERR13257759	ERR13257760	ERR13257761	ERR13257762	ERR13257763	ERR13257764	ERR13257765	ERR13257766	ERR13257767	ERR13257768	ERR13257769	ERR13257770	ERR13257771	ERR13257772	ERR13257773	ERR13257774	ERR13257775	ERR13257776	ERR13257777	ERR13257778	ERR13257779	ERR13257780	ERR13257781	ERR13257782	ERR13257783	ERR13257784	ERR13257785	ERR13257786	ERR13257787	ERR13257788	ERR13257789	ERR13257790
PSEN2/381N	117	51	16	19	129	48	64	87	83	56	88	66	61	51	33	75	38	11	14	30	50	39	24	112	77	28	0	121	19	115	47	52	17	47	78	0	106	17	72	38	24	11
PSEN2/384N	44	38	13	7	55	32	16	26	39	22	16	36	31	20	15	24	14	0	0	16	13	7	7	20	7	15	0	49	0	30	22	18	8	14	26	6	15	13	12	12	0	4
PSEN2/670N	106	29	9	5	114	33	54	49	45	32	7	73	53	55	22	59	26	4	0	12	16	17	27	84	17	26	2	131	0	53	17	0	17	6	70	0	72	7	63	16	74	1
PSEN2/985N	109	57	14	7	120	48	52	62	41	22	83	59	44	43	27	56	50	14	17	39	27	29	13	70	51	13	0	111	58	70	34	41	3	9	100	3	33	1	43	30	62	5
PSEN2/1144N	110	70	22	16	128	62	85	85	67	49	110	84	69	51	37	62	51	11	18	51	53	31	19	90	39	14	1	136	27	82	37	68	8	22	91	9	47	6	45	34	46	12
PSEN2/1298N	192	101	72	37	218	133	86	151	91	88	153	100	91	108	53	105	79	22	40	40	52	25	31	145	66	74	22	174	52	232	64	13	37	84	145	21	124	60	77	55	46	17
PSEN2/1618N	89	18	36	3	84	17	26	45	54	14	16	45	22	44	13	40	23	11	3	15	17	21	15	73	33	25	0	66	10	42	14	3	6	4	36	0	38	4	32	8	16	9
PSEN2/1656N	74	15	2	6	119	7	29	28	47	11	19	65	21	40	19	41	6	9	9	16	27	17	5	58	66	15	4	67	0	53	11	0	8	12	71	9	36	0	57	10	16	4
PSEN2/2162N	114	60	16	12	192	84	60	101	64	57	87	77	73	60	49	84	38	13	19	34	54	30	38	77	65	40	0	105	22	127	40	58	21	48	73	0	71	61	77	30	15	13
PSEN2/2411N	83	27	8	5	111	20	33	65	59	19	12	83	36	55	21	52	30	9	0	21	25	22	25	77	38	20	0	130	0	54	5	0	10	10	71	0	66	11	53	23	66	2
PSEN2/3960N	73	9	9	8	58	1	34	10	49	6	18	24	10	32	6	44	2	1	4	13	13	14	37	70	0	19	0	89	9	52	7	14	2	4	38	8	35	3	61	7	125	9
PSEN2/6337N	91	15	6	2	122	9	39	56	54	13	0	38	22	58	16	67	30	7	0	19	29	20	5	88	41	18	0	93	9	63	6	14	0	4	59	18	30	0	42	13	21	4

## Sheet: PSEN1
ID	ERR13257749	ERR13257750	ERR13257751	ERR13257752	ERR13257753	ERR13257754	ERR13257755	ERR13257756	ERR13257757	ERR13257758	ERR13257759	ERR13257760	ERR13257761	ERR13257762	ERR13257763	ERR13257764	ERR13257765	ERR13257766	ERR13257767	ERR13257768	ERR13257769	ERR13257770	ERR13257771	ERR13257772	ERR13257773	ERR13257774	ERR13257775	ERR13257776	ERR13257777	ERR13257778	ERR13257779	ERR13257780	ERR13257781	ERR13257782	ERR13257783	ERR13257784	ERR13257785	ERR13257786	ERR13257787	ERR13257788	ERR13257789	ERR13257790
PSEN1/90N	43	10	11	31	40	10	29	28	48	7	2	14	4	41	25	57	24	1	3	41	47	30	11	46	20	15	0	52	0	73	30	45	0	17	56	4	32	16	44	17	15	5
PSEN1/1889N	126	46	38	54	157	62	61	71	61	27	27	57	46	98	74	127	47	15	11	43	103	79	38	79	54	71	48	100	0	237	75	80	13	28	119	53	101	51	76	56	130	7
PSEN1/2518N	48	8	15	22	22	5	26	26	48	9	9	28	14	28	27	60	8	1	2	15	23	16	13	46	14	6	0	35	5	59	11	46	15	11	45	13	35	19	38	29	14	1
PSEN1/5166N	46	7	15	16	70	30	57	26	63	11	21	21	16	59	25	91	15	7	13	47	55	44	12	49	24	41	0	89	0	98	19	75	5	11	61	40	56	18	55	20	44	14
PSEN1/5183N	116	34	25	22	122	33	39	59	64	19	16	36	42	72	42	91	14	8	4	43	96	72	46	87	58	45	34	99	0	197	62	67	11	37	78	35	58	19	72	45	28	7
PSEN1/5296N	81	15	11	14	87	13	40	41	55	21	18	20	18	67	40	86	15	11	13	59	44	56	18	47	23	28	10	65	0	92	44	70	11	26	49	62	52	35	54	39	30	10
PSEN1/5723N	33	2	4	10	53	4	37	12	34	7	14	13	24	23	31	46	9	4	0	11	35	21	20	47	0	9	0	35	0	46	10	30	0	25	36	19	20	24	21	21	0	5
PSEN1/8256N	77	9	11	15	105	28	75	52	65	19	26	22	26	87	26	97	21	11	18	66	49	76	14	51	21	32	10	88	0	123	33	107	12	27	65	50	66	40	55	43	46	15
PSEN1/11211N	17	2	0	12	19	1	4	18	24	3	1	8	2	16	13	28	8	0	3	13	25	12	3	24	21	11	0	28	0	21	13	35	0	14	21	0	13	2	21	8	0	2
PSEN1/13145N	39	5	6	15	79	10	34	18	42	5	8	16	22	27	31	55	11	3	8	19	22	28	15	57	17	12	2	33	5	47	19	34	0	30	51	0	19	29	30	21	0	2
PSEN1/22690N	39	2	13	23	43	10	20	22	27	2	0	17	6	21	18	60	22	4	0	26	37	34	5	16	38	19	8	26	0	57	13	28	1	0	51	6	34	22	35	25	15	0
PSEN1/22702N	27	8	0	4	32	10	13	9	39	0	2	9	3	48	33	42	10	5	3	21	47	18	5	35	0	10	8	19	0	39	12	11	5	6	39	4	15	11	35	20	0	5

## Sheet: CLU
ID	ERR13257749	ERR13257750	ERR13257751	ERR13257752	ERR13257753	ERR13257754	ERR13257755	ERR13257756	ERR13257757	ERR13257758	ERR13257759	ERR13257760	ERR13257761	ERR13257762	ERR13257763	ERR13257764	ERR13257765	ERR13257766	ERR13257767	ERR13257768	ERR13257769	ERR13257770	ERR13257771	ERR13257772	ERR13257773	ERR13257774	ERR13257775	ERR13257776	ERR13257777	ERR13257778	ERR13257779	ERR13257780	ERR13257781	ERR13257782	ERR13257783	ERR13257784	ERR13257785	ERR13257786	ERR13257787	ERR13257788	ERR13257789	ERR13257790
CLU/102N	179	91	238	63	139	143	12	109	88	96	96	70	39	65	240	255	223	227	117	588	418	228	511	143	196	148	129	112	180	244	280	66	99	149	19	53	375	110	67	159	61	83
CLU/209N	17083	28778	61646	34081	17735	30619	4843	25559	8065	22351	42030	10771	15528	10513	62132	16208	48271	39946	66152	42380	46042	11293	46700	8270	37084	18643	37022	9168	62923	30511	31999	32422	25727	44474	3681	33546	31481	49269	5294	21477	21605	25088
CLU/210N	0	0	5	18	12	5	0	1	3	6	6	2	2	3	21	5	3	16	8	5	6	3	5	0	0	17	18	3	17	1	8	3	0	2	4	3	9	13	1	1	14	14
CLU/213N	29	38	75	36	18	59	3	26	21	38	86	13	32	23	79	20	83	37	84	56	69	11	79	6	67	35	54	10	122	48	56	41	25	73	8	45	49	48	7	31	17	42
CLU/284N	2	6	12	3	7	3	0	8	7	3	0	4	5	1	11	1	3	17	2	27	44	10	37	2	13	8	10	7	0	14	22	0	3	5	0	6	33	7	17	7	0	3
CLU/528N	18076	16129	34582	9512	14134	13131	3373	14932	7880	13128	18300	10110	8874	9672	39920	16393	34132	18840	16496	34833	31563	12050	29544	9490	23338	16398	11211	9090	18827	23461	21562	11430	10007	19581	3370	10119	31380	20752	6375	15807	12230	7690
CLU/531N	486	347	872	207	399	367	109	380	214	332	360	240	255	241	874	404	934	392	413	922	851	330	769	194	555	488	247	273	422	596	546	380	257	455	102	246	770	469	209	521	429	199
CLU/545N	261	128	356	52	293	111	77	73	127	70	34	120	48	129	230	230	258	146	63	285	306	206	238	167	251	191	105	226	43	232	303	120	52	181	51	60	268	92	67	90	154	32
CLU/1000N	50	44	78	8	39	37	9	33	28	31	10	41	14	48	58	38	40	61	32	90	90	43	40	32	48	38	50	19	4	50	52	47	10	16	13	9	65	31	21	50	0	10
CLU/1018N	12430	9298	19063	4308	9330	6862	2195	8710	6142	7656	7941	7069	5354	7026	22035	12256	20622	10781	6750	23494	21016	8951	17530	7556	15217	11126	4759	7057	6551	15250	14260	6376	4707	8952	2344	4221	22723	9592	4836	8825	6790	3606
CLU/1144N	16986	20149	44281	15825	14860	19606	4459	20437	7946	16123	26732	10222	11471	9610	48608	15330	41038	27230	35596	36295	38296	10929	33256	8612	29827	16874	18870	9176	40254	26199	25577	17257	15116	27825	3488	17808	30179	31876	5837	18811	15391	11762
CLU/1388N	5543	4162	7934	1659	4099	2783	915	3985	2817	2729	2768	3165	1807	3082	8457	6265	9058	4567	2304	11416	10198	4550	6623	4052	7369	5223	2034	4252	1563	6379	7159	3024	1356	3218	973	1331	9277	3290	2017	3445	2266	1425
CLU/2413N	8657	5806	12352	2314	6672	4094	1458	6086	4350	4739	4796	5013	3120	4935	14026	8661	13760	6952	3868	16398	14914	6538	10019	5790	11748	7919	2956	5619	3263	9795	9759	4047	2632	5243	1599	2285	15142	5508	3201	6140	3600	2176
CLU/3572N	23	9	64	23	19	17	0	43	17	15	7	5	18	9	46	32	24	69	24	95	97	54	149	26	29	54	29	27	10	86	68	18	26	43	8	33	120	46	46	40	39	22
CLU/4054N	1803	1246	2242	451	1241	855	331	1142	967	873	833	1099	603	1102	2701	1976	2921	1431	677	3628	3212	1439	2099	1365	4163	1659	697	1425	521	2100	2301	990	376	883	431	386	3153	1012	641	1038	602	439
CLU/4281N	15211	15935	32127	10033	12412	13553	3273	14759	6940	12329	18240	9167	8976	8748	38047	13792	33220	18717	19799	30357	31371	10033	26765	7652	24856	14511	11939	8059	23986	21320	20693	11744	10210	19582	2879	10713	27210	21845	5164	14624	11267	7975

## Sheet: APOE
ID	ERR13257749	ERR13257750	ERR13257751	ERR13257752	ERR13257753	ERR13257754	ERR13257755	ERR13257756	ERR13257757	ERR13257758	ERR13257759	ERR13257760	ERR13257761	ERR13257762	ERR13257763	ERR13257764	ERR13257765	ERR13257766	ERR13257767	ERR13257768	ERR13257769	ERR13257770	ERR13257771	ERR13257772	ERR13257773	ERR13257774	ERR13257775	ERR13257776	ERR13257777	ERR13257778	ERR13257779	ERR13257780	ERR13257781	ERR13257782	ERR13257783	ERR13257784	ERR13257785	ERR13257786	ERR13257787	ERR13257788	ERR13257789	ERR13257790
APOE/33N	177	392	551	6	270	0	0	1	0	301	2	153	4	2	407	1	179	361	232	113	0	0	178	126	8	125	190	0	3	513	162	483	170	0	0	0	370	1	88	117	380	245
APOE/580N	10203	16843	21326	10473	11766	10355	3948	4308	4295	10393	14549	6993	5260	8234	17926	11215	10003	14076	6857	5993	11996	4391	7747	7192	20986	6192	4023	7774	10026	20703	10045	11724	5095	7384	1443	8849	19635	15481	4231	5846	14417	6145
APOE/678N	139	266	341	160	228	214	30	93	53	175	164	110	94	96	281	158	193	229	146	119	309	44	97	107	281	104	105	104	66	330	231	214	137	109	26	163	270	235	54	76	197	121
APOE/745N	12	23	34	0	29	9	6	4	11	30	26	7	9	11	38	10	19	21	16	14	12	2	9	29	74	15	9	16	29	21	34	17	5	6	8	16	38	30	8	5	1	6
APOE/760N	2595	3517	5180	2182	2951	2220	1056	952	1218	2369	3220	2069	1535	2474	5086	2702	2511	3495	1559	1326	3038	1038	1995	1741	10954	1489	1201	1775	2347	5326	2525	2798	1100	1851	389	1972	5168	3637	1073	1559	3042	1330
APOE/1092N	8618	13326	18199	7948	9561	8483	3007	3630	3758	7826	10651	5779	4230	6898	14235	10369	8693	11369	5198	5166	10191	3871	6435	6406	17878	5201	3382	6844	7180	16755	8265	8963	3707	5765	1284	6653	16339	11381	3391	4703	11162	4781

## Sheet: RAB35
ID	ERR13257749	ERR13257750	ERR13257751	ERR13257752	ERR13257753	ERR13257754	ERR13257755	ERR13257756	ERR13257757	ERR13257758	ERR13257759	ERR13257760	ERR13257761	ERR13257762	ERR13257763	ERR13257764	ERR13257765	ERR13257766	ERR13257767	ERR13257768	ERR13257769	ERR13257770	ERR13257771	ERR13257772	ERR13257773	ERR13257774	ERR13257775	ERR13257776	ERR13257777	ERR13257778	ERR13257779	ERR13257780	ERR13257781	ERR13257782	ERR13257783	ERR13257784	ERR13257785	ERR13257786	ERR13257787	ERR13257788	ERR13257789	ERR13257790
RAB35/94N	146	11	61	12	176	20	39	91	107	22	19	82	26	68	30	110	35	26	13	82	83	62	48	77	138	79	14	158	0	121	59	23	7	42	96	18	82	43	128	41	45	8
RAB35/1437N	172	29	61	14	206	40	42	111	110	53	44	81	63	94	36	103	59	35	6	56	53	101	52	85	205	76	38	148	29	133	56	24	21	65	148	45	108	83	156	66	33	13
RAB35/4467N	140	23	27	10	164	38	11	100	100	22	7	66	33	102	15	106	26	30	14	50	89	63	49	91	119	81	10	115	0	120	48	16	15	15	146	15	90	57	125	27	44	6
RAB35/4671N	150	19	46	12	232	16	40	82	103	25	11	75	33	105	33	118	30	25	22	67	56	62	50	99	118	73	6	137	10	111	46	28	16	22	123	15	100	47	158	40	87	10
RAB35/8131N	126	15	18	6	137	30	9	78	80	18	13	50	28	95	9	85	13	30	10	40	65	61	49	71	110	59	10	90	0	92	36	20	14	13	125	10	72	46	105	20	23	2

## Sheet: DENND1B
ID	ERR13257749	ERR13257750	ERR13257751	ERR13257752	ERR13257753	ERR13257754	ERR13257755	ERR13257756	ERR13257757	ERR13257758	ERR13257759	ERR13257760	ERR13257761	ERR13257762	ERR13257763	ERR13257764	ERR13257765	ERR13257766	ERR13257767	ERR13257768	ERR13257769	ERR13257770	ERR13257771	ERR13257772	ERR13257773	ERR13257774	ERR13257775	ERR13257776	ERR13257777	ERR13257778	ERR13257779	ERR13257780	ERR13257781	ERR13257782	ERR13257783	ERR13257784	ERR13257785	ERR13257786	ERR13257787	ERR13257788	ERR13257789	ERR13257790

## Sheet: MAPT
ID	ERR13257749	ERR13257750	ERR13257751	ERR13257752	ERR13257753	ERR13257754	ERR13257755	ERR13257756	ERR13257757	ERR13257758	ERR13257759	ERR13257760	ERR13257761	ERR13257762	ERR13257763	ERR13257764	ERR13257765	ERR13257766	ERR13257767	ERR13257768	ERR13257769	ERR13257770	ERR13257771	ERR13257772	ERR13257773	ERR13257774	ERR13257775	ERR13257776	ERR13257777	ERR13257778	ERR13257779	ERR13257780	ERR13257781	ERR13257782	ERR13257783	ERR13257784	ERR13257785	ERR13257786	ERR13257787	ERR13257788	ERR13257789	ERR13257790
MAPT/1926N	0	0	11	10	8	6	2	4	0	19	25	0	0	14	10	16	6	0	0	6	4	8	8	12	0	23	3	9	14	13	18	0	0	0	49	11	2	0	0	0	56	10
MAPT/2439N	33	2	0	0	10	8	14	5	17	2	15	41	10	6	0	26	7	0	0	4	5	3	2	18	22	2	0	44	0	2	0	0	0	7	9	6	3	0	14	1	16	2
MAPT/3840N	269	55	45	30	137	38	22	75	97	24	75	119	56	115	56	102	9	38	16	89	86	178	55	154	130	151	20	169	15	112	64	58	15	56	145	49	75	122	206	72	0	7
MAPT/3903N	36	2	0	0	10	7	9	9	28	0	16	33	8	8	0	19	6	0	0	4	9	3	3	30	8	5	0	34	0	1	1	0	0	15	11	6	9	0	15	0	0	2
MAPT/4293N	430	73	82	30	192	110	69	194	198	60	167	214	153	212	94	160	62	42	23	201	171	234	133	324	296	209	19	348	31	188	121	77	39	62	270	152	158	195	318	120	68	33
MAPT/4364N	282	45	0	19	105	69	64	125	155	45	122	142	88	133	80	94	52	34	15	98	137	148	91	198	390	132	32	245	16	167	93	52	26	88	174	51	119	104	250	102	89	30
MAPT/4812N	554	76	56	29	265	86	106	267	232	65	209	270	171	230	103	198	89	100	44	187	257	286	99	389	360	210	32	404	126	213	173	105	42	76	327	67	222	195	368	180	52	59
MAPT/5225N	590	129	90	84	299	155	135	293	289	85	242	235	191	289	116	206	84	82	55	259	312	311	174	391	476	302	57	470	87	319	190	128	53	141	336	183	257	255	377	162	104	73
MAPT/6429N	280	53	6	4	91	42	21	101	165	26	91	133	86	141	18	135	50	9	11	55	72	134	93	203	238	73	0	221	20	117	63	20	1	71	152	24	60	33	217	49	51	12
MAPT/8599N	384	62	23	38	201	99	36	169	233	37	133	218	119	180	52	176	64	50	24	119	196	188	143	308	390	147	12	395	10	202	107	49	10	120	229	81	133	82	329	143	114	37
MAPT/9388N	285	39	3	3	102	47	26	78	182	25	72	155	82	114	7	127	32	1	11	45	46	104	66	172	208	59	12	207	13	109	58	38	5	25	156	22	56	28	185	45	54	4
MAPT/13645N	254	39	26	34	103	24	5	54	96	25	65	113	51	109	62	95	11	51	17	86	97	174	31	134	136	133	20	137	28	110	62	37	6	38	151	23	67	154	208	64	8	22
MAPT/15904N	105	20	22	35	83	24	21	72	47	12	41	75	39	54	27	50	28	47	11	91	99	82	65	110	140	61	9	149	8	75	53	30	10	48	96	53	60	67	95	75	53	19
MAPT/17578N	136	32	20	15	90	52	41	120	90	27	86	81	66	94	18	47	41	13	2	63	97	41	33	125	165	56	0	160	42	45	51	10	19	25	94	43	51	60	92	54	91	8
MAPT/67634N	284	37	32	54	115	48	69	119	121	52	74	132	80	154	38	108	36	64	10	118	95	186	80	252	153	149	45	265	19	135	52	57	5	33	266	52	88	96	254	76	80	15

## Sheet: GAPDH
ID	ERR13257749	ERR13257750	ERR13257751	ERR13257752	ERR13257753	ERR13257754	ERR13257755	ERR13257756	ERR13257757	ERR13257758	ERR13257759	ERR13257760	ERR13257761	ERR13257762	ERR13257763	ERR13257764	ERR13257765	ERR13257766	ERR13257767	ERR13257768	ERR13257769	ERR13257770	ERR13257771	ERR13257772	ERR13257773	ERR13257774	ERR13257775	ERR13257776	ERR13257777	ERR13257778	ERR13257779	ERR13257780	ERR13257781	ERR13257782	ERR13257783	ERR13257784	ERR13257785	ERR13257786	ERR13257787	ERR13257788	ERR13257789	ERR13257790
GAPDH/76N	0	0	27	49	115	108	56	68	54	55	77	64	102	76	91	62	57	32	11	43	68	34	43	53	369	45	27	86	30	91	87	62	15	75	70	17	102	84	49	97	133	21
GAPDH/90N	18130	14300	13371	16287	24538	18282	12865	25170	11662	6632	22447	11396	19699	11498	20480	15486	19548	5392	6670	12376	22248	10467	13166	12877	23044	9320	6168	16002	9236	26576	22989	20440	3229	17802	11226	10359	16837	17244	11067	14493	18722	7428
GAPDH/92N	10158	10166	8306	11288	14039	12555	7584	14868	6129	5074	16857	6399	12667	6321	14123	7982	12863	3336	5098	7165	14295	5321	8727	6329	15836	5312	4231	7827	8748	16452	14148	12985	2429	12850	5770	8090	10021	13732	5668	9314	11927	5262
GAPDH/104N	17380	32154	23227	37558	28030	43600	15165	32723	10583	15043	62062	11768	31337	11773	41307	13069	29134	10636	17426	14255	28108	8554	24491	9363	28587	11942	11927	12303	38802	35651	31696	36378	10270	40638	8959	31861	21331	50652	9745	23750	32191	22668
GAPDH/129N	9311	7075	6793	7992	12656	9147	6836	12276	6130	3523	11181	6017	10427	6017	10585	7558	9644	2699	3178	6069	10796	5021	6339	6250	12612	4478	3006	7861	4549	13701	11456	10521	1704	9192	5767	5250	8887	8790	5725	7572	9191	3745
GAPDH/148N	18	3	11	9	5	12	27	21	8	2	0	7	21	9	13	10	19	1	3	21	2	3	19	13	47	2	0	17	0	21	14	12	4	13	23	4	7	1	9	16	0	0
GAPDH/193N	11737	12915	10283	14009	16735	16962	9135	17864	7403	6883	23568	7586	15854	7370	18854	8932	16106	4328	6733	8612	16577	6029	11306	7217	20086	6573	5262	8717	11691	20041	17198	16001	3373	16922	6741	11476	12807	18838	6949	12520	14891	7081
GAPDH/240N	2700	1573	1446	1826	3674	2068	1922	3208	1830	771	2408	1783	2887	1942	2908	2289	2314	813	741	1971	2819	1610	1740	2197	4864	1389	867	2615	678	3972	3242	2587	347	2147	1755	1071	2595	1842	1761	1979	2100	866
GAPDH/1632N	5036	3263	3011	3755	6784	4225	3549	6564	3429	1477	4912	3169	5259	3423	5274	4511	4954	1477	1518	3509	5636	3065	3266	4086	7890	2543	1758	5011	1513	7258	6109	5184	679	4157	3279	2104	4712	3718	3190	3787	4386	1719

## Sheet: SNCA
ID	ERR13257749	ERR13257750	ERR13257751	ERR13257752	ERR13257753	ERR13257754	ERR13257755	ERR13257756	ERR13257757	ERR13257758	ERR13257759	ERR13257760	ERR13257761	ERR13257762	ERR13257763	ERR13257764	ERR13257765	ERR13257766	ERR13257767	ERR13257768	ERR13257769	ERR13257770	ERR13257771	ERR13257772	ERR13257773	ERR13257774	ERR13257775	ERR13257776	ERR13257777	ERR13257778	ERR13257779	ERR13257780	ERR13257781	ERR13257782	ERR13257783	ERR13257784	ERR13257785	ERR13257786	ERR13257787	ERR13257788	ERR13257789	ERR13257790
SNCA/1050N	135	73	26	30	125	51	56	241	70	20	114	55	141	119	37	83	50	5	3	16	17	73	46	86	182	78	0	98	9	81	82	108	1	37	154	22	102	110	96	102	46	11
SNCA/1269N	620	336	22	78	673	319	237	1102	419	79	509	337	485	448	109	452	135	20	41	107	149	191	129	574	347	249	27	846	130	847	348	280	28	244	932	201	457	292	433	274	177	52
SNCA/2533N	955	795	123	216	1026	952	392	2111	744	231	1253	545	1258	762	348	730	321	74	96	211	257	276	392	809	851	375	183	1193	521	1343	683	546	103	548	1322	435	879	608	660	798	347	95
SNCA/2559N	10	17	0	3	7	19	6	40	6	2	26	2	20	10	0	3	8	0	0	2	0	1	0	6	42	2	0	18	11	11	13	4	0	7	22	15	4	3	5	8	0	4
SNCA/5754N	561	359	48	137	597	417	213	1183	362	94	632	381	707	450	235	435	141	22	34	102	126	222	200	538	617	234	74	793	155	809	384	246	45	300	812	197	510	412	400	401	290	70
SNCA/7362N	595	378	62	163	659	401	267	1250	426	96	626	407	689	476	233	487	151	26	34	93	148	219	211	559	684	246	77	769	177	870	390	268	50	328	900	185	516	441	448	418	224	62
SNCA/92968N	794	587	76	162	913	681	352	1746	552	179	1033	477	972	594	295	618	254	60	56	158	161	245	288	731	808	319	154	978	338	1054	541	430	70	408	1143	306	683	540	506	556	363	76
SNCA/95585N	10	5	4	0	15	7	5	20	9	3	9	14	14	3	1	16	3	0	0	0	12	16	10	7	6	39	1	9	0	57	5	0	0	2	22	0	45	14	26	16	29	4
