# Supplementary material for: Investigating Alzheimer’s Disease-Associated Genes Using Differential Splicing Frequency Analysis
Source: Cells. 2026 Jun 15;15(12):1086. doi: 10.3390/cells15121086 (PMC13297122; doi:10.3390/cells15121086)
Supplement: Supplementary file 1 [file cells-15-01086-s001.zip › S2/mSRP311668.xlsx]

## Sheet: App
group1	Glast-CreERT2::Ogtfloxp/Y	Glast-CreERT2::Ogtfloxp/Y	Glast-CreERT2::Ogtfloxp/Y	Glast-CreERT2::Ogtfloxp/Y	WT	WT	5xFAD	5xFAD	WT	WT	WT	WT
ID	SRR14035765	SRR14035766	SRR14035767	SRR14035768	SRR14035769	SRR14035770	SRR14035771	SRR14035772	SRR14035773	SRR14035774	SRR14035775	SRR14035776
App/411N	3764	4762	2028	1836	2125	0	1850	2875	1602	1883	1912	2248
App/634N	15	11	13	13	10	0	5	14	16	14	19	5
App/1505N	3254	4028	1834	1655	1956	0	1593	2578	1559	1768	1931	2072
App/2742N	3582	4257	1907	1689	2113	0	1673	2781	1708	1841	1883	2056
App/2801N	4081	4976	2265	2036	2223	0	2047	3298	1658	2120	2244	2294
App/3268N	2634	3152	1711	1668	1889	0	1216	2068	1567	1704	1573	1954
App/4731N	6	8	6	6	0	0	0	8	5	0	5	7
App/4734N	3802	4951	2073	1949	2265	0	1921	3124	1840	2025	2086	2421
App/5637N	2124	2517	1162	1076	1334	0	1155	2030	884	1049	1092	1125
App/6602N	2467	2789	1193	1173	1558	0	1356	2220	1020	1232	1235	1336
App/7289N	4040	4799	2105	2145	2097	0	2019	3360	1796	2098	2262	2268
App/9492N	3165	3917	1691	1622	1826	0	1600	2325	1496	1696	1652	1882
App/9885N	2535	3038	1575	1561	1819	0	1164	2015	1499	1697	1496	1839
App/12293N	1424	1821	880	758	719	0	712	747	670	808	826	1044
App/12580N	3646	4733	2042	1963	2384	0	1671	2754	1822	2057	2019	2265
App/13210N	1857	2324	874	747	875	0	756	1231	648	730	863	823
App/17194N	2929	3597	1577	1366	1557	0	1398	2040	1396	1510	1565	1877
App/18559N	10	5	22	12	16	0	6	20	24	38	15	17
App/20317N	4035	5100	2203	1950	2697	0	1983	3367	1846	2058	2200	2394
App/23313N	2748	3168	1342	1276	1541	0	1240	2158	1205	1437	1437	1559
App/25958N	667	968	219	212	280	0	286	1060	152	163	415	289
App/35341N	4150	5101	2311	1986	2482	0	1989	3580	1859	2287	2393	2587
App/52804N	3976	5202	2165	2090	2502	0	1953	3546	1958	2391	2064	2521
App/78038N	24	17	0	5	7	0	0	17	5	0	5	0
Relative frequency	0.0652499	0.0691378	0.0652148	0.0678704	0.0689731		0.0659953	0.0720497	0.0693466	0.0733301	0.0621837	0.0683513
				0.0668682				0.0690225				0.068638

## Sheet: Apoe
ID	SRR14035765	SRR14035766	SRR14035767	SRR14035768	SRR14035769	SRR14035770	SRR14035771	SRR14035772	SRR14035773	SRR14035774	SRR14035775	SRR14035776
Apoe/150N	154	159	0	8	15	0	12	7	7	8	0	0
Apoe/375N	57628	56667	4553	4330	8290	0	4876	7796	5225	8007	4258	7048
Apoe/540N	34808	36372	2880	2592	5768	0	3567	5335	3256	5207	2650	4490
Apoe/606N	32	30	5	0	6	0	7	9	0	8	0	0
Apoe/757N	7164	7864	784	888	2742	0	1224	1880	1422	2308	1241	1926

## Sheet: Clu
ID	SRR14035765	SRR14035766	SRR14035767	SRR14035768	SRR14035769	SRR14035770	SRR14035771	SRR14035772	SRR14035773	SRR14035774	SRR14035775	SRR14035776
Clu/278N	1544	2263	269	230	982	0	790	2067	336	382	854	767
Clu/567N	2002	2704	279	279	1207	0	827	2477	420	390	947	1120
Clu/913N	1712	2468	272	183	1058	0	897	2071	350	299	851	927
Clu/973N	1976	2595	320	253	978	0	1011	2202	384	348	959	955
Clu/1369N	1380	1997	206	171	750	0	686	1512	323	215	684	680
Clu/1472N	1738	2525	250	229	994	0	821	2218	297	309	750	785
Clu/1832N	12	5	15	15	36	0	22	21	16	17	45	41
Clu/2640N	1597	2156	259	229	933	0	793	1917	343	376	831	921
Clu/3043N	451	695	77	78	386	0	234	678	80	119	263	285

## Sheet: Dennd1b
ID	SRR14035765	SRR14035766	SRR14035767	SRR14035768	SRR14035769	SRR14035770	SRR14035771	SRR14035772	SRR14035773	SRR14035774	SRR14035775	SRR14035776
Dennd1b/23185N	0	7	0	0	0	0	8	10	5	0	5	11

## Sheet: Gapdh
ID	SRR14035765	SRR14035766	SRR14035767	SRR14035768	SRR14035769	SRR14035770	SRR14035771	SRR14035772	SRR14035773	SRR14035774	SRR14035775	SRR14035776
Gapdh/84N	8620	8522	17134	15832	11441	0	12767	13294	20275	17158	14559	17809
Gapdh/98N	8368	7921	16130	14927	11178	0	12458	12339	19260	16377	14043	17343
Gapdh/110N	10541	10323	21044	20337	14582	0	15572	17547	24894	21735	18513	21491
Gapdh/134N	10036	9923	19515	18065	13912	0	15059	15866	23414	20069	17144	20662
Gapdh/161N	21	29	38	35	25	0	8	48	51	41	54	50
Gapdh/173N	12	17	14	14	19	0	16	19	32	23	9	15
Gapdh/240N	3193	3199	6089	6277	5234	0	5407	5326	8984	7963	6181	7686
Gapdh/1102N	5	0	14	8	0	0	0	0	23	16	7	6
Gapdh/1660N	0	0	15	12	9	0	11	17	7	7	8	0
Gapdh/1718N	0	0	0	6	7	0	6	0	11	7	8	5
Gapdh/1834N	4927	4896	9083	9132	7213	0	7453	7903	12138	10897	8322	10536

## Sheet: Mapt
ID	SRR14035765	SRR14035766	SRR14035767	SRR14035768	SRR14035769	SRR14035770	SRR14035771	SRR14035772	SRR14035773	SRR14035774	SRR14035775	SRR14035776
Mapt/995N	11	17	0	0	23	0	29	37	0	0	29	16
Mapt/3101N	10	9	0	0	15	0	22	29	0	5	22	8
Mapt/3510N	8	10	0	0	31	0	36	42	0	12	35	23
Mapt/5431N	7	16	0	0	26	0	41	34	0	0	23	18
Mapt/7436N	0	12	0	0	21	0	25	16	0	5	21	8
Mapt/7622N	5	9	0	5	13	0	28	31	6	5	28	7
Mapt/12378N	9	14	0	0	12	0	21	22	0	6	15	9
Mapt/50760N	11	9	8	0	17	0	34	29	0	7	24	7

## Sheet: Psen1
ID	SRR14035765	SRR14035766	SRR14035767	SRR14035768	SRR14035769	SRR14035770	SRR14035771	SRR14035772	SRR14035773	SRR14035774	SRR14035775	SRR14035776
Psen1/90N	338	485	266	210	207	0	182	398	288	300	227	223
Psen1/373N	280	323	215	188	125	0	178	258	214	214	162	142
Psen1/961N	294	319	188	200	126	0	177	311	200	212	195	177
Psen1/1437N	204	233	181	126	119	0	141	226	145	120	116	109
Psen1/1754N	211	228	146	127	106	0	127	190	189	184	130	131
Psen1/2123N	398	411	268	253	167	0	206	430	298	260	253	253
Psen1/2209N	270	276	208	130	137	0	138	238	208	149	166	150
Psen1/3509N	261	291	219	151	121	0	171	215	204	181	180	140
Psen1/8085N	221	290	220	140	136	0	133	229	178	154	157	120
Psen1/11061N	168	230	115	95	89	0	81	147	140	150	118	115
Psen1/12652N	382	469	201	213	242	0	225	317	266	285	229	236

## Sheet: Psen2
ID	SRR14035765	SRR14035766	SRR14035767	SRR14035768	SRR14035769	SRR14035770	SRR14035771	SRR14035772	SRR14035773	SRR14035774	SRR14035775	SRR14035776
Psen2/354N	219	238	98	85	85	0	172	259	120	138	223	217
Psen2/357N	11	0	12	15	0	0	14	11	12	9	11	15
Psen2/424N	155	130	61	69	46	0	119	177	78	85	142	157
Psen2/701N	125	134	66	50	39	0	91	142	46	46	118	129
Psen2/1114N	214	204	131	106	66	0	187	379	133	116	277	255
Psen2/1279N	234	202	106	97	108	0	165	270	131	144	238	201
Psen2/1716N	142	198	62	63	63	0	104	202	94	81	174	173
Psen2/2894N	136	156	73	58	42	0	92	177	42	50	152	145
Psen2/3685N	288	269	158	117	130	0	227	339	152	166	295	246
Psen2/4668N	129	190	88	93	75	0	124	239	87	101	151	146
Psen2/10465N	49	54	20	21	19	0	20	44	16	43	28	21

## Sheet: Rab35
ID	SRR14035765	SRR14035766	SRR14035767	SRR14035768	SRR14035769	SRR14035770	SRR14035771	SRR14035772	SRR14035773	SRR14035774	SRR14035775	SRR14035776
Rab35/82N	220	281	164	182	186	0	166	177	193	176	178	212
Rab35/1933N	277	342	222	239	208	0	188	306	236	207	236	242
Rab35/2313N	195	210	153	135	156	0	85	155	134	188	159	179
Rab35/2317N	0	16	8	0	0	0	0	5	7	0	7	7
Rab35/3164N	189	301	143	176	193	0	147	182	208	193	176	185
Rab35/5517N	140	168	118	93	133	0	65	132	108	178	108	133

## Sheet: Snca
ID	SRR14035765	SRR14035766	SRR14035767	SRR14035768	SRR14035769	SRR14035770	SRR14035771	SRR14035772	SRR14035773	SRR14035774	SRR14035775	SRR14035776
Snca/942N	7	5	0	9	6	0	44	0	18	7	81	168
Snca/1096N	8	7	0	5	7	0	14	7	6	0	44	86
Snca/2564N	0	0	0	0	6	0	28	0	17	17	56	175
Snca/9115N	5	0	0	0	6	0	35	0	16	12	54	149
Snca/82429N	6	0	5	0	0	0	27	0	12	6	43	133
