# Supplementary material for: Investigating Alzheimer’s Disease-Associated Genes Using Differential Splicing Frequency Analysis
Source: Cells. 2026 Jun 15;15(12):1086. doi: 10.3390/cells15121086 (PMC13297122; doi:10.3390/cells15121086)
Supplement: Supplementary file 1 [file cells-15-01086-s001.zip › S2/mSRP447810.xlsx]

## Sheet: App
ID	SRR25180256	SRR25180257	SRR25180258	SRR25180259	SRR25180260	SRR25180261	SRR25180262	SRR25180263	SRR25180264	SRR25180265	SRR25180266	SRR25180267	SRR25180268	SRR25180269	SRR25180270	SRR25180271	SRR25180272	SRR25180273	SRR25180274	SRR25180275	SRR25180276	SRR25180277	SRR25180278	SRR25180279
group1	5xFAD	5xFAD	WT	WT	WT	5xFAD	5xFAD	5xFAD	WT	WT	WT	5xFAD	5xFAD	5xFAD	WT	WT	5xFAD	5xFAD	5xFAD	WT	WT	WT	5xFAD	WT
group2	Linear	Linear	Linear	Linear	Linear	Circular	Circular	Circular	Circular	Circular	Circular	Circular	Circular	Circular	Circular	Circular	Linear	Linear	Linear	Linear	Linear	Linear	Linear	Circular
App/411N	3568	3098	3652	3653	2475	2343	3438	2415	2739	2718	1406	2110	3624	4157	93	3178	2417	5723	4474	4022	5178	3930	2899	1514
App/1505N	1632	1239	1866	1859	1398	1470	1544	971	1850	1942	899	819	1246	2057	48	2004	1609	2573	1672	2417	3108	2505	992	973
App/2742N	2323	1786	2654	2761	2057	1189	1201	917	1367	1361	798	810	2210	1644	90	1674	1796	3482	2511	3172	3828	3311	1622	959
App/2801N	2906	2262	3892	3892	3730	841	1072	1423	1200	1400	1104	1039	2593	1640	102	1626	2560	4620	3119	4389	5591	4313	1975	1592
App/3268N	57	38	51	66	19	60	32	33	15	22	38	26	39	52	0	63	54	35	53	77	59	67	46	6
App/4734N	4616	3808	4215	4164	2869	2148	3247	2219	2578	2510	1374	1892	4623	3947	100	2880	2738	6997	5920	4673	5924	4915	4250	1367
App/5637N	2194	1789	2732	2746	2270	617	833	803	789	820	510	553	1624	949	89	1036	2034	3365	2276	3379	4191	3594	1516	750
App/6602N	2791	2284	3346	3502	2859	983	1187	996	1371	1437	800	720	2243	1497	111	1554	2404	4116	3022	4369	5154	4487	2034	961
App/7289N	2174	1555	2800	2694	2746	429	435	795	646	657	631	488	1578	709	61	911	1739	3298	2212	3001	3930	2946	1568	805
App/9492N	2648	2055	3397	3386	2371	1696	1895	1320	2354	2141	1073	977	2425	2430	87	2347	2176	3974	2795	3552	4681	3696	2099	1184
App/9885N	88	66	79	112	39	59	36	22	38	35	46	18	75	45	0	85	89	61	88	103	99	91	97	0
App/12293N	38	59	44	27	36	14	15	23	6	7	0	7	56	28	0	22	37	87	58	58	70	99	49	0
App/12580N	162	103	153	151	79	126	113	86	157	141	135	126	158	291	0	188	110	173	123	133	150	207	84	83
App/13210N	119	90	147	101	37	97	76	30	122	55	38	31	184	82	0	110	83	96	93	158	112	135	78	55
App/17194N	2093	1495	2568	2550	2251	1331	1507	1234	1602	1750	932	1056	1503	2179	115	2019	1805	3505	2276	3180	4006	3182	1430	1326
App/20317N	2192	1920	2864	3001	2028	1191	1352	1204	1479	1488	942	942	2190	1909	60	1748	1839	3572	2404	3280	3966	3148	1660	1099
App/23313N	3297	2881	3954	4151	2396	796	895	570	1073	1208	486	508	3590	807	97	1280	2320	4829	3535	4080	5056	4330	3061	523
App/25958N	3902	3732	6124	5599	3306	1945	2491	1403	2657	3007	1334	1544	4861	2436	229	3246	3138	6736	4801	6129	7771	5738	3645	1352
App/35341N	1597	1314	1970	2007	1474	1048	1328	719	1364	1280	644	576	1351	1320	72	1392	1486	2472	1615	2407	3075	2229	1063	769
App/52804N	1830	1541	2690	3130	2400	1139	1202	900	1404	1356	891	814	1710	1792	43	1960	1502	3390	2650	3188	3605	3240	1550	1165
Splicing frequency/58417N	0.0454918	0.0465348	0.054677	0.063166	0.0651466	0.0583444	0.050295	0.0497705	0.0565878	0.0535228	0.0632768	0.0540648	0.045139	0.0597911	0.0307802	0.0668417	0.0470316	0.0537208	0.0579907	0.0571664	0.0518302	0.0576892	0.0488682	0.0706789
5xFAD/WT	logFC	logCPM	PValue	FDR
App/4734N	0.4527	16.6024	1.3983e-07	2.79661e-06
App/411N	0.317568	16.3024	3.44845e-06	3.44845e-05
App/52804N	-0.220742	15.7252	0.00274436	0.0158562
App/2801N	-0.220356	16.2259	0.00317125	0.0158562
App/7289N	-0.188678	15.7353	0.012939	0.051756
App/5637N	-0.145879	15.7926	0.0166442	0.0554805
App/6602N	-0.133599	16.1261	0.0205182	0.0586235
App/17194N	-0.142839	15.7047	0.0486017	0.121504
App/23313N	0.121112	16.264	0.116002	0.240643
App/9885N	0.380348	10.8824	0.120322	0.240643
App/12293N	0.367077	10.2565	0.152089	0.276525
App/20317N	-0.060556	15.7856	0.182505	0.304175
App/12580N	0.171232	11.5322	0.304643	0.468681
App/9492N	-0.0458313	15.998	0.35173	0.471048
App/35341N	-0.0826475	15.2941	0.353286	0.471048
App/3268N	0.213492	10.1835	0.432277	0.540346
App/2742N	-0.0306771	15.7604	0.510993	0.59533
App/13210N	0.138543	11.16	0.535797	0.59533
App/1505N	-0.0544507	15.2987	0.584121	0.614864
App/25958N	-0.0370698	16.7097	0.630017	0.630017

## Sheet: Apoe
ID	SRR25180256	SRR25180257	SRR25180258	SRR25180259	SRR25180260	SRR25180261	SRR25180262	SRR25180263	SRR25180264	SRR25180265	SRR25180266	SRR25180267	SRR25180268	SRR25180269	SRR25180270	SRR25180271	SRR25180272	SRR25180273	SRR25180274	SRR25180275	SRR25180276	SRR25180277	SRR25180278	SRR25180279
Apoe/375N	6782	4589	8453	9713	4371	3553	3758	2822	3202	3747	1732	2828	8395	3263	191	7308	4329	9574	7438	8480	9140	6978	5475	3443
Apoe/540N	4155	2737	4677	5339	2588	1863	1838	1449	1639	1940	830	1488	4523	1624	110	4108	2750	5685	4098	4908	5575	4314	3305	1559
Apoe/757N	2868	1990	3275	3757	1830	1142	1120	932	1061	1300	537	949	3220	1029	85	2736	1920	4066	2790	3460	3863	3060	2354	946

## Sheet: Clu
ID	SRR25180256	SRR25180257	SRR25180258	SRR25180259	SRR25180260	SRR25180261	SRR25180262	SRR25180263	SRR25180264	SRR25180265	SRR25180266	SRR25180267	SRR25180268	SRR25180269	SRR25180270	SRR25180271	SRR25180272	SRR25180273	SRR25180274	SRR25180275	SRR25180276	SRR25180277	SRR25180278	SRR25180279
Clu/278N	1181	790	1273	1254	937	108	114	191	97	179	100	94	851	137	53	232	868	1886	1250	1458	2149	1548	751	180
Clu/556N	15	23	25	32	12	14	17	5	9	11	12	8	17	18	0	36	13	28	28	37	46	29	16	0
Clu/567N	1128	775	1402	1421	1441	1094	1697	1153	1400	1499	661	888	1008	2163	71	1715	961	1881	1372	1356	2057	1446	781	1152
Clu/913N	1549	1135	2165	1948	1407	392	519	608	518	553	339	426	1585	738	69	943	1308	2764	1696	2087	2860	1901	1115	518
Clu/916N	0	8	13	9	7	0	5	0	0	0	0	0	13	5	0	5	11	12	6	9	15	5	0	0
Clu/973N	1391	1153	2037	1828	1106	162	278	184	164	275	119	147	1427	227	41	336	1117	2558	1456	1914	2545	1501	1067	170
Clu/1369N	1569	1258	1967	1835	1631	1187	1392	1077	1143	1553	648	737	1332	1995	78	1793	1330	2542	1993	2130	2870	1790	1170	931
Clu/1472N	1895	1445	2673	2384	2079	945	1212	817	1251	1387	510	684	1878	1589	63	1471	1204	2986	2254	2430	3033	1867	1458	801
Clu/1832N	23	8	10	19	17	13	0	8	18	24	0	0	12	5	0	22	17	30	12	17	17	21	13	0
Clu/2640N	1201	958	1633	1506	1057	270	340	313	324	402	220	264	1042	502	51	635	1089	2090	1307	1652	2160	1461	850	317
Clu/3043N	815	643	1164	1128	1054	568	723	406	709	809	356	344	639	929	28	856	608	1514	930	1164	1472	887	634	411

## Sheet: Dennd1b
ID	SRR25180256	SRR25180257	SRR25180258	SRR25180259	SRR25180260	SRR25180261	SRR25180262	SRR25180263	SRR25180264	SRR25180265	SRR25180266	SRR25180267	SRR25180268	SRR25180269	SRR25180270	SRR25180271	SRR25180272	SRR25180273	SRR25180274	SRR25180275	SRR25180276	SRR25180277	SRR25180278	SRR25180279
Dennd1b/707N	22	5	14	11	15	6	16	11	12	10	8	15	10	12	0	8	13	11	13	16	22	21	8	5
Dennd1b/830N	0	0	0	0	5	11	8	13	16	16	11	11	0	10	0	23	0	5	0	0	0	0	0	16
Dennd1b/1002N	18	21	17	26	20	73	95	18	90	100	36	24	23	79	0	95	12	30	17	17	33	25	20	37
Dennd1b/1030N	58	48	44	48	48	313	334	147	354	409	176	132	62	458	0	356	31	84	34	84	80	41	32	282
Dennd1b/1075N	22	15	8	24	0	6	24	0	7	11	0	0	9	7	0	10	7	9	17	9	23	8	9	5
Dennd1b/1125N	238	178	304	373	415	3242	3275	1994	5416	4903	2235	1782	199	2663	0	5592	168	425	201	367	444	248	144	6046
Dennd1b/1148N	0	0	0	7	0	111	86	82	172	83	67	58	9	174	0	158	7	11	5	0	13	0	0	157
Dennd1b/1610N	0	0	0	10	0	24	19	42	29	32	18	44	0	25	0	60	0	0	0	0	5	0	0	24
Dennd1b/1874N	106	79	92	126	184	1031	1380	679	1590	1701	817	607	264	768	0	1715	100	153	121	151	221	140	63	1759
Dennd1b/1999N	5	8	5	14	15	144	141	63	181	174	72	63	11	129	0	169	0	15	10	6	8	8	6	194
Dennd1b/2313N	49	38	44	43	39	150	139	75	193	197	88	62	40	177	0	173	29	63	20	55	63	29	34	131
Dennd1b/2532N	188	117	204	226	340	3065	3086	1940	4807	4417	2134	1550	99	2807	6	5003	140	276	148	287	352	192	86	5535
Dennd1b/4445N	0	0	0	11	10	132	102	102	203	115	68	52	18	221	0	159	7	16	6	7	12	6	0	184
Dennd1b/4525N	50	30	40	42	26	785	905	413	1002	1155	474	341	26	1042	0	926	39	53	30	60	92	34	33	770
Dennd1b/4609N	48	25	50	52	53	815	834	323	1066	1235	455	305	44	873	0	1016	50	82	38	110	123	65	32	692
Dennd1b/5619N	44	41	47	48	41	339	354	145	383	443	156	114	55	479	0	360	20	67	24	71	79	50	20	288
Dennd1b/5653N	269	182	350	359	485	3743	4014	2340	5851	5343	2493	1961	188	3111	0	6343	189	458	210	414	498	281	140	6969
Dennd1b/7870N	8	0	0	0	0	59	104	55	116	99	38	34	0	73	0	89	0	11	5	5	11	0	0	114
Dennd1b/8290N	103	81	80	113	126	1348	1791	697	2151	1964	1007	645	93	2158	0	1702	62	139	59	95	152	76	35	1694
Dennd1b/9260N	6	12	12	5	9	74	98	39	98	104	33	32	0	72	0	111	5	5	0	10	0	13	0	120
Dennd1b/11302N	114	83	132	163	198	1743	1707	937	2666	2709	1153	845	63	885	0	2797	102	209	97	182	249	164	85	2847
Dennd1b/11412N	93	59	67	104	90	1298	1633	639	1832	1825	858	548	68	1745	0	1541	72	93	68	122	140	67	43	1222
Dennd1b/16851N	14	14	22	34	34	53	84	50	104	104	71	45	34	130	0	123	19	29	22	42	32	29	10	102
Dennd1b/18201N	97	71	105	120	108	1324	1217	623	2181	1971	775	588	65	1314	0	2015	81	171	67	200	219	130	62	1667
Dennd1b/20694N	0	6	5	5	0	62	47	11	39	62	42	29	0	41	0	71	0	0	0	5	7	5	0	70
Dennd1b/23185N	44	46	64	60	46	413	507	213	544	524	220	177	38	566	0	477	21	56	29	53	97	53	12	405
Dennd1b/23670N	21	11	22	40	11	8	15	6	8	8	0	0	18	9	0	19	15	22	15	30	29	13	13	0
Dennd1b/38996N	7	0	7	0	5	117	99	66	126	121	88	38	0	174	0	111	0	0	0	6	0	6	0	84
Dennd1b/56874N	6	9	8	13	27	0	5	0	0	0	0	0	9	0	0	0	9	29	10	20	22	20	14	0

## Sheet: Gapdh
ID	SRR25180256	SRR25180257	SRR25180258	SRR25180259	SRR25180260	SRR25180261	SRR25180262	SRR25180263	SRR25180264	SRR25180265	SRR25180266	SRR25180267	SRR25180268	SRR25180269	SRR25180270	SRR25180271	SRR25180272	SRR25180273	SRR25180274	SRR25180275	SRR25180276	SRR25180277	SRR25180278	SRR25180279
Gapdh/84N	4764	3437	5579	6482	6082	8535	8446	3154	10989	9676	3402	2673	4078	15164	274	10274	4073	6930	4952	7029	8654	7365	3166	4010
Gapdh/98N	6209	4509	7033	8126	8346	8871	9143	5739	12608	11062	5244	4058	6338	15267	287	13905	4812	8344	5954	8252	9799	8542	4062	7166
Gapdh/110N	5175	3931	6602	7426	5801	1153	1072	1066	1346	1442	841	741	4743	1947	156	2230	4055	7339	4885	7346	9299	6470	3364	1270
Gapdh/134N	5473	3876	6060	6959	8096	10760	10946	6172	13563	11980	5420	5084	4180	17623	268	14969	4941	8271	5742	8275	10044	8784	3380	8168
Gapdh/161N	5	14	14	26	0	14	14	9	16	20	10	5	5	24	0	31	10	26	16	25	36	30	5	9
Gapdh/173N	0	0	0	7	9	0	5	5	14	11	0	7	0	9	0	27	11	9	7	0	0	10	0	14
Gapdh/240N	3245	2457	4797	5208	4446	7514	7720	4734	10981	10111	4182	4154	2760	13267	132	11120	2848	5008	3445	5970	6659	4925	2011	6736
Gapdh/1834N	5408	3839	7429	8105	7684	11372	12654	7850	17425	16117	6949	6840	4771	21815	205	18155	4586	8009	5909	9524	10859	8274	3382	10999

## Sheet: Mapt
ID	SRR25180256	SRR25180257	SRR25180258	SRR25180259	SRR25180260	SRR25180261	SRR25180262	SRR25180263	SRR25180264	SRR25180265	SRR25180266	SRR25180267	SRR25180268	SRR25180269	SRR25180270	SRR25180271	SRR25180272	SRR25180273	SRR25180274	SRR25180275	SRR25180276	SRR25180277	SRR25180278	SRR25180279
Mapt/995N	409	381	548	533	503	202	275	283	243	293	200	190	328	296	7	378	422	743	472	670	826	649	360	274
Mapt/1122N	0	13	6	0	10	0	34	8	18	11	25	6	5	22	0	0	0	11	9	0	17	9	8	15
Mapt/1216N	0	9	5	0	0	13	17	28	12	29	31	19	8	46	0	9	5	22	24	10	13	16	15	23
Mapt/2334N	8	13	5	0	5	11	32	5	37	10	46	6	0	20	0	12	0	21	11	0	14	15	0	7
Mapt/2698N	69	77	67	104	89	70	150	49	102	179	108	75	98	166	0	156	53	92	109	79	146	131	77	138
Mapt/2902N	0	0	7	0	0	12	10	8	0	10	16	5	0	19	0	0	0	7	10	0	0	0	12	9
Mapt/3101N	365	322	469	451	400	220	173	231	233	280	152	189	212	294	14	390	343	577	408	517	645	479	283	249
Mapt/3104N	20	11	24	11	9	13	26	0	5	23	19	10	14	37	0	19	10	20	9	17	33	12	0	13
Mapt/3510N	673	492	950	894	761	524	672	650	713	839	511	584	479	1017	44	1070	593	1273	897	1111	1426	971	458	747
Mapt/3573N	13	6	9	18	6	8	40	42	10	35	18	14	14	52	0	28	0	20	18	10	25	16	6	20
Mapt/4215N	305	256	510	468	289	243	286	297	381	397	222	293	292	402	8	456	270	635	341	556	587	481	249	283
Mapt/4642N	134	140	133	166	158	90	99	48	117	133	67	80	144	146	0	148	75	211	149	182	235	187	89	96
Mapt/4864N	69	71	74	119	112	76	139	59	78	150	114	68	108	138	0	132	75	98	85	106	141	126	90	95
Mapt/5431N	508	439	625	669	708	113	129	200	117	159	131	157	568	220	0	315	406	823	594	713	936	817	476	201
Mapt/7436N	665	539	895	923	634	339	427	329	500	506	265	268	659	498	9	682	494	965	675	1051	1144	841	578	394
Mapt/7622N	510	420	620	590	585	435	341	457	480	428	437	331	336	730	17	614	420	760	613	738	926	829	363	469
Mapt/7649N	89	81	108	129	97	46	31	49	59	80	14	22	115	62	13	98	33	119	103	106	170	107	54	55
Mapt/12378N	849	791	1120	1167	725	283	538	321	526	445	237	255	910	578	16	743	577	1275	854	1362	1493	1215	738	444
Mapt/50760N	475	397	547	676	472	340	386	256	454	411	238	290	389	482	19	586	407	778	471	779	898	797	361	300

## Sheet: Psen1
ID	SRR25180256	SRR25180257	SRR25180258	SRR25180259	SRR25180260	SRR25180261	SRR25180262	SRR25180263	SRR25180264	SRR25180265	SRR25180266	SRR25180267	SRR25180268	SRR25180269	SRR25180270	SRR25180271	SRR25180272	SRR25180273	SRR25180274	SRR25180275	SRR25180276	SRR25180277	SRR25180278	SRR25180279
Psen1/90N	84	48	90	79	74	57	48	55	86	71	42	35	88	47	0	109	50	92	64	85	127	93	41	68
Psen1/373N	168	97	132	121	122	55	52	54	66	68	15	56	118	36	0	95	116	172	111	155	170	112	67	78
Psen1/961N	112	88	127	174	141	78	51	39	45	69	40	63	134	40	0	116	98	134	96	149	171	158	67	60
Psen1/1437N	44	54	49	57	32	24	17	19	28	23	0	5	31	17	0	24	54	84	46	89	71	49	35	25
Psen1/1754N	178	120	144	165	108	54	55	43	58	96	39	49	142	40	0	109	102	200	125	136	227	128	96	48
Psen1/2123N	67	41	85	102	55	64	31	37	39	53	28	56	73	52	0	103	80	137	98	108	154	101	33	35
Psen1/2209N	132	49	108	91	71	74	98	54	83	68	36	47	73	115	0	149	68	115	74	124	169	90	48	58
Psen1/3509N	51	41	45	47	41	29	16	20	30	21	5	14	40	15	0	56	48	52	30	54	82	64	31	27
Psen1/8085N	136	132	150	171	98	34	33	48	53	61	17	40	122	55	0	95	101	151	105	194	203	120	65	63
Psen1/11061N	63	45	84	76	97	60	40	42	66	71	21	44	66	55	0	79	46	120	84	97	117	130	69	63
Psen1/12652N	137	94	172	135	78	71	76	57	96	101	26	30	87	84	0	111	79	173	78	186	187	142	95	51

## Sheet: Psen2
ID	SRR25180256	SRR25180257	SRR25180258	SRR25180259	SRR25180260	SRR25180261	SRR25180262	SRR25180263	SRR25180264	SRR25180265	SRR25180266	SRR25180267	SRR25180268	SRR25180269	SRR25180270	SRR25180271	SRR25180272	SRR25180273	SRR25180274	SRR25180275	SRR25180276	SRR25180277	SRR25180278	SRR25180279
Psen2/354N	18	5	18	16	18	19	58	6	9	19	8	24	15	37	0	25	13	21	11	16	31	29	15	29
Psen2/424N	13	16	9	14	23	16	42	19	23	8	21	27	9	30	5	29	8	29	12	24	29	29	8	30
Psen2/701N	22	13	28	27	22	14	22	36	15	43	7	34	11	38	0	31	17	29	25	22	44	38	33	34
Psen2/1114N	23	21	14	40	23	13	14	39	20	17	22	43	11	65	0	32	23	34	27	33	31	38	21	37
Psen2/1279N	26	19	26	30	41	20	20	20	26	31	13	11	20	49	0	39	19	32	17	25	43	30	24	25
Psen2/1716N	23	16	39	36	20	31	43	49	34	38	21	32	19	94	0	60	24	42	31	35	53	30	20	35
Psen2/2894N	26	11	23	29	20	18	29	13	16	41	6	33	11	60	0	42	24	28	30	27	56	41	12	38
Psen2/3685N	22	7	32	23	39	30	42	8	22	23	19	27	22	51	0	30	14	29	10	16	36	30	15	24
Psen2/4668N	15	14	18	35	32	37	27	61	66	49	43	43	24	96	0	56	8	28	18	39	31	26	21	46
Psen2/10465N	0	0	8	0	7	14	18	36	10	28	18	5	0	37	0	12	0	15	0	0	11	0	0	18

## Sheet: Rab35
ID	SRR25180256	SRR25180257	SRR25180258	SRR25180259	SRR25180260	SRR25180261	SRR25180262	SRR25180263	SRR25180264	SRR25180265	SRR25180266	SRR25180267	SRR25180268	SRR25180269	SRR25180270	SRR25180271	SRR25180272	SRR25180273	SRR25180274	SRR25180275	SRR25180276	SRR25180277	SRR25180278	SRR25180279
Rab35/82N	211	116	227	231	237	220	264	154	266	249	134	158	165	376	0	405	136	272	229	263	337	282	157	186
Rab35/1933N	171	165	238	247	282	233	296	189	283	296	186	223	218	427	0	419	159	350	178	276	340	247	147	231
Rab35/2313N	87	75	104	133	152	116	173	119	130	124	88	102	121	237	0	201	91	165	94	152	199	141	48	138
Rab35/3164N	180	132	256	239	179	176	294	144	212	230	164	130	161	346	0	387	136	262	223	265	351	270	97	211
Rab35/5517N	73	48	58	73	122	101	105	84	88	84	57	92	61	150	0	157	61	100	43	101	119	115	38	70

## Sheet: Snca
ID	SRR25180256	SRR25180257	SRR25180258	SRR25180259	SRR25180260	SRR25180261	SRR25180262	SRR25180263	SRR25180264	SRR25180265	SRR25180266	SRR25180267	SRR25180268	SRR25180269	SRR25180270	SRR25180271	SRR25180272	SRR25180273	SRR25180274	SRR25180275	SRR25180276	SRR25180277	SRR25180278	SRR25180279
Snca/942N	625	416	814	958	750	115	170	286	234	293	282	224	393	432	25	402	514	836	600	1049	1151	1006	461	375
Snca/1096N	447	375	648	738	381	19	31	58	35	25	24	38	392	31	0	56	360	504	384	635	614	542	454	49
Snca/2043N	113	99	217	199	98	12	14	12	31	16	13	25	150	5	0	58	99	224	197	231	276	165	133	25
Snca/2564N	993	818	1284	1371	919	68	86	108	125	106	68	92	1198	104	21	231	700	1293	1100	1340	1486	1231	977	145
Snca/9115N	1015	860	1291	1389	1028	107	138	167	141	155	91	139	1219	120	25	362	734	1278	1181	1392	1563	1340	1022	194
Snca/82429N	536	399	698	805	693	119	120	248	199	241	251	217	547	297	10	291	467	758	711	871	1051	939	535	285
