# Supplementary material for: Investigating Alzheimer’s Disease-Associated Genes Using Differential Splicing Frequency Analysis
Source: Cells. 2026 Jun 15;15(12):1086. doi: 10.3390/cells15121086 (PMC13297122; doi:10.3390/cells15121086)
Supplement: Supplementary file 1 [file cells-15-01086-s001.zip › S2/mSRP511105.xlsx]

## Sheet: App
group1	WT	WT	Lpcat3 knockout	Lpcat3 knockout	WT	WT	WT	Lpcat3 knockout	WT	Lpcat3 knockout	Lpcat3 knockout	Lpcat3 knockout	Lpcat3 knockout
ID	SRR29251251	SRR29251252	SRR29251253	SRR29251254	SRR29251255	SRR29251256	SRR29251257	SRR29251258	SRR29251259	SRR29251260	SRR29251261	SRR29251262	SRR29251263
App/411N	1747	1454	1703	1867	1426	1948	1457	1429	1580	1993	1855	0	1395
App/1505N	1822	1503	1667	2039	1539	2109	1622	1648	1666	2176	2002	0	1384
App/2742N	1584	1345	1630	1911	1395	2010	1491	1474	1505	2001	1641	0	1317
App/2801N	1752	1512	1701	2114	1493	2078	1621	1623	1711	2183	2040	0	1366
App/3268N	53	73	41	48	41	60	62	54	90	64	88	0	36
App/4734N	1824	1538	1675	2067	1467	2181	1647	1646	1820	2148	1959	0	1517
App/5637N	1979	1600	1773	2186	1515	2274	1695	1535	1852	2376	2064	0	1524
App/6602N	1993	1597	1758	2283	1476	2235	1682	1557	1842	2345	1960	0	1511
App/7289N	2171	1814	2104	2600	1803	2629	2072	2038	2105	2818	2408	0	1749
App/8539N	48	33	41	48	33	33	42	50	26	51	35	0	31
App/9492N	1824	1614	1719	2191	1618	2233	1661	1611	1808	2339	2066	0	1400
App/9885N	60	71	36	74	39	35	94	79	68	61	101	0	41
App/12293N	64	65	45	64	43	53	47	46	71	72	115	0	45
App/12580N	128	151	85	128	71	90	149	185	147	91	215	0	105
App/13210N	55	63	44	54	34	47	70	82	54	71	95	0	47
App/15195N	38	43	25	31	16	15	26	46	19	48	44	0	21
App/17194N	1711	1490	1718	2015	1386	2066	1623	1564	1730	2142	1758	0	1365
App/20317N	1392	1304	1450	1720	1294	1836	1298	1344	1399	1828	1530	0	1191
App/23313N	1886	1613	1766	2184	1560	2283	1809	1741	1892	2440	2157	0	1522
App/25958N	1331	1171	1300	1568	1123	1628	1218	1189	1220	1709	1407	0	1044
App/35341N	1662	1299	1550	1821	1317	1912	1442	1426	1474	1850	1798	0	1223
App/52804N	824	698	774	965	697	1061	675	757	882	997	862	0	647
Splicing frequency/52804N	0.0317558	0.0316539	0.031457	0.0321903	0.0325914	0.0344302	0.0287197	0.0327366	0.0353351	0.0313492	0.0305674		0.0315903
Average							0.0324144						0.0316485
													0.976371

## Sheet: Apoe
ID	SRR29251251	SRR29251252	SRR29251253	SRR29251254	SRR29251255	SRR29251256	SRR29251257	SRR29251258	SRR29251259	SRR29251260	SRR29251261	SRR29251262	SRR29251263
Apoe/375N	6901	6122	4683	6367	5203	6240	6017	4597	5068	6429	5413	0	3782
Apoe/540N	4126	3487	2597	3773	2973	3740	3675	2913	3258	3704	3259	0	2234
Apoe/757N	1063	822	677	960	728	905	891	771	776	887	830	0	567

## Sheet: Clu
ID	SRR29251251	SRR29251252	SRR29251253	SRR29251254	SRR29251255	SRR29251256	SRR29251257	SRR29251258	SRR29251259	SRR29251260	SRR29251261	SRR29251262	SRR29251263
Clu/278N	4263	4375	3268	4189	2918	3840	3759	3183	3165	3837	3974	0	2920
Clu/556N	18	19	15	18	12	18	15	14	18	14	16	0	12
Clu/567N	3592	3662	2798	3762	2423	3360	2931	2841	2525	3122	3711	0	2459
Clu/913N	4817	4558	3661	4525	3145	4259	3891	3621	3499	4116	4646	0	3201
Clu/916N	22	24	15	20	13	32	23	12	25	19	16	0	22
Clu/973N	4614	4335	3431	4452	3077	4027	3803	3549	3248	3989	4524	0	2997
Clu/1369N	4891	4786	3691	4970	3234	4218	4143	3846	3813	4405	5120	0	3453
Clu/1468N	0	7	6	12	0	10	8	7	7	12	7	0	6
Clu/1472N	3105	2922	2420	3099	1974	2633	2501	2284	2406	2680	2873	0	2064
Clu/1832N	41	41	39	55	23	36	34	21	40	28	46	0	43
Clu/2640N	4377	4183	3395	4351	2898	3769	3688	3382	3244	3676	4318	0	2750
Clu/3043N	590	492	403	545	356	448	415	384	393	443	462	0	289

## Sheet: Dennd1b
ID	SRR29251251	SRR29251252	SRR29251253	SRR29251254	SRR29251255	SRR29251256	SRR29251257	SRR29251258	SRR29251259	SRR29251260	SRR29251261	SRR29251262	SRR29251263
Dennd1b/707N	8	12	0	11	7	11	6	0	0	6	10	0	0
Dennd1b/1002N	0	5	8	0	10	0	0	0	9	7	8	0	6
Dennd1b/1030N	10	0	7	10	14	0	12	7	7	14	0	0	0
Dennd1b/1075N	6	0	0	13	10	5	10	0	5	11	0	0	7
Dennd1b/1125N	21	8	27	22	8	11	22	19	11	14	21	0	16
Dennd1b/1874N	15	16	9	6	11	0	6	7	13	7	6	0	0
Dennd1b/2532N	9	13	10	10	16	17	15	19	17	10	13	0	22
Dennd1b/4525N	9	9	16	8	8	14	23	7	14	27	9	0	11
Dennd1b/4609N	8	0	14	5	5	15	14	9	11	19	13	0	7
Dennd1b/5619N	6	0	9	10	10	0	13	8	10	14	0	0	0
Dennd1b/5653N	16	11	17	15	10	6	16	15	16	8	20	0	19
Dennd1b/8290N	19	8	6	9	7	11	16	0	5	21	13	0	11
Dennd1b/11302N	17	15	20	16	17	15	25	12	18	12	26	0	21
Dennd1b/11412N	18	13	11	13	8	11	18	0	7	12	10	0	13
Dennd1b/16851N	13	11	0	7	9	5	9	6	5	0	6	0	0
Dennd1b/18201N	16	7	6	8	12	23	0	17	6	8	9	0	10
Dennd1b/23185N	6	7	10	11	6	14	14	0	6	26	14	0	0
Dennd1b/56874N	10	6	7	8	11	0	10	9	0	6	5	0	9

## Sheet: Gapdh
ID	SRR29251251	SRR29251252	SRR29251253	SRR29251254	SRR29251255	SRR29251256	SRR29251257	SRR29251258	SRR29251259	SRR29251260	SRR29251261	SRR29251262	SRR29251263
Gapdh/84N	6673	5411	4613	6575	4801	6175	5369	4442	5214	6159	5297	0	3685
Gapdh/98N	7127	5964	5125	7132	4956	6616	5737	5025	5451	6616	5776	0	4531
Gapdh/110N	7355	6064	5369	7212	4794	6498	5734	4807	5680	6726	5840	0	4259
Gapdh/134N	6648	5334	4762	6605	4462	5651	4728	4241	4886	5958	5198	0	3724
Gapdh/240N	1297	974	833	1167	837	996	859	781	837	1006	916	0	675
Gapdh/1834N	2368	1804	1587	2278	1583	1847	1642	1506	1636	1929	1755	0	1279

## Sheet: Mapt
ID	SRR29251251	SRR29251252	SRR29251253	SRR29251254	SRR29251255	SRR29251256	SRR29251257	SRR29251258	SRR29251259	SRR29251260	SRR29251261	SRR29251262	SRR29251263
Mapt/995N	593	478	518	737	471	674	542	427	566	673	512	0	359
Mapt/2698N	30	30	36	44	36	54	36	28	29	41	35	0	15
Mapt/3101N	539	493	518	716	508	668	522	410	526	711	516	0	337
Mapt/3104N	7	5	23	0	13	13	12	10	9	9	8	0	15
Mapt/3510N	369	270	285	434	276	300	251	243	272	342	351	0	231
Mapt/3573N	8	5	0	0	9	15	6	7	5	5	5	0	5
Mapt/4215N	365	300	293	348	285	400	297	263	272	344	292	0	226
Mapt/4642N	99	89	65	105	83	127	79	73	67	83	65	0	56
Mapt/4864N	45	28	33	63	48	46	48	38	22	47	33	0	17
Mapt/5431N	713	594	572	762	539	664	670	483	543	661	618	0	407
Mapt/7436N	450	370	375	527	386	491	366	357	339	457	354	0	291
Mapt/7622N	530	472	472	653	448	576	465	418	443	575	524	0	329
Mapt/7649N	50	36	23	46	47	47	31	15	37	26	22	0	28
Mapt/12378N	391	291	276	410	323	424	332	305	311	405	317	0	240
Mapt/50760N	274	191	238	250	178	298	205	209	217	247	238	0	161

## Sheet: Psen1
ID	SRR29251251	SRR29251252	SRR29251253	SRR29251254	SRR29251255	SRR29251256	SRR29251257	SRR29251258	SRR29251259	SRR29251260	SRR29251261	SRR29251262	SRR29251263
Psen1/90N	94	88	74	144	91	77	99	137	125	120	152	0	88
Psen1/373N	177	143	157	183	145	174	170	155	194	215	226	0	161
Psen1/961N	138	126	161	169	128	168	158	139	176	160	129	0	129
Psen1/1437N	158	157	170	180	133	154	180	148	168	211	225	0	138
Psen1/1754N	143	138	165	185	132	187	135	140	180	220	207	0	135
Psen1/2123N	160	121	167	159	97	148	145	136	151	145	165	0	106
Psen1/2209N	141	136	162	204	139	158	152	154	150	209	199	0	138
Psen1/3509N	177	164	142	158	133	180	143	143	158	192	224	0	112
Psen1/8085N	157	158	178	207	116	165	196	148	182	240	206	0	170
Psen1/11061N	52	38	51	83	68	43	60	59	71	55	54	0	43
Psen1/12652N	110	118	92	156	108	119	121	104	111	150	122	0	98

## Sheet: Psen2
ID	SRR29251251	SRR29251252	SRR29251253	SRR29251254	SRR29251255	SRR29251256	SRR29251257	SRR29251258	SRR29251259	SRR29251260	SRR29251261	SRR29251262	SRR29251263
Psen2/354N	31	32	37	31	18	26	20	26	47	25	55	0	18
Psen2/424N	33	24	21	27	24	25	27	25	34	28	61	0	25
Psen2/701N	39	24	18	30	30	38	35	26	21	27	35	0	25
Psen2/1114N	25	41	32	33	25	21	17	29	42	30	40	0	23
Psen2/1279N	35	32	17	47	27	25	22	18	27	28	33	0	17
Psen2/1716N	50	31	27	46	25	32	10	21	18	34	29	0	34
Psen2/2894N	30	36	16	38	24	41	45	26	16	25	35	0	35
Psen2/3685N	43	27	42	31	20	30	25	24	41	22	46	0	21
Psen2/4668N	17	10	17	19	19	11	12	12	15	22	19	0	13

## Sheet: Rab35
ID	SRR29251251	SRR29251252	SRR29251253	SRR29251254	SRR29251255	SRR29251256	SRR29251257	SRR29251258	SRR29251259	SRR29251260	SRR29251261	SRR29251262	SRR29251263
Rab35/82N	116	92	89	124	72	124	70	118	79	105	106	0	68
Rab35/1933N	81	69	74	145	69	97	99	72	68	75	118	0	102
Rab35/2313N	62	46	32	54	25	61	38	43	41	40	56	0	45
Rab35/3164N	84	84	100	122	48	126	89	88	94	100	90	0	57
Rab35/5517N	42	37	22	29	21	37	16	28	23	23	26	0	33

## Sheet: Snca
ID	SRR29251251	SRR29251252	SRR29251253	SRR29251254	SRR29251255	SRR29251256	SRR29251257	SRR29251258	SRR29251259	SRR29251260	SRR29251261	SRR29251262	SRR29251263
Snca/942N	1829	1229	1318	1948	1126	1660	1433	1327	1411	1863	1334	0	1134
Snca/1096N	901	649	659	1038	580	905	688	668	717	1007	736	0	564
Snca/2043N	113	83	86	166	69	100	92	92	113	120	115	0	70
Snca/2564N	1748	1366	1426	1877	1256	1547	1533	1227	1490	1849	1364	0	1082
Snca/9115N	1621	1242	1429	1852	1172	1531	1443	1257	1536	1786	1341	0	1047
Snca/82429N	1915	1327	1473	2140	1287	1812	1501	1459	1566	2077	1429	0	1238
