# Supplementary material for: Investigating Alzheimer’s Disease-Associated Genes Using Differential Splicing Frequency Analysis
Source: Cells. 2026 Jun 15;15(12):1086. doi: 10.3390/cells15121086 (PMC13297122; doi:10.3390/cells15121086)
Supplement: Supplementary file 1 [file cells-15-01086-s001.zip › S2/mSRP513987.xlsx]

## Sheet: App
group1	APPPS1	APPPS1	APPPS1	WT	NLRP3	WT	WT	WT	APPPS1_NLRP3	APPPS1_NLRP3	APPPS1_NLRP3	APPPS1	WT	APPPS1	APPPS1	APPPS1	APPPS1	WT	NLRP3	APPPS1_NLRP3	APPPS1	WT	APPPS1_NLRP3	APPPS1	NLRP3	NLRP3	APPPS1_NLRP3	NLRP3	NLRP3	APPPS1_NLRP3	APPPS1_NLRP3	NLRP3	APPPS1	WT	APPPS1	WT	APPPS1_NLRP3	WT	NLRP3	APPPS1_NLRP3	APPPS1	NLRP3	WT	WT	NLRP3	APPPS1_NLRP3	APPPS1	APPPS1_NLRP3	NLRP3
group2	12m	4m	12m	6m	4m	12m	6m	12m	4m	12m	12m	6m	4m	6m	12m	12m	4m	12m	12m	6m	4m	6m	12m	6m	12m	4m	6m	12m	6m	4m	12m	6m	12m	4m	12m	12m	12m	6m	4m	6m	6m	12m	12m	6m	12m	4m	12m	12m	6m
ID	SRR29414758	SRR29414759	SRR29414760	SRR29414761	SRR29414762	SRR29414763	SRR29414764	SRR29414765	SRR29414766	SRR29414767	SRR29414768	SRR29414769	SRR29414770	SRR29414771	SRR29414772	SRR29414773	SRR29414774	SRR29414775	SRR29414776	SRR29414777	SRR29414778	SRR29414779	SRR29414780	SRR29414781	SRR29414782	SRR29414783	SRR29414784	SRR29414785	SRR29414786	SRR29414787	SRR29414788	SRR29414789	SRR29414790	SRR29414791	SRR29414792	SRR29414793	SRR29414794	SRR29414795	SRR29414796	SRR29414797	SRR29414798	SRR29414799	SRR29414800	SRR29414801	SRR29414802	SRR29414803	SRR29414804	SRR29414805	SRR29414806
App/411N	57	473	325	421	374	300	398	429	447	323	415	462	327	390	406	391	422	255	301	530	426	242	447	788	47	356	525	222	366	355	568	381	401	284	339	315	408	452	313	414	0	296	276	423	358	344	277	290	277
App/1505N	84	700	453	605	507	451	647	581	683	547	566	658	462	589	565	519	553	364	428	762	581	324	674	1232	37	623	833	364	579	499	900	579	592	462	492	389	492	588	432	630	0	397	409	563	531	606	439	392	393
App/2742N	44	535	383	592	473	391	449	472	574	384	481	591	357	535	455	472	496	305	356	589	571	325	553	985	42	461	680	301	425	450	739	476	485	387	408	338	474	532	347	560	0	290	367	450	446	504	382	393	326
App/2801N	79	534	388	579	479	394	547	465	447	388	472	492	384	406	413	391	370	345	317	408	439	381	507	777	44	601	651	437	559	394	624	518	408	423	419	429	493	528	402	346	0	384	340	485	534	422	337	334	368
App/3268N	7	49	39	79	90	61	80	91	51	52	44	55	54	63	50	56	47	48	55	52	40	48	56	113	9	68	120	68	65	48	98	88	74	63	45	54	66	84	48	45	0	59	47	85	59	50	51	49	52
App/4734N	40	336	204	300	265	236	311	314	348	265	262	328	253	294	300	296	293	163	219	328	266	164	331	516	28	260	399	154	279	222	428	247	315	234	243	201	290	310	231	277	0	178	193	270	257	255	214	193	202
App/5637N	25	218	112	193	118	104	123	110	196	182	136	211	96	254	122	146	228	87	83	237	170	124	214	530	17	134	354	75	201	190	304	208	166	115	137	119	146	139	121	275	0	108	119	155	166	185	140	100	135
App/6602N	27	215	91	191	114	96	119	106	208	187	123	218	104	224	117	140	210	79	71	217	163	137	187	534	15	114	378	82	186	199	295	206	176	126	123	130	125	170	126	282	0	99	117	151	143	170	141	86	130
App/7289N	92	581	491	609	452	423	534	535	575	537	546	595	457	574	466	448	486	370	345	637	467	439	658	1061	34	634	841	344	547	516	809	607	489	467	480	439	507	579	452	517	0	419	450	543	648	526	459	390	426
App/9492N	71	625	380	523	417	415	554	513	591	400	435	581	391	502	473	463	494	293	338	591	535	306	609	1018	43	487	709	324	501	407	713	541	488	387	428	388	449	530	359	531	0	343	384	506	492	480	360	319	352
App/9885N	7	56	60	101	90	61	71	87	63	56	65	70	72	61	56	65	64	53	61	55	39	55	70	107	0	75	122	67	79	52	97	74	55	61	47	54	55	82	58	48	0	74	48	75	72	58	49	52	51
App/12293N	47	336	297	351	309	260	377	354	358	334	388	381	273	315	333	306	245	209	243	327	310	255	401	507	42	415	414	301	308	326	374	286	320	261	330	274	399	375	301	231	0	282	258	337	322	293	216	281	222
App/12580N	21	231	144	232	228	165	208	247	187	109	179	191	158	152	183	175	160	115	140	175	151	150	238	329	18	242	246	132	171	161	248	199	186	192	156	173	218	252	179	118	0	118	178	170	198	184	108	169	136
App/13210N	17	143	118	175	138	141	126	178	165	103	130	145	127	108	149	145	115	67	106	118	120	113	173	201	14	164	175	97	133	128	160	148	159	138	153	109	113	156	114	88	0	71	157	135	128	155	95	119	100
App/17194N	52	579	410	583	469	377	527	469	616	408	481	629	359	557	511	497	543	359	339	623	601	350	621	1111	36	544	695	327	489	439	788	530	563	414	488	363	490	500	347	539	0	357	422	428	551	545	387	397	397
App/20317N	57	539	426	561	477	381	516	483	586	393	455	557	364	528	434	522	516	315	332	571	609	321	574	1034	41	502	732	319	461	457	750	487	550	379	437	375	478	564	397	468	0	324	411	430	467	517	400	361	376
App/23313N	43	492	279	483	374	344	463	490	424	337	396	447	329	454	393	392	399	244	287	527	425	289	502	898	38	416	598	296	372	420	653	425	463	376	376	362	447	491	314	404	0	288	316	419	396	450	322	349	307
App/25958N	0	75	10	18	18	17	23	19	53	39	29	70	13	67	33	49	79	24	12	69	41	14	63	178	0	6	86	13	39	40	122	28	40	15	32	17	52	20	23	87	0	18	17	29	29	50	49	29	14
App/35341N	90	717	455	660	537	428	658	622	737	567	635	721	509	627	575	557	584	393	442	722	595	391	741	1316	43	657	934	399	585	576	905	661	629	500	494	469	638	682	435	633	0	425	438	631	578	589	502	421	427
App/52804N	30	366	266	390	297	280	335	249	396	244	272	348	225	352	333	309	317	206	222	379	342	223	343	614	29	348	456	203	291	267	482	357	332	282	276	283	305	335	243	293	0	222	276	316	316	333	271	252	231
Ratio/52804N	0.0337079	0.0469231	0.0498968	0.0510071	0.0477032	0.0525822	0.0474101	0.0365424	0.0513952	0.0416738	0.0417819	0.0449032	0.042341	0.0499149	0.0523009	0.0487459	0.047878	0.0479739	0.0472642	0.0478717	0.04963	0.0479467	0.0430796	0.0443353	0.05026	0.0489658	0.0458384	0.0448619	0.0438517	0.0434429	0.0479268	0.050667	0.0481788	0.0506648	0.0467559	0.0535883	0.0458992	0.0454607	0.0463564	0.0431771	na	0.0467172	0.0528432	0.0478715	0.0472276	0.0495831	0.0521254	0.0506431	0.0469321
Ratio/12293N	0.052809	0.0430769	0.0557119	0.0459064	0.0496306	0.0488263	0.0533541	0.0519519	0.0464633	0.0570453	0.0596006	0.0491613	0.0513737	0.0446682	0.0523009	0.0482726	0.0370035	0.0486726	0.0517352	0.0413035	0.0449862	0.0548269	0.0503642	0.0366091	0.0727903	0.0583931	0.0416164	0.0665193	0.0464135	0.0530426	0.037188	0.0405904	0.0464374	0.0468918	0.0559038	0.0518841	0.0600451	0.0508889	0.0574208	0.0340407	na	0.0593434	0.0493969	0.0510529	0.0481243	0.0436272	0.0415465	0.0564711	0.0451036
group1	group2	Ratio/52804N		Mean		group1	group2	Ratio/12293N	Mean
APPPS1	12m	0.0337079		0.0486532		APPPS1	12m	0.052809	0.0468953
APPPS1	12m	0.0498968				APPPS1	12m	0.0557119
APPPS1	12m	0.0523009				APPPS1	12m	0.0523009
APPPS1	12m	0.0487459				APPPS1	12m	0.0482726
APPPS1	12m	0.0481788				APPPS1	12m	0.0464374
APPPS1	12m	0.0467559				APPPS1	12m	0.0559038
APPPS1	12m	0.0521254				APPPS1	12m	0.0415465
APPPS1	12m	0.0581202				APPPS1	12m	0.0441714
APPPS1	12m	0.0563815				APPPS1	12m	0.0507714
APPPS1	4m	0.0469231				APPPS1	4m	0.0430769
APPPS1	4m	0.047878				APPPS1	4m	0.0370035
APPPS1	4m	0.0496299				APPPS1	4m	0.0449862
APPPS1	6m	0.0449032				APPPS1	6m	0.0491613
APPPS1	6m	0.0499149				APPPS1	6m	0.0446682
APPPS1	6m	0.0443353				APPPS1	6m	0.0366091
APPPS1_NLRP3	12m	0.0416738		0.0474583		APPPS1_NLRP3	12m	0.0570453	0.0469686
APPPS1_NLRP3	12m	0.0417819				APPPS1_NLRP3	12m	0.0596006
APPPS1_NLRP3	12m	0.0430796				APPPS1_NLRP3	12m	0.0503642
APPPS1_NLRP3	12m	0.0479268				APPPS1_NLRP3	12m	0.037188
APPPS1_NLRP3	12m	0.0458992				APPPS1_NLRP3	12m	0.0600451
APPPS1_NLRP3	12m	0.0506431				APPPS1_NLRP3	12m	0.0564711
APPPS1_NLRP3	12m	0.0613824				APPPS1_NLRP3	12m	0.0443021
APPPS1_NLRP3	4m	0.0513952				APPPS1_NLRP3	4m	0.0464633
APPPS1_NLRP3	4m	0.0434429				APPPS1_NLRP3	4m	0.0530426
APPPS1_NLRP3	4m	0.0495831				APPPS1_NLRP3	4m	0.0436272
APPPS1_NLRP3	4m	0.0486656				APPPS1_NLRP3	4m	0.0466248
APPPS1_NLRP3	6m	0.0478717				APPPS1_NLRP3	6m	0.0413035
APPPS1_NLRP3	6m	0.0458384				APPPS1_NLRP3	6m	0.0416164
APPPS1_NLRP3	6m	0.0431771				APPPS1_NLRP3	6m	0.0340407
APPPS1_NLRP3	6m	0.0479208				APPPS1_NLRP3	6m	0.0333993
APPPS1_NLRP3	6m	0.0490509				APPPS1_NLRP3	6m	0.0463632
NLRP3	12m	0.0472642		0.0481363		NLRP3	12m	0.0517352	0.0529323
NLRP3	12m	0.05026				NLRP3	12m	0.0727903
NLRP3	12m	0.0448619				NLRP3	12m	0.0665193
NLRP3	12m	0.0467172				NLRP3	12m	0.0593434
NLRP3	12m	0.0472276				NLRP3	12m	0.0481243
NLRP3	12m	0.0514596				NLRP3	12m	0.0542665
NLRP3	4m	0.0477032				NLRP3	4m	0.0496306
NLRP3	4m	0.0489658				NLRP3	4m	0.0583931
NLRP3	4m	0.0463563				NLRP3	4m	0.0574208
NLRP3	6m	0.0438517				NLRP3	6m	0.0464135
NLRP3	6m	0.050667				NLRP3	6m	0.0405904
NLRP3	6m	0.0469321				NLRP3	6m	0.0451036
NLRP3	6m	0.0535052				NLRP3	6m	0.0377892
WT	12m	0.0525822		0.0479641		WT	12m	0.0488263	0.051181
WT	12m	0.0365424				WT	12m	0.0519519
WT	12m	0.0479739				WT	12m	0.0486726
WT	12m	0.0535883				WT	12m	0.0518841
WT	12m	0.0528432				WT	12m	0.0493969
WT	12m	0.0501942				WT	12m	0.0591575
WT	4m	0.042341				WT	4m	0.0513737
WT	4m	0.0506648				WT	4m	0.0468918
WT	4m	0.045013				WT	4m	0.0568586
WT	4m	0.0480231				WT	4m	0.0466731
WT	6m	0.0510071				WT	6m	0.0459064
WT	6m	0.0474101				WT	6m	0.0533541
WT	6m	0.0479467				WT	6m	0.0548269
WT	6m	0.0454607				WT	6m	0.0508889
WT	6m	0.0478715				WT	6m	0.0510529
[truncated: 13 more columns]

## Sheet: Apoe
ID	SRR29414758	SRR29414759	SRR29414760	SRR29414761	SRR29414762	SRR29414763	SRR29414764	SRR29414765	SRR29414766	SRR29414767	SRR29414768	SRR29414769	SRR29414770	SRR29414771	SRR29414772	SRR29414773	SRR29414774	SRR29414775	SRR29414776	SRR29414777	SRR29414778	SRR29414779	SRR29414780	SRR29414781	SRR29414782	SRR29414783	SRR29414784	SRR29414785	SRR29414786	SRR29414787	SRR29414788	SRR29414789	SRR29414790	SRR29414791	SRR29414792	SRR29414793	SRR29414794	SRR29414795	SRR29414796	SRR29414797	SRR29414798	SRR29414799	SRR29414800	SRR29414801	SRR29414802	SRR29414803	SRR29414804	SRR29414805	SRR29414806
Apoe/21N	46	6	7	0	0	14	0	9	7	36	32	28	5	13	26	18	0	0	6	32	0	0	51	25	0	10	33	0	5	0	38	5	39	6	37	13	53	10	5	12	0	8	0	0	10	0	65	40	0
Apoe/33N	115	0	8	7	12	12	7	0	7	34	31	33	5	17	49	20	0	0	0	36	5	13	57	56	0	10	52	7	13	12	32	14	50	0	47	7	36	8	9	17	0	9	0	0	11	5	104	67	5
Apoe/39N	141	0	0	0	0	0	8	0	8	38	31	11	10	10	19	17	7	0	0	27	8	14	41	30	0	0	49	0	5	16	22	0	33	0	26	0	29	0	11	5	0	0	0	0	0	0	64	31	8
Apoe/42N	57	0	7	5	6	0	0	0	0	21	28	12	0	6	13	18	0	6	7	11	11	5	35	6	0	10	15	5	0	9	20	8	31	8	24	6	26	0	6	9	0	0	0	0	0	5	35	10	10
Apoe/43N	47	6	0	0	0	7	5	0	0	17	15	8	0	6	11	8	0	0	0	16	8	5	31	15	0	10	22	0	0	7	26	0	20	0	36	5	22	8	6	8	0	0	0	0	0	0	46	14	0
Apoe/45N	90	5	8	0	6	8	0	5	5	26	39	26	8	9	21	8	0	0	0	13	0	5	44	26	0	0	32	0	6	9	16	0	36	0	35	5	31	9	5	8	0	7	0	0	8	5	78	29	5
Apoe/49N	82	0	6	6	7	0	0	0	5	22	16	12	0	11	18	10	0	0	0	12	0	0	20	14	0	12	23	0	6	0	13	6	24	0	20	0	29	0	5	7	0	0	0	0	5	0	38	6	0
Apoe/50N	70	0	0	8	6	8	7	0	0	18	27	25	0	0	36	7	0	6	9	23	0	7	51	23	0	13	30	7	15	10	27	8	41	5	29	8	44	9	7	0	0	6	0	0	5	0	55	25	8
Apoe/53N	69	0	6	0	6	11	8	0	5	37	24	27	7	13	29	21	0	0	8	22	7	14	43	32	0	9	71	0	8	9	32	6	50	0	33	8	27	8	12	8	0	12	0	0	6	0	79	36	7
Apoe/54N	106	0	5	11	0	7	6	0	7	33	35	26	5	18	36	24	0	8	0	24	0	13	46	27	0	5	48	6	14	17	23	6	56	0	38	11	22	10	0	12	0	10	0	0	14	0	70	46	8
Apoe/66N	124	0	0	6	5	9	0	0	0	27	27	34	7	9	17	17	15	0	6	15	0	6	45	22	0	7	31	5	0	7	27	0	32	0	39	0	33	6	8	0	0	0	0	0	6	0	58	27	0
Apoe/75N	80	9	11	6	6	9	8	6	12	53	59	54	7	21	48	25	8	7	14	40	11	15	75	37	0	25	76	0	20	9	38	15	68	0	60	10	74	8	16	16	0	8	0	9	11	6	90	50	8
Apoe/99N	194	7	7	8	0	8	6	0	0	35	25	37	5	11	19	22	0	11	7	25	0	14	46	30	0	9	52	0	18	9	29	11	41	0	21	16	27	5	9	8	0	10	0	0	0	6	71	40	0
Apoe/132N	297	8	11	17	11	23	18	7	24	61	72	61	21	42	67	51	6	11	6	54	25	30	135	54	0	24	76	0	13	23	51	12	95	8	62	8	60	13	15	20	0	18	6	5	14	11	159	62	8
Apoe/150N	31	13	0	6	15	10	8	9	5	25	36	34	9	17	47	33	6	0	8	30	0	13	52	35	0	22	46	0	5	7	35	7	51	6	45	6	33	16	13	18	0	0	7	7	7	6	40	43	6
Apoe/297N	82	5	7	0	0	0	0	0	0	8	18	24	0	6	8	8	0	0	0	10	0	7	17	13	0	5	21	0	0	5	18	0	16	0	14	0	17	0	6	0	0	0	0	0	8	0	50	14	5
Apoe/330N	173	0	0	9	11	7	11	0	6	33	27	37	9	8	28	18	0	0	8	26	5	12	45	19	0	11	50	7	6	11	30	11	33	8	25	7	49	7	9	12	0	8	0	0	0	0	72	35	7
Apoe/369N	49	7	7	13	10	13	17	10	16	49	69	57	10	23	39	47	5	0	5	62	5	21	115	59	0	15	57	13	12	20	56	12	83	11	70	19	68	5	14	12	0	8	0	6	15	0	165	67	8
Apoe/375N	19856	9240	6299	6084	7718	15883	11390	6984	11084	31980	35787	28954	6886	15650	51898	31991	7108	4684	6918	29345	7210	6466	51409	35252	650	13187	36465	4418	9166	8579	45679	9141	56589	6877	54306	7826	45872	7851	8887	15351	0	6798	7286	5140	13816	7606	60139	42508	6125
Apoe/405N	130	5	6	6	6	12	13	0	0	27	37	30	7	16	25	31	0	0	6	31	5	5	39	21	0	0	24	0	0	6	30	10	46	0	25	0	25	0	8	5	0	12	6	6	7	0	79	31	5
Apoe/408N	200	8	6	10	15	9	17	10	5	43	53	43	5	6	48	35	11	0	0	23	7	10	91	24	0	27	53	7	11	10	36	6	46	6	43	5	54	17	9	11	0	6	0	0	10	0	91	57	0
Apoe/420N	141	15	11	14	7	24	24	8	11	32	43	46	5	31	58	47	7	8	13	44	12	9	72	32	0	33	38	0	12	20	46	10	67	17	51	0	46	7	8	17	0	17	8	8	17	7	64	50	6
Apoe/450N	59	5	0	0	0	15	6	0	0	21	22	17	5	9	31	14	0	0	0	19	5	9	56	24	0	12	40	0	6	9	20	0	19	5	30	6	26	10	10	6	0	7	0	0	6	0	37	34	0
Apoe/471N	109	18	9	32	13	12	7	0	15	58	64	60	24	25	43	35	8	6	9	46	9	16	105	33	0	24	75	11	15	18	40	12	58	8	66	11	65	10	17	24	0	12	6	6	6	7	150	74	11
Apoe/475N	11	6	0	10	7	6	12	0	7	18	24	22	0	12	28	16	0	5	6	19	6	10	47	33	0	6	21	5	0	7	20	0	36	0	33	0	35	12	0	7	0	9	0	10	0	0	76	29	0
Apoe/495N	84	15	5	8	11	9	8	6	7	36	37	39	7	28	45	25	6	0	5	46	5	9	58	34	0	12	25	8	6	16	41	6	52	6	38	0	40	8	6	13	0	9	9	0	10	6	70	50	11
Apoe/501N	15	5	9	24	6	0	8	7	11	34	17	26	5	10	30	12	0	6	7	41	0	13	52	31	0	11	24	0	7	6	19	6	46	0	38	5	45	12	9	11	0	0	5	0	0	8	64	46	6
Apoe/504N	17	13	6	9	8	11	6	5	8	40	60	39	8	17	30	36	7	9	5	58	10	17	62	33	0	19	45	13	14	13	33	8	66	7	56	0	68	10	17	18	0	20	6	8	14	6	126	63	12
Apoe/537N	67	13	0	10	13	23	12	6	6	31	40	27	7	12	34	16	6	5	6	23	0	0	34	23	0	14	21	0	5	5	23	0	46	8	24	5	35	0	10	6	0	8	5	6	9	0	50	24	5
Apoe/540N	14136	6531	4112	4138	5088	11066	8044	4992	7652	21582	24204	19781	4570	10786	36553	21590	4671	3269	4689	21563	5089	4665	35737	24492	572	9663	24811	2835	6115	5717	32497	6300	40584	4757	38587	5590	31258	5247	5838	10625	0	4507	5047	3788	9402	5296	39186	28463	3935
Apoe/573N	381	180	103	114	0	319	0	135	154	626	606	508	0	265	875	554	130	0	113	621	123	113	845	641	0	270	761	78	177	140	857	164	1117	119	983	151	777	100	142	0	0	117	133	71	245	0	1200	750	108
Apoe/606N	8	5	0	0	5	11	5	7	10	31	28	20	7	12	37	22	0	5	0	30	0	8	52	36	0	10	42	6	7	10	29	0	56	0	33	5	28	6	0	10	0	11	0	0	9	6	38	37	0
Apoe/633N	13	6	6	7	11	16	22	10	14	37	29	31	0	14	45	22	5	0	0	23	11	10	61	28	0	16	44	8	13	8	39	12	44	5	52	0	39	9	14	6	0	9	5	0	13	8	81	37	7
Apoe/757N	8479	3583	2406	2382	2888	6071	4439	2786	4013	13465	14050	11561	2542	6395	19808	11789	2546	1906	2663	11785	2920	2778	20982	13768	331	5148	14710	1713	3534	3316	18797	3430	22988	2628	21691	3244	18270	3103	3370	6108	0	2366	2666	2035	5038	2941	22090	16207	2170
[truncated: 13 more columns]

## Sheet: Clu
ID	SRR29414758	SRR29414759	SRR29414760	SRR29414761	SRR29414762	SRR29414763	SRR29414764	SRR29414765	SRR29414766	SRR29414767	SRR29414768	SRR29414769	SRR29414770	SRR29414771	SRR29414772	SRR29414773	SRR29414774	SRR29414775	SRR29414776	SRR29414777	SRR29414778	SRR29414779	SRR29414780	SRR29414781	SRR29414782	SRR29414783	SRR29414784	SRR29414785	SRR29414786	SRR29414787	SRR29414788	SRR29414789	SRR29414790	SRR29414791	SRR29414792	SRR29414793	SRR29414794	SRR29414795	SRR29414796	SRR29414797	SRR29414798	SRR29414799	SRR29414800	SRR29414801	SRR29414802	SRR29414803	SRR29414804	SRR29414805	SRR29414806
Clu/278N	96	620	488	858	756	508	758	341	660	296	343	415	485	682	177	290	671	587	384	313	271	1022	291	1245	32	836	1728	236	1267	695	495	1617	285	527	60	491	285	659	608	260	0	906	399	503	1812	569	203	168	908
Clu/567N	68	577	364	697	584	382	623	294	508	272	238	295	401	477	123	286	491	423	314	195	204	824	249	1073	51	774	1589	200	1097	648	423	1173	239	441	50	477	244	524	483	211	0	721	331	377	1547	443	180	113	700
Clu/913N	94	581	413	751	656	390	659	298	498	245	263	341	428	552	144	240	532	424	328	209	224	911	302	1165	53	766	1751	200	1131	702	374	1281	212	458	75	471	277	598	610	209	0	804	341	372	1676	459	182	153	696
Clu/973N	84	700	441	907	713	473	739	362	610	325	308	381	463	655	206	358	682	574	425	254	267	1020	310	1262	49	847	1762	237	1379	821	455	1562	250	569	81	493	298	696	710	248	0	901	396	448	1932	554	221	129	957
Clu/1369N	53	605	388	800	609	388	659	321	539	234	258	337	394	503	121	249	542	486	343	259	245	759	239	1044	36	743	1329	201	1080	660	430	1174	212	462	57	447	209	539	493	210	0	766	368	425	1643	485	202	144	788
Clu/1472N	46	469	347	700	543	362	568	232	438	174	227	306	371	408	99	247	452	374	338	168	174	636	193	833	35	577	1210	154	832	538	333	946	171	347	48	345	200	476	421	153	0	577	263	366	1253	358	158	135	631
Clu/1832N	0	10	15	10	15	10	8	6	16	5	12	0	6	9	0	7	9	10	0	11	0	7	6	24	0	11	27	7	14	5	11	14	0	11	0	12	5	22	7	0	0	10	5	9	26	0	0	0	6
Clu/2640N	105	652	503	971	706	457	751	345	645	343	345	421	483	660	157	327	719	525	358	292	296	1100	307	1325	83	975	1966	257	1406	833	518	1565	278	578	87	564	321	683	685	265	0	973	443	445	1921	514	203	158	912
Clu/3043N	18	171	127	203	209	120	157	76	149	73	66	94	101	150	52	59	140	145	114	55	59	238	60	292	12	219	391	53	340	140	136	342	59	136	32	139	89	172	140	48	0	179	117	151	423	127	48	46	237
[truncated: 13 more columns]

## Sheet: Dennd1b
ID	SRR29414758	SRR29414759	SRR29414760	SRR29414761	SRR29414762	SRR29414763	SRR29414764	SRR29414765	SRR29414766	SRR29414767	SRR29414768	SRR29414769	SRR29414770	SRR29414771	SRR29414772	SRR29414773	SRR29414774	SRR29414775	SRR29414776	SRR29414777	SRR29414778	SRR29414779	SRR29414780	SRR29414781	SRR29414782	SRR29414783	SRR29414784	SRR29414785	SRR29414786	SRR29414787	SRR29414788	SRR29414789	SRR29414790	SRR29414791	SRR29414792	SRR29414793	SRR29414794	SRR29414795	SRR29414796	SRR29414797	SRR29414798	SRR29414799	SRR29414800	SRR29414801	SRR29414802	SRR29414803	SRR29414804	SRR29414805	SRR29414806
Dennd1b/707N	5	23	18	18	24	16	30	40	32	23	19	21	31	13	22	13	21	18	18	10	21	13	23	34	0	16	24	17	19	20	20	27	22	28	23	17	20	28	8	24	0	16	36	22	23	24	11	25	19
Dennd1b/1002N	0	36	42	36	39	40	42	48	50	38	34	44	41	35	29	20	26	32	34	32	29	27	35	47	0	32	37	31	25	25	39	43	38	49	35	22	30	18	21	27	0	24	35	36	50	46	17	24	20
Dennd1b/1030N	0	35	30	33	27	39	24	37	41	12	19	24	44	13	22	23	26	20	18	33	32	19	19	28	0	30	20	20	22	26	28	34	31	35	26	24	22	22	22	24	0	14	27	27	50	35	9	14	13
Dennd1b/1075N	0	34	32	24	21	29	27	36	48	16	27	45	45	17	26	14	37	22	36	43	30	14	39	41	0	31	30	28	32	23	43	30	36	23	30	26	22	25	24	22	0	23	31	36	47	31	18	22	35
Dennd1b/1125N	8	66	51	59	54	81	92	88	90	35	52	83	68	32	46	59	46	45	45	51	54	52	34	79	8	70	57	52	39	51	47	73	49	58	38	48	47	68	59	37	0	44	55	37	95	76	38	39	49
Dennd1b/1148N	0	7	7	5	7	5	0	9	0	0	5	5	13	7	6	6	0	9	9	9	11	0	8	12	0	0	7	6	0	0	5	0	0	5	0	0	8	0	7	0	0	0	0	0	8	7	0	7	0
Dennd1b/1874N	0	45	39	29	35	38	45	43	41	25	28	27	31	18	30	21	29	23	24	24	21	38	34	36	0	43	33	35	28	16	35	43	31	30	13	21	24	35	27	26	0	30	39	25	38	34	18	24	21
Dennd1b/2280N	6	44	32	20	36	39	55	41	48	29	21	26	28	21	39	25	20	25	26	25	19	21	35	40	0	45	29	25	28	26	34	45	24	26	13	18	19	33	12	22	0	22	31	34	31	22	18	27	28
Dennd1b/2313N	0	43	51	44	47	41	38	56	62	26	31	46	47	39	34	35	31	29	36	44	38	21	35	55	0	39	33	36	28	35	43	51	38	63	35	30	37	24	25	26	0	32	35	37	67	45	15	25	27
Dennd1b/2532N	10	60	86	55	74	66	72	74	84	53	47	55	70	36	53	53	42	64	35	48	60	41	48	70	0	81	42	47	44	59	45	57	53	53	36	43	50	56	64	60	0	43	54	68	53	83	33	45	52
Dennd1b/4445N	0	8	0	7	6	5	8	9	0	0	6	6	13	10	0	8	5	9	8	7	13	6	5	8	0	0	5	8	0	0	7	5	0	6	7	5	9	0	5	0	0	5	6	0	9	10	5	0	7
Dennd1b/4525N	0	46	39	28	44	44	47	55	58	33	28	40	37	32	33	40	34	32	26	30	20	26	34	52	0	47	27	29	31	33	48	37	19	50	33	42	40	40	29	28	0	27	53	46	35	46	12	30	29
Dennd1b/4609N	5	40	38	37	44	35	35	49	57	25	37	40	44	24	25	27	24	29	24	28	24	23	33	32	0	37	32	28	25	27	35	29	20	35	20	44	38	30	37	31	0	22	43	34	38	37	8	26	29
Dennd1b/5619N	0	39	35	26	26	36	33	49	37	24	22	17	37	17	21	25	27	24	13	17	24	27	27	33	0	16	32	25	19	26	27	34	31	32	40	22	19	23	27	16	0	6	32	37	31	35	8	16	7
Dennd1b/5653N	7	51	63	56	53	63	77	56	75	38	33	50	42	31	46	57	39	55	26	51	42	36	32	69	0	74	38	47	31	47	38	40	53	50	26	36	47	52	35	48	0	39	54	49	47	74	25	31	36
Dennd1b/8290N	0	39	36	33	33	32	36	34	43	24	22	31	40	17	18	36	19	28	13	18	26	27	20	36	0	37	36	23	18	32	32	32	31	30	24	24	16	25	27	11	0	16	27	31	28	40	14	28	28
Dennd1b/11302N	9	52	41	38	53	51	61	54	66	26	41	62	45	24	35	30	42	32	39	32	42	35	31	40	8	57	39	35	30	41	52	38	31	47	32	34	33	49	38	26	0	34	44	47	65	44	32	39	42
Dennd1b/11412N	0	40	25	19	33	28	37	31	38	26	31	26	39	23	20	38	22	20	19	14	21	23	20	53	0	26	27	25	21	28	21	29	24	33	26	25	21	18	29	18	0	21	27	40	26	26	14	13	19
Dennd1b/16851N	8	41	39	33	43	22	44	40	35	17	23	27	16	21	35	23	27	21	30	21	18	39	26	37	0	46	32	24	20	17	26	38	18	22	14	21	7	24	28	27	0	26	28	41	48	27	17	27	19
Dennd1b/18201N	0	50	50	40	71	43	63	71	82	46	30	63	51	30	50	47	44	46	31	40	50	27	43	51	0	78	51	41	50	44	55	51	40	47	32	50	31	44	42	47	0	39	63	43	66	50	21	30	47
Dennd1b/23185N	5	40	46	27	39	28	43	66	45	24	24	27	36	13	34	42	41	31	17	22	41	21	37	47	0	30	53	23	21	34	46	34	29	44	37	29	22	24	32	25	0	17	37	43	44	43	20	20	20
Dennd1b/23670N	9	45	51	43	34	38	41	39	67	28	31	43	53	25	34	29	46	19	30	36	42	16	30	59	0	44	46	33	32	16	41	39	31	43	37	27	18	39	35	28	0	36	33	46	54	44	15	27	29
Dennd1b/56874N	7	46	47	38	50	29	63	40	40	25	22	25	26	28	37	26	28	22	27	20	18	23	30	45	0	37	37	27	25	22	34	40	21	30	15	24	12	35	19	24	0	27	33	38	47	28	15	37	40
[truncated: 13 more columns]

## Sheet: Gapdh
ID	SRR29414758	SRR29414759	SRR29414760	SRR29414761	SRR29414762	SRR29414763	SRR29414764	SRR29414765	SRR29414766	SRR29414767	SRR29414768	SRR29414769	SRR29414770	SRR29414771	SRR29414772	SRR29414773	SRR29414774	SRR29414775	SRR29414776	SRR29414777	SRR29414778	SRR29414779	SRR29414780	SRR29414781	SRR29414782	SRR29414783	SRR29414784	SRR29414785	SRR29414786	SRR29414787	SRR29414788	SRR29414789	SRR29414790	SRR29414791	SRR29414792	SRR29414793	SRR29414794	SRR29414795	SRR29414796	SRR29414797	SRR29414798	SRR29414799	SRR29414800	SRR29414801	SRR29414802	SRR29414803	SRR29414804	SRR29414805	SRR29414806
Gapdh/84N	3206	3637	4059	3561	3968	3864	3957	3945	4891	6503	7392	5665	3276	4748	7064	5203	3426	2863	3097	7634	3558	3376	10117	8331	320	6376	9550	3992	3781	4398	8794	4176	8587	3702	6275	3679	6959	3622	3954	5159	0	4330	3442	3258	5338	3725	7163	5975	2871
Gapdh/98N	3225	3394	4443	3386	4257	3509	4428	4445	5082	6951	7594	5087	3431	4905	7597	5501	3624	2671	3302	8488	4156	2992	10529	8910	342	6822	10200	4444	3989	4656	9560	4465	7662	4069	5521	3792	7251	3808	4175	5658	0	4648	3105	2781	5871	4310	6308	6008	3077
Gapdh/110N	3587	4182	4851	4205	4775	4498	4676	4725	5833	7253	8334	6483	3700	5251	8691	6065	3938	3364	3718	9773	4584	3579	11188	9454	453	7175	10579	4640	4098	4764	10108	4783	9737	4152	7061	4227	7872	4193	4643	6039	0	4960	4060	3759	6317	4290	8501	6967	3267
Gapdh/134N	3293	4016	4556	3924	4301	3956	4407	4322	5400	7156	7633	5750	3397	4992	7692	5599	3657	3217	3428	8495	4124	3786	10783	9074	322	7000	10884	4317	4295	4890	9649	4511	8982	3997	6480	4057	7354	3944	4112	5569	0	4644	3590	3286	5926	4182	7223	6170	3066
Gapdh/161N	22	0	9	7	8	0	6	5	15	8	8	10	5	9	10	8	9	0	0	6	5	6	24	13	0	8	5	19	5	5	8	6	10	10	10	5	13	6	11	0	0	12	0	0	5	0	0	7	13
Gapdh/240N	1608	1462	2261	1369	2107	1484	2234	2224	2498	3062	3714	2110	1667	2461	3680	2562	1732	1176	1623	4090	1863	1188	4984	4090	229	3245	4819	2073	1867	2146	4571	2189	3105	1821	2320	1872	3414	1923	2073	2624	0	2176	1410	1142	2763	2040	2725	3071	1553
Gapdh/1834N	2107	2039	3028	1928	2875	2151	3136	3122	3590	4213	4999	3042	2268	3285	5356	3579	2385	1758	2308	6131	2803	1674	6806	5724	335	4447	6402	2787	2527	2976	6438	3037	4620	2553	3443	2562	4670	2598	2757	3655	0	3048	2094	1727	3805	2803	3748	4194	2108
[truncated: 13 more columns]

## Sheet: Mapt
ID	SRR29414758	SRR29414759	SRR29414760	SRR29414761	SRR29414762	SRR29414763	SRR29414764	SRR29414765	SRR29414766	SRR29414767	SRR29414768	SRR29414769	SRR29414770	SRR29414771	SRR29414772	SRR29414773	SRR29414774	SRR29414775	SRR29414776	SRR29414777	SRR29414778	SRR29414779	SRR29414780	SRR29414781	SRR29414782	SRR29414783	SRR29414784	SRR29414785	SRR29414786	SRR29414787	SRR29414788	SRR29414789	SRR29414790	SRR29414791	SRR29414792	SRR29414793	SRR29414794	SRR29414795	SRR29414796	SRR29414797	SRR29414798	SRR29414799	SRR29414800	SRR29414801	SRR29414802	SRR29414803	SRR29414804	SRR29414805	SRR29414806
Mapt/995N	0	19	7	8	0	10	24	8	50	39	0	35	6	15	0	11	29	13	6	18	26	0	8	92	0	13	6	0	39	30	18	17	0	30	0	27	0	5	5	39	0	51	7	15	167	6	0	0	12
Mapt/3101N	0	7	5	0	5	7	18	0	38	33	10	37	5	18	0	9	26	16	0	8	5	8	0	54	0	15	0	0	39	30	15	17	0	26	0	27	0	5	5	26	0	36	7	9	128	0	0	0	11
Mapt/4215N	0	6	6	0	7	5	14	0	23	22	0	17	0	11	0	5	8	9	0	8	10	7	0	45	0	0	5	0	18	13	6	15	0	0	0	16	0	0	0	22	0	20	9	7	76	0	0	0	7
Mapt/5431N	0	21	5	12	0	17	20	8	31	34	7	29	5	12	0	8	24	21	0	12	25	0	6	78	0	13	8	0	37	35	18	17	0	18	5	17	0	0	7	18	0	42	5	16	121	7	0	0	12
Mapt/7622N	0	5	7	0	5	8	29	6	42	28	0	22	0	7	0	7	12	0	0	12	13	5	8	54	0	12	0	0	41	28	9	25	0	17	0	27	0	5	7	24	0	21	0	10	121	8	0	0	12
Mapt/12378N	0	0	0	0	8	5	12	12	23	27	0	17	0	11	0	0	10	5	0	20	8	7	0	38	0	0	11	0	10	18	6	18	0	0	0	10	0	0	5	20	0	22	0	8	66	0	0	0	8
[truncated: 13 more columns]

## Sheet: Psen1
ID	SRR29414758	SRR29414759	SRR29414760	SRR29414761	SRR29414762	SRR29414763	SRR29414764	SRR29414765	SRR29414766	SRR29414767	SRR29414768	SRR29414769	SRR29414770	SRR29414771	SRR29414772	SRR29414773	SRR29414774	SRR29414775	SRR29414776	SRR29414777	SRR29414778	SRR29414779	SRR29414780	SRR29414781	SRR29414782	SRR29414783	SRR29414784	SRR29414785	SRR29414786	SRR29414787	SRR29414788	SRR29414789	SRR29414790	SRR29414791	SRR29414792	SRR29414793	SRR29414794	SRR29414795	SRR29414796	SRR29414797	SRR29414798	SRR29414799	SRR29414800	SRR29414801	SRR29414802	SRR29414803	SRR29414804	SRR29414805	SRR29414806
Psen1/90N	39	226	250	200	254	212	216	279	217	165	187	179	163	159	198	170	154	177	181	229	223	181	261	259	28	270	291	203	200	200	202	211	206	223	216	210	178	205	244	140	0	172	201	208	184	182	121	145	171
Psen1/373N	151	506	437	420	463	444	487	521	493	472	483	531	477	396	425	370	397	355	331	488	402	461	669	536	28	538	662	360	419	370	535	472	441	478	408	566	434	445	490	353	0	376	448	424	412	439	343	410	416
Psen1/961N	109	423	448	452	451	400	422	441	454	356	441	396	388	344	424	319	379	351	352	411	414	396	543	521	25	516	575	391	436	383	436	364	370	405	401	473	374	399	387	304	0	298	430	405	361	328	286	356	340
Psen1/1437N	149	622	592	521	606	478	606	614	560	508	550	580	478	451	528	430	443	411	419	535	626	454	570	630	16	614	699	463	474	457	564	473	498	507	518	570	457	526	476	389	0	412	520	483	418	542	357	455	469
Psen1/1754N	135	472	451	429	451	421	449	446	475	436	427	480	429	384	426	361	351	297	367	462	419	424	593	574	22	511	703	363	426	357	467	424	468	502	391	486	393	390	443	358	0	331	418	381	389	368	279	337	381
Psen1/2123N	107	476	472	450	431	381	400	443	476	399	390	408	364	278	372	324	332	338	337	417	367	420	547	497	20	468	656	412	395	357	448	349	374	445	420	475	380	360	408	292	0	270	408	383	394	383	234	311	296
Psen1/2209N	113	516	447	402	481	418	452	497	395	345	428	435	412	367	368	348	281	293	390	451	499	386	490	534	28	449	498	406	365	375	452	381	425	402	403	473	396	445	455	300	0	317	429	433	351	428	247	344	385
Psen1/3509N	140	490	459	436	484	428	448	519	507	455	514	590	466	401	448	377	399	344	311	414	439	472	631	599	26	576	690	378	407	414	477	453	436	489	426	580	467	402	495	351	0	370	456	397	409	441	278	453	441
Psen1/8085N	175	695	653	597	651	504	588	664	623	535	589	607	521	465	547	474	502	453	449	598	651	456	638	665	22	640	794	490	533	482	591	567	537	548	566	601	508	587	511	437	0	455	559	518	497	583	397	489	514
Psen1/11061N	24	114	128	109	117	111	109	135	122	87	105	97	87	84	123	88	104	98	97	136	148	114	162	126	21	164	155	101	112	100	121	116	110	137	113	121	140	128	138	80	0	96	143	119	99	95	58	79	88
Psen1/12652N	77	305	298	273	283	255	280	321	307	224	287	288	263	186	282	223	197	211	246	277	286	210	308	347	26	343	388	238	223	258	296	255	276	256	256	278	252	243	306	216	0	202	276	308	248	251	174	195	241
[truncated: 13 more columns]

## Sheet: Psen2
ID	SRR29414758	SRR29414759	SRR29414760	SRR29414761	SRR29414762	SRR29414763	SRR29414764	SRR29414765	SRR29414766	SRR29414767	SRR29414768	SRR29414769	SRR29414770	SRR29414771	SRR29414772	SRR29414773	SRR29414774	SRR29414775	SRR29414776	SRR29414777	SRR29414778	SRR29414779	SRR29414780	SRR29414781	SRR29414782	SRR29414783	SRR29414784	SRR29414785	SRR29414786	SRR29414787	SRR29414788	SRR29414789	SRR29414790	SRR29414791	SRR29414792	SRR29414793	SRR29414794	SRR29414795	SRR29414796	SRR29414797	SRR29414798	SRR29414799	SRR29414800	SRR29414801	SRR29414802	SRR29414803	SRR29414804	SRR29414805	SRR29414806
Psen2/354N	9	55	37	32	43	42	57	35	52	47	52	54	35	33	67	50	33	20	31	47	36	45	63	81	0	54	66	42	34	30	75	47	66	44	48	40	52	29	38	36	0	54	49	37	35	62	53	69	18
Psen2/424N	10	42	28	26	37	47	55	32	45	34	46	41	32	32	64	35	14	18	26	41	39	36	48	53	10	54	46	30	47	15	63	31	42	35	49	34	49	40	29	35	0	32	46	40	36	34	32	42	22
Psen2/701N	22	76	75	72	57	61	76	84	69	65	86	85	64	64	90	69	51	37	57	62	57	54	113	101	5	65	89	54	76	74	105	78	98	71	59	59	100	86	67	44	0	59	52	77	96	71	59	78	46
Psen2/1114N	15	34	35	26	46	30	55	35	43	48	46	50	40	33	57	30	27	25	24	45	42	42	47	57	0	54	58	23	41	25	78	36	60	47	45	42	43	39	29	37	0	38	46	40	48	35	40	46	22
Psen2/1279N	13	61	50	50	54	70	71	55	68	66	63	76	55	61	96	67	49	36	53	65	48	38	97	119	0	65	81	37	45	31	113	59	82	62	85	61	76	70	55	44	0	53	51	46	54	82	44	47	25
Psen2/1716N	25	62	63	69	52	70	76	55	58	69	70	68	40	61	58	44	39	37	49	74	57	42	93	88	0	78	68	44	63	57	90	71	117	69	77	50	81	73	57	65	0	52	51	59	72	77	61	78	46
Psen2/2894N	27	81	65	68	54	65	78	84	70	79	88	82	68	73	76	66	50	40	56	68	58	57	104	107	11	79	81	65	67	59	128	84	99	69	69	59	98	80	66	50	0	59	55	78	100	62	70	88	66
Psen2/3685N	17	61	49	50	54	46	70	68	46	54	69	75	35	44	97	50	48	22	48	58	52	37	94	98	0	57	78	48	36	37	99	54	88	59	74	52	52	48	36	43	0	58	59	41	55	76	57	49	30
Psen2/4668N	9	33	32	43	19	57	41	27	27	31	31	27	28	32	56	27	18	20	19	33	30	17	51	44	6	36	22	20	28	24	52	32	55	35	28	41	42	59	28	25	0	26	29	20	42	15	25	35	21
Psen2/10465N	8	17	18	14	7	22	15	12	9	23	19	14	12	11	18	13	6	6	12	20	13	10	16	27	0	13	20	14	13	15	16	17	32	14	12	17	21	25	13	9	0	15	9	11	20	21	11	13	10
[truncated: 13 more columns]

## Sheet: Rab35
ID	SRR29414758	SRR29414759	SRR29414760	SRR29414761	SRR29414762	SRR29414763	SRR29414764	SRR29414765	SRR29414766	SRR29414767	SRR29414768	SRR29414769	SRR29414770	SRR29414771	SRR29414772	SRR29414773	SRR29414774	SRR29414775	SRR29414776	SRR29414777	SRR29414778	SRR29414779	SRR29414780	SRR29414781	SRR29414782	SRR29414783	SRR29414784	SRR29414785	SRR29414786	SRR29414787	SRR29414788	SRR29414789	SRR29414790	SRR29414791	SRR29414792	SRR29414793	SRR29414794	SRR29414795	SRR29414796	SRR29414797	SRR29414798	SRR29414799	SRR29414800	SRR29414801	SRR29414802	SRR29414803	SRR29414804	SRR29414805	SRR29414806
Rab35/82N	5	72	53	71	43	62	76	67	68	26	39	40	38	25	58	38	41	35	21	35	29	29	47	49	8	87	50	30	44	28	47	54	46	68	29	27	31	37	38	40	0	46	63	63	70	43	17	34	45
Rab35/1933N	6	45	58	45	50	61	66	52	53	35	31	44	41	19	48	47	21	41	44	45	43	25	39	36	5	79	47	39	25	38	37	49	49	61	37	34	28	58	46	27	0	66	56	54	69	31	16	33	37
Rab35/2313N	0	45	34	21	29	36	38	36	36	15	17	28	29	22	28	18	39	12	21	19	23	13	22	37	12	51	33	15	20	19	16	31	21	42	21	12	10	26	37	16	0	36	18	27	40	16	16	6	11
Rab35/3164N	5	43	36	55	41	45	46	52	46	23	28	35	38	16	33	23	47	29	20	34	28	20	51	39	9	76	34	26	25	20	29	48	40	46	32	27	24	32	40	33	0	39	32	45	58	23	27	16	32
Rab35/5517N	0	23	17	15	14	16	24	22	17	6	8	14	17	14	11	9	11	8	12	10	12	5	12	14	5	20	14	10	10	8	8	21	9	17	9	9	10	15	21	8	0	15	6	16	19	9	9	0	8
[truncated: 13 more columns]

## Sheet: Snca
ID	SRR29414758	SRR29414759	SRR29414760	SRR29414761	SRR29414762	SRR29414763	SRR29414764	SRR29414765	SRR29414766	SRR29414767	SRR29414768	SRR29414769	SRR29414770	SRR29414771	SRR29414772	SRR29414773	SRR29414774	SRR29414775	SRR29414776	SRR29414777	SRR29414778	SRR29414779	SRR29414780	SRR29414781	SRR29414782	SRR29414783	SRR29414784	SRR29414785	SRR29414786	SRR29414787	SRR29414788	SRR29414789	SRR29414790	SRR29414791	SRR29414792	SRR29414793	SRR29414794	SRR29414795	SRR29414796	SRR29414797	SRR29414798	SRR29414799	SRR29414800	SRR29414801	SRR29414802	SRR29414803	SRR29414804	SRR29414805	SRR29414806
Snca/942N	7	28	16	22	11	9	56	9	61	77	12	83	6	63	0	31	79	43	0	61	29	36	17	155	7	16	12	6	110	52	47	32	8	36	0	69	13	19	13	80	0	77	23	28	263	9	0	0	68
Snca/1096N	0	8	7	0	6	0	26	0	19	20	0	18	0	27	0	0	27	15	0	25	12	11	14	48	0	15	6	0	47	22	29	11	7	19	0	25	8	7	6	38	0	32	6	10	72	7	5	0	21
Snca/2564N	0	19	7	14	21	13	50	12	59	67	15	58	7	65	0	22	45	31	0	45	37	19	19	132	0	15	16	8	102	47	44	40	8	38	0	71	9	10	11	55	0	50	10	23	203	18	12	0	65
Snca/9115N	0	18	9	15	12	8	48	12	49	56	10	41	5	62	0	16	35	33	5	35	35	25	12	128	7	14	16	6	89	34	29	37	10	34	0	55	6	7	11	59	0	48	9	17	157	12	10	0	51
Snca/82429N	0	27	7	13	12	10	42	8	55	63	9	74	6	47	6	22	66	43	7	73	31	38	31	146	7	28	0	0	98	60	33	44	9	34	0	69	15	11	11	78	0	60	20	26	238	10	10	0	53
[truncated: 13 more columns]
