# Supplementary material for: Investigating Alzheimer’s Disease-Associated Genes Using Differential Splicing Frequency Analysis
Source: Cells. 2026 Jun 15;15(12):1086. doi: 10.3390/cells15121086 (PMC13297122; doi:10.3390/cells15121086)
Supplement: Supplementary file 1 [file cells-15-01086-s001.zip › S2/mSRP521327.xlsx]

## Sheet: App
group1	WT	WT	WT	AD	AD	AD
ID	SRR29912239	SRR29912240	SRR29912241	SRR29912242	SRR29912243	SRR29912244			logFC	logCPM	PValue	FDR
App/1205N	0	0	0	5	16	0		App/1205N	5.42879	8.06834	0.0305342	0.854
App/12293N	16	13	10	15	12	13		App/4734N	0.280178	16.7786	0.0517576	0.854
App/12580N	180	180	193	160	251	113		App/23313N	-0.635401	15.0884	0.110624	0.854749
App/13210N	133	57	34	55	53	26		App/47N	-4.97234	7.7932	0.191065	0.854749
App/14776N	14	0	0	0	0	0		App/411N	0.171686	16.8501	0.201426	0.854749
App/1505N	1524	1406	553	1293	1736	396		App/14776N	-4.96421	7.7932	0.258748	0.854749
App/165N	0	8	0	0	0	0		App/7438N	5.73054	7.571	0.280444	0.854749
App/17194N	1723	1507	700	1175	2461	676		App/13210N	-0.542353	11.6864	0.284691	0.854749
App/173N	0	0	0	0	6	0		App/452N	-4.62844	7.62201	0.364784	0.854749
App/20317N	1267	1146	826	1157	1879	534		App/5350N	-4.66755	7.58505	0.368315	0.854749
App/23313N	1022	826	506	542	1331	83		App/3736N	4.50808	7.46236	0.399133	0.854749
App/25958N	3052	2776	1125	2499	3517	549		App/25958N	-0.193267	16.7746	0.40148	0.854749
App/2742N	1527	1242	719	986	1833	456		App/35341N	-0.23582	15.5482	0.402187	0.854749
App/2801N	1253	1227	735	924	1525	773		App/165N	-4.36214	7.44704	0.412088	0.854749
App/3268N	33	40	17	48	45	12		App/58194N	-4.49658	7.55981	0.417784	0.854749
App/35341N	1332	1038	568	1002	1590	221		App/8136N	-4.19677	7.42623	0.44239	0.854749
App/3736N	0	0	0	8	0	0		App/17194N	0.142184	16.14	0.449536	0.854749
App/411N	2717	2397	1194	2396	4012	945		App/9492N	-0.131346	16.2025	0.498221	0.854749
App/452N	11	0	0	0	0	0		App/2742N	-0.14368	15.8566	0.532078	0.854749
App/47N	14	0	0	0	0	0		App/2801N	0.161207	15.9253	0.558747	0.854749
App/4734N	2530	2131	1101	2439	3892	914		App/173N	3.53507	7.24159	0.572698	0.854749
App/52804N	1694	1293	675	969	2425	616		App/789N	3.53262	7.24159	0.577806	0.854749
App/5350N	0	10	0	0	0	0		App/52804N	0.110695	16.0248	0.595734	0.854749
App/5637N	653	663	353	611	916	228		App/12293N	0.318764	9.76309	0.65955	0.863585
App/58194N	10	0	0	0	0	0		App/9885N	-0.183521	11.0821	0.691461	0.863585
App/6602N	886	927	474	790	1216	289		App/78038N	0.878763	8.25108	0.717758	0.863585
App/7289N	553	489	494	402	770	301		App/3268N	0.20396	10.8303	0.728003	0.863585
App/7438N	0	0	0	0	0	8		App/20317N	0.0678145	15.915	0.737671	0.863585
App/78038N	0	7	0	0	19	0		App/6602N	-0.0672421	15.2941	0.79648	0.863585
App/789N	0	0	0	0	6	0		App/7289N	-0.0972248	14.8331	0.806293	0.863585
App/8136N	8	0	0	0	0	0		App/12580N	-0.106101	13.3896	0.811247	0.863585
App/9492N	1943	1772	802	1636	2135	480		App/1505N	-0.042441	15.8484	0.861395	0.888313
App/9885N	38	30	42	46	63	10		App/5637N	0.00898196	14.8828	0.979466	0.979466
Splicing frequency/52804N	0.0701943	0.0610338	0.060696	0.0505794	0.0764767	0.0805966

## Sheet: Apoe
ID	SRR29912239	SRR29912240	SRR29912241	SRR29912242	SRR29912243	SRR29912244
Apoe/103N	0	0	0	0	6	0
Apoe/150N	0	0	0	12	17	0
Apoe/28N	0	0	0	12	0	0
Apoe/375N	2810	3298	2263	3025	9800	1261
Apoe/460N	0	6	0	0	0	0
Apoe/540N	1545	1662	932	1380	5344	543
Apoe/606N	32	0	0	0	8	0
Apoe/757N	1016	1058	586	770	3237	320

## Sheet: Clu
ID	SRR29912239	SRR29912240	SRR29912241	SRR29912242	SRR29912243	SRR29912244
Clu/1369N	2041	1385	792	1454	3309	577
Clu/1468N	5	8	20	0	12	0
Clu/1472N	1883	1358	792	1307	3261	548
Clu/1832N	0	0	0	11	25	0
Clu/2640N	347	370	209	423	851	255
Clu/278N	171	164	82	132	407	99
Clu/3043N	1206	850	513	546	1898	299
Clu/513N	0	0	0	7	0	0
Clu/521N	0	0	0	0	6	0
Clu/556N	23	19	24	6	30	0
Clu/567N	2001	1514	854	1535	3018	685
Clu/913N	509	537	339	583	1275	338
Clu/973N	278	251	113	330	618	102

## Sheet: Dennd1b
ID	SRR29912239	SRR29912240	SRR29912241	SRR29912242	SRR29912243	SRR29912244
Dennd1b/1002N	33	77	33	85	85	0
Dennd1b/1030N	276	304	92	324	242	77
Dennd1b/1034N	10	0	0	0	13	0
Dennd1b/1074N	0	8	0	0	0	0
Dennd1b/1075N	0	9	0	0	9	0
Dennd1b/1125N	2609	3285	1641	2811	4215	393
Dennd1b/11302N	1026	1199	634	1239	1931	91
Dennd1b/11366N	9	0	0	0	0	0
Dennd1b/11412N	1021	1110	588	1663	1462	254
Dennd1b/1148N	102	144	117	94	131	46
Dennd1b/1176N	9	0	0	35	13	7
Dennd1b/12497N	18	0	0	0	9	0
Dennd1b/1273N	40	31	8	38	55	5
Dennd1b/1340N	18	0	11	0	7	0
Dennd1b/1610N	18	71	14	25	44	0
Dennd1b/16851N	126	120	46	128	125	19
Dennd1b/1798N	0	0	0	9	0	0
Dennd1b/18201N	1124	1498	584	847	1680	196
Dennd1b/1874N	807	820	408	1002	1265	187
Dennd1b/1999N	90	93	33	111	141	5
Dennd1b/20694N	37	36	63	82	56	14
Dennd1b/22911N	0	0	6	0	5	0
Dennd1b/23N	0	6	0	0	0	0
Dennd1b/2313N	143	134	60	187	141	31
Dennd1b/23185N	347	407	217	487	475	52
Dennd1b/23670N	0	0	0	6	22	0
Dennd1b/2505N	6	0	0	0	0	0
Dennd1b/2532N	2278	2964	1879	2418	3549	512
Dennd1b/26551N	0	12	0	0	0	0
Dennd1b/265788N	0	0	0	0	8	0
Dennd1b/29110N	0	6	11	0	0	0
Dennd1b/30197N	8	0	0	0	0	0
Dennd1b/310N	6	11	8	16	29	12
Dennd1b/31261N	0	0	0	5	10	0
Dennd1b/3188N	0	0	0	16	0	0
Dennd1b/3328N	0	0	0	13	7	0
Dennd1b/3425N	0	25	0	9	12	0
Dennd1b/3513N	0	0	0	6	0	0
Dennd1b/38996N	115	78	47	62	80	26
Dennd1b/39129N	15	0	0	23	14	0
Dennd1b/4093N	55	48	0	6	17	0
Dennd1b/4272N	0	0	11	0	6	0
Dennd1b/4445N	143	163	135	134	142	71
Dennd1b/4525N	894	875	472	984	1166	160
Dennd1b/4609N	881	911	332	727	1010	75
Dennd1b/47346N	0	7	0	0	5	0
Dennd1b/47412N	18	0	0	0	0	0
Dennd1b/5605N	34	72	20	37	89	0
Dennd1b/5619N	241	323	138	312	313	78
Dennd1b/5653N	2811	3638	2139	3257	4634	524
Dennd1b/56874N	0	0	0	0	12	0
Dennd1b/574N	0	0	10	0	0	0
Dennd1b/5892N	0	0	0	0	7	0
Dennd1b/59924N	11	5	8	8	7	9
Dennd1b/602N	0	0	7	0	0	0
Dennd1b/606N	21	9	0	7	9	0
Dennd1b/6957N	10	15	0	14	13	0
Dennd1b/70699N	8	0	0	0	0	0
Dennd1b/707N	0	5	0	8	12	0
Dennd1b/7750N	0	0	0	6	16	0
Dennd1b/7870N	25	41	46	22	58	6
Dennd1b/7929N	0	6	0	0	0	0
Dennd1b/7987N	7	7	0	11	17	0
Dennd1b/8241N	0	0	6	0	0	0
Dennd1b/8290N	1250	1409	737	1900	1602	301
Dennd1b/830N	23	14	0	8	25	0
Dennd1b/91627N	0	0	5	6	0	0
Dennd1b/9180N	0	0	0	5	17	0
Dennd1b/9260N	60	37	12	95	71	0
Dennd1b/9492N	8	0	0	0	0	0

## Sheet: Mapt
ID	SRR29912239	SRR29912240	SRR29912241	SRR29912242	SRR29912243	SRR29912244
Mapt/1026N	0	0	0	6	7	0
Mapt/1122N	0	9	0	11	10	10
Mapt/1216N	15	34	33	16	33	0
Mapt/12378N	427	463	299	345	697	162
Mapt/1312N	0	10	0	0	0	0
Mapt/1596N	0	0	0	0	10	0
Mapt/19880N	15	0	0	0	0	0
Mapt/2188N	0	0	0	0	0	8
Mapt/2334N	5	6	15	9	11	6
Mapt/2640N	0	6	0	0	0	0
Mapt/2698N	108	105	83	108	127	44
Mapt/286N	0	0	0	16	0	0
Mapt/2902N	11	13	17	0	0	0
Mapt/2971N	0	0	0	12	0	0
Mapt/3101N	309	172	193	163	321	80
Mapt/3104N	17	13	11	25	21	0
Mapt/3510N	784	813	687	550	1071	236
Mapt/3573N	0	21	9	16	19	5
Mapt/3621N	14	0	0	14	20	0
Mapt/385N	11	0	0	7	0	0
Mapt/3920N	0	8	0	0	0	7
Mapt/4215N	342	299	151	277	374	94
Mapt/4642N	140	94	48	79	105	31
Mapt/4656N	0	0	7	0	0	0
Mapt/4864N	49	91	65	103	85	46
Mapt/48841N	16	0	0	0	0	0
Mapt/49099N	0	0	0	6	0	0
Mapt/50760N	330	489	325	262	600	162
Mapt/5431N	151	70	100	205	245	30
Mapt/7139N	12	0	0	0	0	6
Mapt/7436N	538	409	261	314	549	135
Mapt/7622N	536	402	386	400	531	232
Mapt/7649N	78	65	63	27	55	22
Mapt/7802N	0	0	0	0	9	0
Mapt/82N	9	7	7	0	0	5
Mapt/907N	0	9	0	6	0	0
Mapt/943N	0	0	6	0	0	0
Mapt/995N	359	172	168	244	354	84
Mapt/997N	0	7	7	0	0	5

## Sheet: Psen1
ID	SRR29912239	SRR29912240	SRR29912241	SRR29912242	SRR29912243	SRR29912244
Psen1/11061N	43	27	16	20	69	28
Psen1/12652N	77	73	54	73	113	9
Psen1/1437N	6	6	6	21	34	5
Psen1/1754N	59	49	0	84	94	13
Psen1/2069N	0	0	0	0	6	0
Psen1/2123N	16	36	35	60	112	27
Psen1/2209N	112	73	33	79	189	29
Psen1/288N	0	0	0	8	0	0
Psen1/3509N	21	21	0	26	56	5
Psen1/373N	38	41	32	74	111	5
Psen1/3811N	0	0	10	0	0	0
Psen1/8085N	20	29	24	45	57	26
Psen1/90N	18	33	58	38	67	23
Psen1/961N	70	78	60	85	95	9

## Sheet: Psen2
ID	SRR29912239	SRR29912240	SRR29912241	SRR29912242	SRR29912243	SRR29912244
Psen2/10465N	55	33	0	15	25	11
Psen2/1114N	49	28	7	13	26	27
Psen2/1279N	26	19	22	28	25	8
Psen2/1574N	0	0	10	0	0	0
Psen2/1716N	33	43	18	34	43	12
Psen2/1999N	0	0	8	0	0	0
Psen2/2894N	39	31	27	52	48	13
Psen2/325N	0	0	9	0	0	0
Psen2/354N	0	14	13	10	15	9
Psen2/3685N	16	27	12	14	21	6
Psen2/419N	8	0	0	0	0	0
Psen2/424N	72	23	0	15	33	31
Psen2/4668N	63	58	30	36	66	24
Psen2/701N	57	36	18	38	41	12
Psen2/985N	0	6	0	0	12	0

## Sheet: Rab35
ID	SRR29912239	SRR29912240	SRR29912241	SRR29912242	SRR29912243	SRR29912244
Rab35/110N	0	0	0	6	0	0
Rab35/1933N	272	247	126	225	370	78
Rab35/2313N	132	69	53	75	118	36
Rab35/2317N	0	7	0	0	0	0
Rab35/29N	0	0	6	0	0	0
Rab35/3164N	229	162	162	208	381	52
Rab35/369N	0	0	12	0	0	0
Rab35/5517N	47	42	30	30	40	13
Rab35/82N	246	183	203	188	316	63
