# Supplementary material for: Investigating Alzheimer’s Disease-Associated Genes Using Differential Splicing Frequency Analysis
Source: Cells. 2026 Jun 15;15(12):1086. doi: 10.3390/cells15121086 (PMC13297122; doi:10.3390/cells15121086)
Supplement: Supplementary file 1 [file cells-15-01086-s001.zip › S2/mSRP521329.xlsx]

## Sheet: App
group1	WT	WT	WT	circGIGYF2 knockdown	circGIGYF2 knockdown	circGIGYF2 knockdown
ID	SRR29912284	SRR29912285	SRR29912286	SRR29912287	SRR29912288	SRR29912289
App/50N	0	0	8	0	5	6
App/411N	1368	1361	1366	1352	1625	1529
App/1505N	859	831	915	860	890	821
App/2742N	1002	1003	1103	963	1250	1062
App/2801N	1230	1400	1343	1186	1404	1327
App/3268N	277	333	333	261	295	258
App/4734N	1417	1474	1464	1329	1658	1552
App/5637N	1066	1123	1061	1077	1333	1058
App/6602N	1302	1350	1277	1277	1591	1240
App/7289N	1128	1102	1137	1047	1264	1110
App/9492N	1242	1176	1361	1278	1294	1172
App/9885N	398	480	450	393	428	345
App/12293N	60	70	75	31	45	33
App/12580N	904	958	1010	895	1024	875
App/13210N	579	558	631	555	711	588
App/17194N	988	939	1005	1009	1220	1053
App/20317N	905	919	1010	920	1131	1030
App/23313N	1295	1338	1314	1286	1430	1332
App/25958N	582	639	564	610	711	641
App/35341N	838	917	882	910	1055	836
App/52804N	835	959	1036	959	1154	1048
Splicing frequency/52804N	0.0456908	0.0506603	0.0535539	0.0526981	0.0536295	0.0554028
			0.0499684			0.0539102

## Sheet: Apoe
ID	SRR29912284	SRR29912285	SRR29912286	SRR29912287	SRR29912288	SRR29912289
Apoe/375N	14	32	29	18	39	21
Apoe/540N	11	16	24	17	24	11

## Sheet: Clu
ID	SRR29912284	SRR29912285	SRR29912286	SRR29912287	SRR29912288	SRR29912289
Clu/278N	299	349	386	306	363	307
Clu/567N	304	291	314	299	349	360
Clu/913N	374	387	374	383	503	419
Clu/973N	346	387	385	352	433	394
Clu/1369N	433	433	429	417	459	418
Clu/1472N	371	426	392	441	399	383
Clu/2640N	381	353	378	338	450	367
Clu/3043N	188	234	204	214	208	219

## Sheet: Dennd1b
ID	SRR29912284	SRR29912285	SRR29912286	SRR29912287	SRR29912288	SRR29912289
Dennd1b/53N	5	8	0	5	7	13
Dennd1b/707N	93	87	79	69	73	66
Dennd1b/1002N	66	70	84	75	57	93
Dennd1b/1030N	131	109	100	113	101	72
Dennd1b/1075N	58	75	72	65	82	102
Dennd1b/1125N	115	107	133	135	141	112
Dennd1b/1148N	8	13	18	5	17	8
Dennd1b/1195N	5	6	7	0	6	6
Dennd1b/1874N	54	66	77	78	97	59
Dennd1b/2280N	6	17	20	17	13	7
Dennd1b/2313N	91	92	93	94	70	80
Dennd1b/2532N	103	77	91	85	99	81
Dennd1b/4445N	15	15	15	8	17	9
Dennd1b/4525N	35	29	51	46	39	40
Dennd1b/4609N	71	35	60	57	49	65
Dennd1b/5619N	107	102	101	87	110	93
Dennd1b/5653N	110	100	139	114	134	102
Dennd1b/8290N	75	71	64	58	85	59
Dennd1b/11302N	91	86	104	73	96	77
Dennd1b/11412N	75	81	66	43	67	62
Dennd1b/16851N	51	41	74	53	50	49
Dennd1b/18201N	111	56	83	68	106	91
Dennd1b/23185N	84	90	98	74	96	98
Dennd1b/23670N	100	127	123	113	124	134
Dennd1b/26551N	12	8	5	0	0	7
Dennd1b/30197N	6	0	7	5	0	5
Dennd1b/56874N	37	45	74	31	26	25

## Sheet: Gapdh
ID	SRR29912284	SRR29912285	SRR29912286	SRR29912287	SRR29912288	SRR29912289
Gapdh/84N	26202	24983	27248	25631	34704	28494
Gapdh/98N	21182	21669	22633	22140	27517	23515
Gapdh/110N	28681	29472	30703	29078	36310	31811
Gapdh/134N	30665	29274	31775	29480	39647	32528
Gapdh/161N	28	37	50	37	28	35
Gapdh/173N	15	8	10	10	16	19
Gapdh/185N	0	0	6	8	8	0
Gapdh/186N	20	18	17	17	39	28
Gapdh/240N	7129	7381	7586	7514	8699	8052
Gapdh/1102N	11	13	12	5	7	7
Gapdh/1272N	22	16	14	19	14	16
Gapdh/1416N	7	8	8	6	0	0
Gapdh/1462N	9	6	0	5	9	0
Gapdh/1660N	17	22	24	20	29	30
Gapdh/1718N	42	57	57	50	73	50
Gapdh/1834N	15673	17122	17208	16413	20088	17591
Gapdh/1848N	6	0	0	0	6	5

## Sheet: Mapt
ID	SRR29912284	SRR29912285	SRR29912286	SRR29912287	SRR29912288	SRR29912289
Mapt/28N	0	8	9	6	0	8
Mapt/31N	14	14	19	20	19	14
Mapt/32N	11	10	6	5	5	0
Mapt/995N	322	358	376	247	323	306
Mapt/1216N	37	19	40	19	17	16
Mapt/2698N	15	26	15	10	18	11
Mapt/2801N	20	19	20	12	9	15
Mapt/3101N	145	162	172	91	114	95
Mapt/3104N	52	58	56	86	84	54
Mapt/3510N	456	383	437	368	440	340
Mapt/3573N	35	40	64	57	42	37
Mapt/3621N	15	14	16	17	20	10
Mapt/3639N	17	13	11	21	20	18
Mapt/4215N	208	215	249	190	239	216
Mapt/4642N	23	34	11	9	29	6
Mapt/4864N	9	20	20	20	8	11
Mapt/5431N	333	362	348	253	346	308
Mapt/7436N	301	305	363	219	259	260
Mapt/7622N	136	193	177	118	141	116
Mapt/7649N	12	5	5	0	0	6
Mapt/10816N	151	105	177	131	165	130
Mapt/12378N	394	403	458	342	368	362
Mapt/19880N	8	6	8	0	9	5
Mapt/50760N	262	318	319	259	293	306

## Sheet: Psen1
ID	SRR29912284	SRR29912285	SRR29912286	SRR29912287	SRR29912288	SRR29912289
Psen1/90N	81	102	124	98	100	90
Psen1/373N	105	102	144	100	103	116
Psen1/961N	135	159	160	119	121	118
Psen1/1437N	67	42	55	33	47	64
Psen1/1754N	106	115	143	101	121	124
Psen1/2123N	121	144	130	115	127	87
Psen1/2209N	150	136	148	110	150	107
Psen1/3509N	51	39	64	29	47	47
Psen1/6278N	14	19	19	16	18	16
Psen1/8085N	111	105	103	110	91	103
Psen1/11061N	78	101	106	82	98	91
Psen1/12652N	170	154	170	163	140	150
Psen1/15633N	21	31	33	24	29	19

## Sheet: Psen2
ID	SRR29912284	SRR29912285	SRR29912286	SRR29912287	SRR29912288	SRR29912289
Psen2/354N	14	17	15	14	11	16
Psen2/424N	10	10	16	11	18	9
Psen2/701N	15	26	25	23	12	13
Psen2/1114N	11	30	21	29	18	27
Psen2/1279N	15	32	14	27	22	19
Psen2/1716N	19	22	25	16	21	22
Psen2/2894N	30	37	40	31	27	17
Psen2/3685N	16	34	21	32	22	27
Psen2/4668N	17	0	17	5	17	18

## Sheet: Rab35
ID	SRR29912284	SRR29912285	SRR29912286	SRR29912287	SRR29912288	SRR29912289
Rab35/82N	104	107	104	67	105	63
Rab35/1933N	132	100	102	89	128	91
Rab35/2313N	39	35	45	27	40	25
Rab35/3164N	96	108	89	62	96	69
Rab35/5517N	17	18	20	9	21	10
