# Supplementary material for: Investigating Alzheimer’s Disease-Associated Genes Using Differential Splicing Frequency Analysis
Source: Cells. 2026 Jun 15;15(12):1086. doi: 10.3390/cells15121086 (PMC13297122; doi:10.3390/cells15121086)
Supplement: Supplementary file 1 [file cells-15-01086-s001.zip › S2/mSRP533996.xlsx]

## Sheet: Apoe
ID	SRR30757859	SRR30757860	SRR30757861	SRR30757862	SRR30757863	SRR30757864
Apoe/21N	0	17	5	6	8	0
Apoe/24N	6	10	6	0	0	0
Apoe/33N	0	25	6	8	6	10
Apoe/48N	6	6	0	10	6	13
Apoe/75N	0	17	8	0	0	6
Apoe/132N	8	34	0	0	5	6
Apoe/150N	42	100	93	66	119	81
Apoe/267N	0	7	7	6	0	17
Apoe/375N	50701	104274	82800	44987	60702	80655
Apoe/460N	0	8	5	9	8	5
Apoe/462N	0	6	0	0	16	5
Apoe/471N	5	0	6	0	0	7
Apoe/537N	9	43	28	7	23	24
Apoe/540N	50366	105265	78686	41157	54828	76308
Apoe/573N	0	1632	1620	783	1007	0
Apoe/606N	38	115	131	66	70	79
Apoe/718N	5	6	6	6	8	7
Apoe/757N	34988	71470	49697	26455	34903	50691
Apoe/761N	6	6	5	0	7	0
Apoe/1084N	0	7	6	0	7	7

## Sheet: App
group1	C57BL/6J (WT)	C57BL/6J (WT)	C57BL/6J (WT)	Mitf mutant	Mitf mutant	Mitf mutant
ID	SRR30757862	SRR30757863	SRR30757864	SRR30757859	SRR30757860	SRR30757861			logFC	logCPM	PValue	FDR
App/57N	5	0	8	0	10	6		App/6575N	1.58987	4.97132	0.123247	0.873813
App/411N	13173	19267	18935	9998	19259	20810		App/9885N	-0.222289	11.8693	0.128513	0.873813
App/420N	8	7	6	5	0	10		App/52804N	-0.215623	15.573	0.1351	0.873813
App/1505N	11625	17098	16388	8701	18756	18562		App/90613N	-1.59004	4.53188	0.16264	0.873813
App/2742N	9196	13884	14205	8160	16129	13914		App/6602N	0.0667174	16.0351	0.214309	0.873813
App/2801N	13893	18430	17371	11430	19264	20058		App/3268N	-0.219299	11.8246	0.228322	0.873813
App/3268N	808	980	778	433	853	980		App/13210N	0.192129	11.9417	0.28392	0.873813
App/4731N	17	8	16	7	18	27		App/70166N	-0.950418	5.21831	0.292865	0.873813
App/4734N	15130	21950	21159	11564	21915	24289		App/78038N	-0.449617	6.78423	0.294855	0.873813
App/5637N	11836	15881	14849	8297	16392	17631		App/64328N	-1.09673	4.52819	0.341448	0.873813
App/6575N	0	0	8	8	5	9		App/411N	-0.0408998	16.2037	0.35435	0.873813
App/6602N	11893	16433	15481	9430	18573	17981		App/8136N	-0.850707	5.13142	0.359091	0.873813
App/7289N	10241	13462	11535	6748	13525	15088		App/16016N	-0.789287	5.57762	0.382259	0.873813
App/8136N	12	9	0	0	0	14		App/35341N	0.0458615	15.8365	0.426822	0.873813
App/9492N	10720	14962	14895	8306	15657	15770		App/2801N	0.0444595	16.21	0.448433	0.873813
App/9885N	820	943	889	444	901	989		App/20317N	0.0824989	15.6203	0.46673	0.873813
App/12293N	445	584	481	364	550	639		App/2742N	0.0547245	15.7847	0.541719	0.873813
App/12580N	1346	1872	1352	954	1541	1812		App/12580N	-0.0821556	12.7094	0.571432	0.873813
App/13210N	610	1101	771	724	1027	927		App/9492N	-0.0267627	15.8746	0.620439	0.873813
App/16016N	18	0	12	0	0	22		App/5637N	-0.0262957	15.9499	0.637948	0.873813
App/17194N	8941	13528	12597	6850	14800	13880		App/4734N	-0.016709	16.3981	0.723534	0.873813
App/20317N	8339	12377	12155	7546	13908	12793		App/51679N	-0.388986	5.43797	0.728551	0.873813
App/23313N	14137	20278	19718	11952	19602	22635		App/420N	-0.445811	5.16498	0.743533	0.873813
App/25958N	14015	20967	20964	11403	20338	24270		App/23313N	0.0178799	16.311	0.744374	0.873813
App/35341N	10308	14674	13535	7843	15575	16709		App/12293N	0.0553468	11.1814	0.754159	0.873813
App/51679N	10	7	9	5	7	8		App/4731N	0.222636	6.29054	0.780366	0.873813
App/52804N	9088	13537	12514	5193	10828	15252		App/7289N	-0.0251702	15.6835	0.786272	0.873813
App/64328N	0	7	6	0	0	6		App/1505N	0.0141102	16.0437	0.789251	0.873813
App/70166N	7	7	10	0	0	14		App/17194N	0.0106642	15.6771	0.920297	0.978483
App/78038N	27	25	24	6	20	34		App/25958N	0.00371987	16.3461	0.946919	0.978483
App/90613N	7	7	0	0	0	5		App/57N	0.0926223	4.93271	1	1
Splicing frequency/52804N	0.0514391	0.0536576	0.0519963	0.0380799	0.041734	0.0554328
			0.0523643			0.0450822

## Sheet: Clu
ID	SRR30757859	SRR30757860	SRR30757861	SRR30757862	SRR30757863	SRR30757864
Clu/187N	12	15	28	19	22	18
Clu/278N	2670	5677	6630	4349	5906	5391
Clu/521N	10	15	8	9	9	11
Clu/556N	82	226	205	140	204	213
Clu/567N	3500	8893	9972	6111	9426	8621
Clu/787N	7	17	26	9	16	16
Clu/913N	4654	11653	12594	7710	10895	11460
Clu/916N	16	66	47	47	86	43
Clu/973N	3949	8448	9174	5819	8322	7866
Clu/982N	6	5	0	0	0	5
Clu/1027N	0	28	16	0	6	0
Clu/1369N	4602	10347	12356	7604	12232	10835
Clu/1468N	17	18	20	10	11	15
Clu/1472N	3094	7561	9434	5425	8641	7944
Clu/1832N	48	145	1724	1293	2041	1697
Clu/2640N	4182	10920	11586	7291	10221	10348
Clu/3043N	1848	6001	8144	4375	7082	5932
Clu/3051N	0	5	7	5	0	9
Clu/3456N	0	6	15	17	37	27

## Sheet: Dennd1b
ID	SRR30757859	SRR30757860	SRR30757861	SRR30757862	SRR30757863	SRR30757864
Dennd1b/707N	41	68	40	34	69	52
Dennd1b/1002N	68	71	58	46	71	72
Dennd1b/1030N	62	90	43	30	80	72
Dennd1b/1075N	57	83	40	46	53	50
Dennd1b/1125N	43	38	24	17	51	33
Dennd1b/1874N	41	21	18	20	48	14
Dennd1b/2280N	22	17	23	22	44	13
Dennd1b/2313N	85	84	50	50	74	75
Dennd1b/2532N	52	50	31	21	67	44
Dennd1b/4525N	37	47	17	19	38	45
Dennd1b/4609N	36	56	26	35	51	58
Dennd1b/5619N	57	82	34	34	71	57
Dennd1b/5653N	51	36	47	23	69	46
Dennd1b/8290N	49	54	32	33	83	44
Dennd1b/11302N	21	32	11	13	32	21
Dennd1b/11412N	42	59	25	16	45	30
Dennd1b/16851N	35	16	20	7	38	21
Dennd1b/18201N	45	50	21	32	74	47
Dennd1b/23185N	57	51	44	57	77	58
Dennd1b/23670N	75	72	34	38	79	77
Dennd1b/56874N	28	29	19	13	41	23

## Sheet: Gapdh
ID	SRR30757859	SRR30757860	SRR30757861	SRR30757862	SRR30757863	SRR30757864
Gapdh/84N	27966	46337	36633	24567	28486	33545
Gapdh/98N	26267	47286	41688	26981	33228	33060
Gapdh/110N	27216	37611	32010	22051	24376	28024
Gapdh/134N	39855	62674	51669	33933	40961	46455
Gapdh/153N	0	8	5	6	0	0
Gapdh/161N	21	88	125	64	77	96
Gapdh/169N	11	15	9	14	10	11
Gapdh/170N	0	7	20	6	41	19
Gapdh/173N	29	80	115	86	98	78
Gapdh/186N	0	9	10	5	6	8
Gapdh/240N	26388	48083	44993	26584	32692	36713
Gapdh/1660N	12	29	10	7	7	14
Gapdh/1718N	0	11	11	0	10	8
Gapdh/1834N	33823	58820	56230	33798	41552	45574
Gapdh/1848N	5	25	14	0	12	6

## Sheet: Mapt
ID	SRR30757859	SRR30757860	SRR30757861	SRR30757862	SRR30757863	SRR30757864
Mapt/995N	1432	2545	2888	1890	3211	2591
Mapt/1122N	9	40	74	54	101	77
Mapt/1216N	0	25	53	16	34	43
Mapt/2334N	16	37	61	39	113	65
Mapt/2698N	56	123	454	316	511	526
Mapt/2801N	0	8	13	17	14	20
Mapt/2902N	0	22	26	9	7	24
Mapt/3075N	5	0	9	10	9	11
Mapt/3101N	1165	2352	2372	1651	2911	2251
Mapt/3104N	40	88	257	175	289	224
Mapt/3510N	1238	2215	2567	1637	3090	2297
Mapt/3573N	33	57	199	118	177	178
Mapt/3621N	12	20	95	67	81	124
Mapt/3920N	7	0	0	6	18	16
Mapt/4215N	1423	2536	2460	1699	2916	2428
Mapt/4642N	99	274	851	551	972	846
Mapt/4864N	76	118	481	327	605	552
Mapt/5431N	1719	2797	3051	2010	3334	2844
Mapt/7436N	1498	2500	2361	1553	2906	2442
Mapt/7622N	1271	2387	2406	1633	2805	2446
Mapt/7628N	0	6	7	0	6	5
Mapt/7649N	74	233	352	218	422	416
Mapt/10816N	39	50	20	0	12	12
Mapt/12378N	1580	2374	1971	1182	2417	2008
Mapt/15151N	0	0	7	0	13	5
Mapt/19880N	0	7	6	5	16	8
Mapt/49099N	0	13	5	0	5	7
Mapt/50760N	2030	3140	4290	2428	4659	3905

## Sheet: Psen1
ID	SRR30757859	SRR30757860	SRR30757861	SRR30757862	SRR30757863	SRR30757864
Psen1/90N	267	536	494	293	548	387
Psen1/373N	287	563	506	381	585	549
Psen1/961N	312	606	681	509	641	573
Psen1/1437N	323	589	465	358	463	525
Psen1/1754N	377	617	538	339	510	581
Psen1/2123N	387	661	722	416	611	531
Psen1/2209N	264	655	604	340	576	618
Psen1/3509N	220	492	484	348	490	408
Psen1/3573N	0	0	5	5	5	0
Psen1/8085N	319	664	528	443	539	605
Psen1/11061N	314	657	689	386	662	545
Psen1/11307N	10	11	11	0	8	6
Psen1/12652N	398	669	614	341	695	620

## Sheet: Psen2
ID	SRR30757859	SRR30757860	SRR30757861	SRR30757862	SRR30757863	SRR30757864
Psen2/354N	90	221	377	224	293	248
Psen2/357N	5	10	18	9	16	13
Psen2/419N	5	8	19	0	21	14
Psen2/424N	61	162	277	189	245	251
Psen2/701N	107	277	253	199	280	339
Psen2/985N	6	11	16	6	13	18
Psen2/1114N	132	287	510	303	407	396
Psen2/1279N	127	253	371	259	368	319
Psen2/1716N	78	207	316	205	306	271
Psen2/2894N	79	239	242	186	278	309
Psen2/3685N	121	225	418	249	348	340
Psen2/4668N	102	221	344	227	346	299
Psen2/7379N	0	7	15	6	7	6
Psen2/10465N	36	124	296	203	302	228

## Sheet: Rab35
ID	SRR30757859	SRR30757860	SRR30757861	SRR30757862	SRR30757863	SRR30757864
Rab35/82N	626	1221	968	682	923	972
Rab35/349N	0	0	7	6	6	0
Rab35/1933N	813	1503	1627	965	1406	1280
Rab35/2313N	319	617	551	333	481	478
Rab35/2317N	12	28	17	12	15	9
Rab35/3164N	543	1054	789	515	720	729
Rab35/5517N	168	368	297	200	270	255

## Sheet: Snca
ID	SRR30757859	SRR30757860	SRR30757861	SRR30757862	SRR30757863	SRR30757864
Snca/942N	3614	6117	428	285	330	382
Snca/1096N	3633	5687	454	288	313	443
Snca/2043N	644	917	112	67	71	91
Snca/2564N	4745	7041	545	337	353	453
Snca/9115N	4694	7379	571	367	360	494
Snca/82429N	3428	5596	367	249	317	369
