# Supplementary material for: Investigating Alzheimer’s Disease-Associated Genes Using Differential Splicing Frequency Analysis
Source: Cells. 2026 Jun 15;15(12):1086. doi: 10.3390/cells15121086 (PMC13297122; doi:10.3390/cells15121086)
Supplement: Supplementary file 1 [file cells-15-01086-s001.zip › S2/mSRP543852.xlsx]

## Sheet: DEG
	logFC	logCPM	PValue	FDR
App/4734N	0.603399	16.6384	4.4074e-06	9.25553e-05
App/411N	0.559719	16.8798	0.00042222	0.00443331
App/25958N	-0.37732	16.7042	0.0234577	0.121105
App/8136N	-4.04374	6.62979	0.0320505	0.121105
App/6602N	-0.223034	15.8342	0.0341639	0.121105
App/1505N	-0.210415	15.4882	0.0352511	0.121105
App/17194N	-0.228618	15.4433	0.0403685	0.121105
App/52804N	-0.526444	14.7679	0.049945	0.123095
App/12293N	-0.621537	10.141	0.0527549	0.123095
App/2742N	-0.327302	15.1027	0.0641152	0.134642
App/5637N	-0.232727	15.3052	0.104093	0.198723
App/13210N	0.397451	11.4462	0.117007	0.204762
App/9492N	-0.163547	16.2442	0.139034	0.224593
App/23313N	0.137905	15.5421	0.186908	0.251994
App/20317N	-0.269913	15.1884	0.197489	0.251994
App/12580N	-0.410482	11.4309	0.203831	0.251994
App/2801N	-0.139185	16.0458	0.203995	0.251994
App/35341N	-0.109678	15.4419	0.367861	0.429172
App/9885N	0.139337	11.4097	0.591082	0.631021
App/7289N	0.0896015	17.0198	0.600973	0.631021
App/3268N	0.0192635	11.1418	0.950832	0.950832

## Sheet: App
group1	WT	WT	WT	AD	AD	AD
ID	SRR31272647	SRR31272648	SRR31272649	SRR31272650	SRR31272651	SRR31272652			logFC	logCPM	PValue	FDR
App/12293N	45	34	41	36	16	22		App/4734N	0.603399	16.6384	4.4074e-06	9.25553e-05
App/12580N	88	92	107	102	26	80		App/411N	0.559719	16.8798	0.00042222	0.00443331
App/13210N	66	80	75	107	68	99		App/25958N	-0.37732	16.7042	0.0234577	0.121105
App/1505N	1513	1612	1493	1558	957	1257		App/8136N	-4.04374	6.62979	0.0320505	0.121105
App/17194N	1417	1543	1544	1525	909	1202		App/6602N	-0.223034	15.8342	0.0341639	0.121105
App/20317N	1183	1328	1312	1403	596	1036		App/1505N	-0.210415	15.4882	0.0352511	0.121105
App/23313N	1359	1447	1448	1417	1479	1443		App/17194N	-0.228618	15.4433	0.0403685	0.121105
App/25958N	3524	4050	3744	3735	1780	2795		App/52804N	-0.526444	14.7679	0.049945	0.123095
App/2742N	1180	1267	1218	1206	678	888		App/12293N	-0.621537	10.141	0.0527549	0.123095
App/2801N	2005	2315	2331	2240	1589	1845		App/2742N	-0.327302	15.1027	0.0641152	0.134642
App/3268N	67	56	81	81	52	62		App/5637N	-0.232727	15.3052	0.104093	0.198723
App/35341N	1380	1459	1487	1405	1141	1206		App/13210N	0.397451	11.4462	0.117007	0.204762
App/411N	3008	3139	2988	3936	4383	4125		App/9492N	-0.163547	16.2442	0.139034	0.224593
App/4734N	2458	2643	2490	3503	3630	3553		App/23313N	0.137905	15.5421	0.186908	0.251994
App/52804N	937	1083	1062	999	365	694		App/20317N	-0.269913	15.1884	0.197489	0.251994
App/5637N	1338	1412	1345	1401	791	1113		App/12580N	-0.410482	11.4309	0.203831	0.251994
App/6602N	1959	2007	1926	2004	1185	1592		App/2801N	-0.139185	16.0458	0.203995	0.251994
App/7289N	3862	4193	4017	3770	4317	3763		App/35341N	-0.109678	15.4419	0.367861	0.429172
App/8136N	0	0	6	0	0	0		App/9885N	0.139337	11.4097	0.591082	0.631021
App/9492N	2445	2601	2639	2486	1837	2120		App/7289N	0.0896015	17.0198	0.600973	0.631021
App/9885N	74	80	83	96	59	91		App/3268N	0.0192635	11.1418	0.950832	0.950832
Splicing frequency/52804N	0.0313294	0.0333837	0.0337818	0.0302636	0.0141156	0.0239426
			0.0328316			0.0227739

## Sheet: Apoe
ID	SRR31272652	SRR31272651	SRR31272650	SRR31272649	SRR31272648	SRR31272647
Apoe/150N	5	0	8	8	0	9
Apoe/375N	5423	3956	7302	6061	6045	5840
Apoe/540N	2851	1816	4052	3480	3261	3347
Apoe/606N	14	14	0	6	10	12
Apoe/757N	1622	1084	2212	1963	1828	1892

## Sheet: Clu
ID	SRR31272652	SRR31272651	SRR31272650	SRR31272649	SRR31272648	SRR31272647
Clu/1369N	1923	1729	2233	1757	1617	1613
Clu/1468N	9	12	7	8	15	10
Clu/1472N	3164	2665	3330	3043	2826	2845
Clu/1832N	11	7	21	19	19	13
Clu/2640N	2090	1611	2543	2074	2155	2073
Clu/278N	1146	710	1491	1218	1034	1164
Clu/3043N	994	696	1208	1121	993	981
Clu/521N	0	0	0	6	0	0
Clu/556N	18	9	21	19	17	19
Clu/567N	1281	1093	1540	1307	1291	1235
Clu/913N	3323	2998	3561	3079	2990	2924
Clu/916N	18	18	23	20	14	9
Clu/973N	2375	1441	3246	2651	2717	2613

## Sheet: Dennd1b
ID	SRR31272652	SRR31272651	SRR31272650	SRR31272649	SRR31272648	SRR31272647
Dennd1b/1002N	8	9	5	8	0	0
Dennd1b/1030N	0	0	9	5	0	5
Dennd1b/1125N	0	0	0	6	0	9
Dennd1b/18201N	6	11	6	7	0	12
Dennd1b/2313N	8	6	0	0	0	5
Dennd1b/23185N	0	0	7	0	0	0
Dennd1b/23670N	7	11	8	6	0	7
Dennd1b/4609N	0	0	0	6	0	0
Dennd1b/5619N	0	0	14	0	0	0
Dennd1b/5653N	8	6	0	6	6	10

## Sheet: Gapdh
ID	SRR31272652	SRR31272651	SRR31272650	SRR31272649	SRR31272648	SRR31272647
Gapdh/110N	7382	6535	8109	8258	8411	7793
Gapdh/134N	4662	2653	6474	6427	6152	6076
Gapdh/161N	0	0	6	0	0	0
Gapdh/1834N	3659	2480	4845	4570	4435	4529
Gapdh/240N	2243	1558	2842	2756	2840	2748
Gapdh/84N	5536	4266	6994	6987	6968	6509
Gapdh/98N	5107	3343	6476	6787	6784	6527

## Sheet: Mapt
ID	SRR31272652	SRR31272651	SRR31272650	SRR31272649	SRR31272648	SRR31272647
Mapt/1122N	6	0	8	0	10	0
Mapt/1216N	6	0	0	8	0	0
Mapt/12378N	349	348	423	413	480	392
Mapt/19880N	0	6	0	0	0	0
Mapt/2334N	16	10	8	6	9	0
Mapt/2698N	65	40	76	62	42	40
Mapt/3101N	219	201	273	243	278	234
Mapt/3104N	8	5	0	14	7	7
Mapt/3510N	982	961	962	1055	1154	1034
Mapt/3573N	0	12	0	0	0	0
Mapt/4215N	481	335	508	542	539	551
Mapt/4642N	68	74	84	90	83	89
Mapt/4864N	55	48	78	74	44	46
Mapt/50760N	159	162	221	237	263	216
Mapt/5431N	413	261	507	556	565	442
Mapt/7436N	421	353	511	498	566	456
Mapt/7622N	188	167	240	209	216	215
Mapt/7649N	44	36	62	64	74	50
Mapt/779N	0	0	0	6	0	0
Mapt/995N	380	329	410	392	429	344

## Sheet: Psen1
ID	SRR31272652	SRR31272651	SRR31272650	SRR31272649	SRR31272648	SRR31272647
Psen1/11061N	15	9	35	27	36	25
Psen1/12652N	99	72	128	92	116	85
Psen1/1437N	41	25	62	32	42	33
Psen1/1754N	87	58	124	82	84	84
Psen1/2123N	158	118	168	139	168	150
Psen1/2209N	131	125	138	113	106	99
Psen1/3509N	41	33	56	39	37	39
Psen1/373N	102	106	134	101	99	98
Psen1/8085N	75	57	111	93	93	68
Psen1/90N	46	40	60	55	62	47
Psen1/961N	71	52	119	93	105	116

## Sheet: Psen2
ID	SRR31272652	SRR31272651	SRR31272650	SRR31272649	SRR31272648	SRR31272647
Psen2/10465N	0	0	8	6	6	0
Psen2/1114N	31	13	56	59	41	44
Psen2/1279N	22	9	18	21	23	17
Psen2/1716N	42	22	43	39	56	37
Psen2/2894N	37	11	49	20	45	37
Psen2/354N	15	6	18	11	26	23
Psen2/3685N	25	12	26	24	32	29
Psen2/424N	10	5	35	18	19	25
Psen2/4668N	17	0	22	27	20	19
Psen2/701N	19	6	38	19	32	26

## Sheet: Rab35
ID	SRR31272652	SRR31272651	SRR31272650	SRR31272649	SRR31272648	SRR31272647
Rab35/1933N	191	150	190	212	176	201
Rab35/2313N	89	55	97	94	73	91
Rab35/3164N	217	195	199	173	189	164
Rab35/5517N	33	19	50	35	36	42
Rab35/82N	133	101	142	140	161	119

[truncated: 1 more sheets: Snca]
