# Supplementary material for: Investigating Alzheimer’s Disease-Associated Genes Using Differential Splicing Frequency Analysis
Source: Cells. 2026 Jun 15;15(12):1086. doi: 10.3390/cells15121086 (PMC13297122; doi:10.3390/cells15121086)
Supplement: Supplementary file 1 [file cells-15-01086-s001.zip › S2/mSRP555827.xlsx]

## Sheet: App
group1	WT	WT	WT	AD	AD	AD
ID	SRR31916306	SRR31916307	SRR31916308	SRR31916309	SRR31916310	SRR31916311			logFC	logCPM	PValue	FDR
App/411N	515	738	912	1180	743	657		App/9885N	0.625321	12.3255	0.00741921	0.148384
App/1505N	424	326	474	559	396	320		App/3268N	0.350422	11.7612	0.0284905	0.284905
App/2742N	810	984	971	1297	833	665		App/12293N	0.4351	10.9014	0.0776965	0.517977
App/2801N	850	934	1152	1330	762	641		App/411N	0.224611	14.909	0.14238	0.539481
App/3268N	49	84	97	121	93	79		App/6602N	-0.198304	16.5397	0.184482	0.539481
App/4734N	1506	3679	3750	4083	2936	3119		App/20317N	-0.294874	14.4475	0.188241	0.539481
App/5637N	1904	2374	2323	2681	1915	1461		App/4734N	0.245084	16.9042	0.203587	0.539481
App/6602N	2107	2779	2697	3036	2207	1647		App/13210N	0.313058	12.6428	0.215792	0.539481
App/7289N	1741	2727	3241	3560	2147	1936		App/5637N	-0.193675	16.3507	0.249212	0.553804
App/9492N	869	1215	1505	1594	1026	893		App/2801N	-0.19192	15.1814	0.28428	0.568559
App/9885N	64	125	119	170	154	140		App/23313N	-0.152916	16.9069	0.38822	0.688212
App/12293N	36	42	40	85	43	37		App/52804N	0.161737	14.4731	0.412927	0.688212
App/12580N	68	116	120	134	115	64		App/25958N	0.153969	17.6869	0.555913	0.855251
App/13210N	79	173	192	218	182	137		App/17194N	-0.12596	14.1668	0.644851	0.869681
App/17194N	475	393	510	595	424	341		App/9492N	-0.0616665	15.4936	0.677179	0.869681
App/20317N	551	620	633	690	480	385		App/2742N	-0.0661582	15.1599	0.695745	0.869681
App/23313N	2346	3730	3796	4125	2768	2188		App/7289N	-0.0367364	16.5944	0.829526	0.944583
App/25958N	2145	7111	7027	6291	4849	5602		App/1505N	-0.0486809	14.0338	0.861688	0.944583
App/35341N	392	323	329	536	359	279		App/12580N	0.0320345	11.9915	0.916864	0.944583
App/52804N	446	543	609	804	499	544		App/35341N	0.0255847	13.8672	0.944583	0.944583
Splicing frequency/52804N	0.0256661	0.0187138	0.0199692	0.0242981	0.0217609	0.0257393
			0.0214497			0.0239328

## Sheet: Apoe
ID	SRR31916306	SRR31916307	SRR31916308	SRR31916309	SRR31916310	SRR31916311
Apoe/375N	2050	2203	2150	4101	2553	2562
Apoe/540N	2241	1722	1738	3505	2383	2181
Apoe/757N	1766	1219	1252	2420	1742	1462

## Sheet: Clu
ID	SRR31916306	SRR31916307	SRR31916308	SRR31916309	SRR31916310	SRR31916311
Clu/278N	154	127	113	167	124	106
Clu/556N	0	6	7	17	6	0
Clu/567N	114	232	255	330	253	203
Clu/913N	337	514	463	647	457	450
Clu/916N	0	0	8	5	7	0
Clu/973N	232	268	335	461	283	267
Clu/1369N	197	222	215	388	204	158
Clu/1472N	880	1073	1346	1969	1348	1157
Clu/2640N	158	234	196	361	262	178
Clu/3043N	300	364	500	713	519	408

## Sheet: Dennd1b
ID	SRR31916306	SRR31916307	SRR31916308	SRR31916309	SRR31916310	SRR31916311
Dennd1b/1002N	5	13	0	7	0	0
Dennd1b/1030N	19	8	18	16	16	13
Dennd1b/1125N	25	7	26	14	8	0
Dennd1b/1874N	20	15	34	22	36	24
Dennd1b/2313N	14	10	14	20	12	9
Dennd1b/2532N	36	43	58	49	42	21
Dennd1b/4525N	12	5	8	0	0	0
Dennd1b/4609N	17	17	26	8	7	8
Dennd1b/5619N	19	8	8	7	6	0
Dennd1b/5653N	28	24	34	38	31	13
Dennd1b/8290N	18	8	9	7	6	8
Dennd1b/11302N	30	16	28	30	17	9
Dennd1b/11412N	12	0	5	5	0	0
Dennd1b/18201N	12	34	25	17	18	24

## Sheet: Gapdh
ID	SRR31916306	SRR31916307	SRR31916308	SRR31916309	SRR31916310	SRR31916311
Gapdh/84N	427	509	576	568	408	375
Gapdh/98N	804	1164	1257	1175	954	795
Gapdh/110N	1139	2383	2345	2134	1344	1304
Gapdh/134N	952	1918	2160	1689	1320	1680
Gapdh/240N	328	298	369	344	268	192
Gapdh/1834N	459	436	490	465	362	294

## Sheet: Mapt
ID	SRR31916306	SRR31916307	SRR31916308	SRR31916309	SRR31916310	SRR31916311
Mapt/995N	80	160	216	189	103	115
Mapt/1122N	0	6	0	9	0	6
Mapt/1216N	0	0	7	5	12	6
Mapt/2334N	0	12	6	8	0	6
Mapt/2698N	36	57	64	62	37	50
Mapt/2902N	0	7	8	0	0	5
Mapt/3101N	53	141	186	124	87	78
Mapt/3104N	0	17	40	28	17	21
Mapt/3510N	265	1225	1023	909	783	988
Mapt/4215N	95	372	299	323	262	338
Mapt/4642N	41	73	103	99	61	57
Mapt/4864N	40	95	84	91	61	72
Mapt/5431N	144	252	285	262	165	199
Mapt/7436N	287	627	606	651	436	523
Mapt/7622N	53	119	170	126	55	71
Mapt/7649N	52	40	70	71	48	49
Mapt/12378N	301	601	674	636	415	486
Mapt/49099N	0	7	6	8	0	0
Mapt/50760N	320	901	955	773	518	621

## Sheet: Psen1
ID	SRR31916306	SRR31916307	SRR31916308	SRR31916309	SRR31916310	SRR31916311
Psen1/90N	30	29	69	66	37	39
Psen1/373N	29	12	9	22	9	12
Psen1/961N	19	30	27	39	12	18
Psen1/1437N	6	0	6	6	0	0
Psen1/1754N	20	23	12	22	7	7
Psen1/2123N	11	27	78	60	28	39
Psen1/2209N	16	20	21	37	10	35
Psen1/3509N	13	0	12	11	9	0
Psen1/8085N	29	0	10	25	0	14
Psen1/11061N	41	39	112	88	51	47
Psen1/12652N	67	100	90	140	71	79

## Sheet: Psen2
ID	SRR31916306	SRR31916307	SRR31916308	SRR31916309	SRR31916310	SRR31916311
Psen2/424N	0	5	7	5	24	0
Psen2/701N	5	13	0	10	0	7
Psen2/1114N	7	47	17	13	22	23
Psen2/1279N	0	5	8	0	0	8
Psen2/1716N	6	0	6	13	7	9
Psen2/2894N	0	17	0	7	7	9
Psen2/3685N	6	11	8	20	9	8
Psen2/4668N	11	6	13	10	20	0
Psen2/10465N	10	12	7	14	14	6

## Sheet: Rab35
ID	SRR31916306	SRR31916307	SRR31916308	SRR31916309	SRR31916310	SRR31916311
Rab35/82N	103	73	95	109	79	38
Rab35/1933N	48	49	41	42	35	27
Rab35/2313N	21	29	80	43	43	24
Rab35/3164N	42	42	60	68	45	20
Rab35/5517N	14	23	54	37	25	13

## Sheet: Snca
ID	SRR31916306	SRR31916307	SRR31916308	SRR31916309	SRR31916310	SRR31916311
Snca/942N	164	123	133	137	77	94
Snca/1096N	248	150	189	183	133	152
Snca/2043N	94	58	37	50	12	33
Snca/2564N	682	496	518	531	322	340
Snca/9115N	778	525	530	550	325	362
Snca/82429N	104	92	82	69	57	67
