# Supplementary material for: Investigating Alzheimer’s Disease-Associated Genes Using Differential Splicing Frequency Analysis
Source: Cells. 2026 Jun 15;15(12):1086. doi: 10.3390/cells15121086 (PMC13297122; doi:10.3390/cells15121086)
Supplement: Supplementary file 1 [file cells-15-01086-s001.zip › S2/SRP082406.xlsx]

## Sheet: APP
group1	primary fetal microglia	primary fetal microglia	primary fetal microglia	induced microglia-like cell	induced microglia-like cell	induced microglia-like cell	induced microglia-like cell	induced microglia-like cell	induced microglia-like cell	induced microglia-like cell	differentiated NPC	differentiated NPC	differentiated NPC	differentiated NPC	induced microglia-like cell	induced microglia-like cell
ID	SRR4044504	SRR4044505	SRR4044506	SRR4044507	SRR4044508	SRR4044511	SRR4044512	SRR4044513	SRR4044514	SRR4044515	SRR4044516	SRR4044517	SRR4044518	SRR4044519	SRR4090408	SRR4090409
APP/725N	174	142	267	516	341	190	181	680	146	802	762	860	315	291	617	306
APP/937N	179	133	230	429	357	154	144	734	118	690	687	700	262	248	548	281
APP/2042N	151	138	260	469	344	174	168	811	132	707	713	742	282	290	596	340
APP/2598N	37	32	65	180	126	68	61	374	50	332	205	148	42	50	261	175
APP/5704N	173	119	279	512	355	187	139	682	149	762	808	897	331	347	608	375
APP/6315N	185	161	349	502	331	184	150	710	151	687	753	730	247	316	611	346
APP/6663N	167	113	284	457	313	149	117	649	162	726	757	833	333	287	576	317
APP/7350N	191	123	291	461	315	165	143	838	168	755	841	885	337	330	577	322
APP/9950N	120	142	248	418	256	160	129	750	166	646	704	740	292	278	503	267
APP/14067N	9	0	6	14	13	11	11	11	9	5	0	0	0	0	5	29
APP/14882N	43	34	81	237	168	65	97	312	35	352	221	175	52	51	315	202
APP/17537N	86	67	183	203	145	107	71	348	86	244	285	352	152	119	199	130
APP/19314N	150	142	306	458	345	146	144	706	147	698	719	739	235	263	571	238
APP/21657N	132	96	207	395	261	131	154	558	110	578	422	428	182	153	442	271
APP/21906N	128	108	288	391	301	139	126	733	157	631	536	597	246	211	431	248
APP/28957N	138	141	286	466	355	206	149	743	116	686	652	766	262	264	541	336
APP/36594N	161	131	289	422	297	180	176	740	180	664	736	708	215	237	548	277
APP/39362N	8	16	45	23	9	5	7	30	6	51	149	169	50	55	25	6
APP/42627N	172	114	321	537	368	167	179	848	137	800	810	791	244	313	590	317
APP/58417N	77	104	180	288	145	63	108	474	114	453	305	316	167	139	333	213
	0.0310359	0.0505837	0.0403135	0.039035	0.0281827	0.0237646	0.0440098	0.0404058	0.0487388	0.0401988	0.0275644	0.0272979	0.0393311	0.0327676	0.0374283	0.0426341
			differentiated NPC		0.0275644		0.0317402	0.780926
			differentiated NPC		0.0272979
			differentiated NPC		0.0393311
			differentiated NPC		0.0327676
			induced microglia-like cell		0.039035		0.0382664	0.941494
			induced microglia-like cell		0.0281827
			induced microglia-like cell		0.0237646
			induced microglia-like cell		0.0440098
			induced microglia-like cell		0.0404058
			induced microglia-like cell		0.0487388
			induced microglia-like cell		0.0401988
			induced microglia-like cell		0.0374283
			induced microglia-like cell		0.0426341
			primary fetal microglia		0.0310359		0.0406444
			primary fetal microglia		0.0505837
			primary fetal microglia		0.0403135

## Sheet: APOE
ID	SRR4044504	SRR4044505	SRR4044506	SRR4044507	SRR4044508	SRR4044511	SRR4044512	SRR4044513	SRR4044514	SRR4044515	SRR4044516	SRR4044517	SRR4044518	SRR4044519	SRR4090408	SRR4090409
APOE/580N	17481	19925	18975	6978	7750	2796	14524	10236	50487	1704	1018	2473	1227	1158	2473	1421
APOE/678N	112	107	234	59	54	8	76	60	384	28	0	30	7	13	20	13
APOE/760N	1110	1361	1196	482	512	171	977	630	2916	84	95	192	120	63	150	94
APOE/1092N	6505	7687	7272	2815	2980	1029	6187	3654	19047	661	432	982	555	412	938	616

## Sheet: CLU
ID	SRR4044504	SRR4044505	SRR4044506	SRR4044507	SRR4044508	SRR4044511	SRR4044512	SRR4044513	SRR4044514	SRR4044515	SRR4044516	SRR4044517	SRR4044518	SRR4044519	SRR4090408	SRR4090409
CLU/102N	19	22	114	55	66	7	0	399	10	59	107	162	70	52	45	13
CLU/209N	2840	4689	14446	12301	10749	579	31	46351	1542	6801	11056	25641	15020	11957	6353	1846
CLU/213N	0	15	30	31	20	0	0	101	10	18	27	61	38	20	10	0
CLU/528N	3450	5125	16220	13779	11739	661	23	51289	1865	7769	13192	29573	13389	13404	7099	1899
CLU/531N	94	160	495	354	290	29	0	1535	51	257	421	840	424	438	208	72
CLU/545N	38	92	192	122	89	13	0	620	21	121	117	392	154	121	112	23
CLU/1000N	12	22	35	70	50	0	0	204	25	87	58	121	121	43	52	13
CLU/1018N	3181	5241	15877	13358	11254	619	30	49782	1745	7460	12474	27038	12368	12289	6719	1883
CLU/1144N	3201	5222	16097	13172	11166	608	19	50201	1800	7688	12458	28698	14781	13142	6637	1870
CLU/1388N	2210	3707	10755	9388	8253	380	14	32665	1232	4791	8591	18784	11168	7939	4567	1277
CLU/2413N	3321	5192	15259	13136	12079	640	34	47874	1700	7100	13160	29629	12389	12378	7039	1882
CLU/3572N	0	5	10	15	8	0	0	97	0	0	13	36	33	13	0	6
CLU/4054N	129	321	831	775	594	39	0	2496	109	334	446	986	1789	490	273	112
CLU/4281N	2943	5158	15596	12735	11212	618	24	49129	1820	7400	11602	26512	12967	12494	6230	1807
CLU/9122N	0	0	9	8	9	0	0	16	0	8	5	7	8	0	0	0

## Sheet: DENND1B
ID	SRR4044504	SRR4044505	SRR4044506	SRR4044507	SRR4044508	SRR4044511	SRR4044512	SRR4044513	SRR4044514	SRR4044515	SRR4044516	SRR4044517	SRR4044518	SRR4044519	SRR4090408	SRR4090409
DENND1B/742N	19	24	19	14	11	36	16	6	6	15	7	14	5	0	20	23
DENND1B/755N	26	21	24	23	14	28	7	0	7	22	5	5	14	0	23	7
DENND1B/887N	27	24	25	15	14	30	17	7	0	10	7	15	13	0	23	11
DENND1B/926N	20	25	17	11	12	35	23	7	15	18	7	13	11	6	32	21
DENND1B/1311N	9	7	0	5	8	13	12	0	10	20	0	0	0	0	6	0
DENND1B/1963N	29	36	10	22	14	32	6	9	34	9	11	9	0	15	28	23
DENND1B/2206N	21	18	10	15	19	27	19	6	14	20	0	10	16	11	13	0
DENND1B/2868N	40	40	22	20	27	22	13	5	23	19	7	14	6	10	27	9
DENND1B/4756N	36	29	22	8	23	27	25	17	12	22	13	13	14	12	34	10
DENND1B/4906N	24	28	31	13	22	35	11	7	17	9	7	14	5	9	19	18
DENND1B/5120N	6	0	13	0	11	14	5	0	11	10	0	0	6	0	9	0
DENND1B/5682N	29	33	34	29	26	26	20	14	21	12	15	11	5	10	29	18
DENND1B/5984N	39	29	20	16	24	41	13	8	11	14	18	9	0	11	27	10
DENND1B/6248N	24	33	20	11	25	18	26	7	15	13	8	8	7	0	19	23
DENND1B/6491N	33	25	23	12	11	20	14	8	7	20	6	13	9	12	14	8
DENND1B/11739N	24	39	27	21	28	30	30	11	24	19	15	16	11	10	42	41
DENND1B/11954N	33	42	35	16	24	28	30	19	31	29	15	7	11	0	27	31
DENND1B/13667N	34	25	23	19	21	29	29	22	25	28	11	9	15	14	18	18
DENND1B/24951N	36	48	24	19	18	27	24	5	21	28	11	21	5	8	26	23
DENND1B/27010N	25	22	27	14	13	31	16	0	8	12	8	7	11	11	22	7
DENND1B/30039N	31	43	45	29	32	37	25	28	10	24	18	11	11	11	28	20
DENND1B/40861N	29	24	24	11	15	26	14	14	12	9	7	11	0	16	27	18
DENND1B/57793N	20	32	27	12	12	23	13	15	12	17	6	8	0	7	24	19

## Sheet: GAPDH
ID	SRR4044504	SRR4044505	SRR4044506	SRR4044507	SRR4044508	SRR4044511	SRR4044512	SRR4044513	SRR4044514	SRR4044515	SRR4044516	SRR4044517	SRR4044518	SRR4044519	SRR4090408	SRR4090409
GAPDH/28N	81	105	125	77	95	115	113	144	0	167	234	326	236	182	191	0
GAPDH/36N	0	0	0	0	0	7	0	7	0	5	5	6	13	9	9	10
GAPDH/44N	5	0	7	0	0	0	5	6	12	9	0	0	6	0	7	5
GAPDH/45N	5	0	5	11	0	5	10	0	7	6	0	0	6	679	665	0
GAPDH/54N	7	6	0	7	12	7	6	9	5	8	16	10	17	16	6	9
GAPDH/57N	7	0	8	8	332	447	8	8	0	13	1161	17	19	13	22	533
GAPDH/60N	0	0	185	145	151	151	150	8	0	238	378	535	335	286	5	8
GAPDH/63N	6	0	0	10	8	7	0	0	0	0	9	5	12	10	10	7
GAPDH/68N	0	11	0	10	11	10	0	0	5	5	25	5	40	11	9	6
GAPDH/69N	76	55	30	49	79	55	61	45	47	90	0	61	162	33	0	84
GAPDH/72N	8	6	0	0	7	6	0	0	0	10	11	7	15	6	9	0
GAPDH/75N	0	0	0	12	0	6	8	12	0	0	27	0	14	9	9	13
GAPDH/78N	6	0	0	8	0	0	0	14	0	10	6	5	10	0	11	7
GAPDH/81N	8	5	5	5	7	6	7	27	0	0	7	5	28	7	7	8
GAPDH/84N	10	5	5	0	11	0	11	7	9	11	29	10	17	12	18	21
GAPDH/87N	0	8	0	12	11	7	8	0	0	13	11	0	19	7	9	5
GAPDH/90N	15250	19466	22387	18516	17565	20644	16831	31522	15855	30435	52509	72199	46407	36000	33942	26269
GAPDH/91N	7	16	8	6	21	8	11	14	10	30	24	65	32	25	14	30
GAPDH/92N	8485	11051	12205	10017	9978	11432	9577	17614	8905	17216	28915	41615	25731	21214	19214	14425
GAPDH/100N	41	0	0	0	57	0	71	130	41	94	167	218	108	133	107	0
GAPDH/102N	0	0	6	6	9	6	12	0	0	7	6	9	12	10	8	11
GAPDH/104N	8635	10894	12751	10511	9633	11531	9877	17636	8590	17605	30992	42482	30462	21665	18913	14565
GAPDH/110N	7	0	5	0	12	7	0	0	8	8	18	18	14	0	9	8
GAPDH/115N	53	58	82	88	50	68	58	145	45	122	229	330	172	184	159	84
GAPDH/123N	6	8	10	0	8	0	6	20	5	9	14	6	12	0	7	6
GAPDH/129N	8740	11013	12759	10461	9821	11748	9813	17712	9004	17322	30833	42701	26426	20640	19979	15017
GAPDH/148N	9	0	13	0	0	0	0	0	8	17	30	40	40	18	19	12
GAPDH/155N	124	104	151	142	101	157	118	206	83	209	450	669	298	333	301	166
GAPDH/167N	0	6	6	0	9	10	0	0	0	13	12	8	5	5	17	6
GAPDH/176N	5	0	6	9	8	0	0	0	0	0	17	11	12	0	9	5
GAPDH/193N	8937	11256	12827	10418	10384	12289	9962	18022	9141	18274	31579	43837	27534	22878	20213	15526
GAPDH/214N	8	0	0	0	7	0	8	0	0	7	5	6	12	6	0	6
GAPDH/240N	631	842	901	819	796	763	748	1116	634	1108	1776	2205	2811	1132	1262	1093
GAPDH/254N	20	14	9	24	24	21	20	7	15	25	31	23	16	10	21	16
GAPDH/262N	11	0	0	0	8	9	7	8	10	17	0	16	13	0	10	14
GAPDH/264N	0	0	13	6	5	9	0	8	5	6	10	7	12	0	6	7
GAPDH/272N	21	15	0	12	10	12	7	17	14	23	27	17	12	8	26	10
GAPDH/307N	0	6	0	5	8	9	0	8	0	0	7	10	8	0	8	0
GAPDH/350N	125	0	0	175	189	0	0	0	0	301	405	594	577	0	252	265
GAPDH/364N	213	0	0	291	273	0	0	406	204	377	873	1254	599	617	540	0
GAPDH/911N	355	397	483	367	383	487	380	745	330	664	1060	1677	981	917	755	573
GAPDH/936N	7	0	0	5	7	7	21	9	0	0	0	0	5	0	6	10
GAPDH/1383N	7	6	5	10	0	0	8	14	0	0	18	12	8	0	9	0
GAPDH/1632N	2544	3491	4098	3502	3138	3673	3317	4986	2720	5075	8356	10525	9089	5264	5414	5037

## Sheet: MAPT
ID	SRR4044504	SRR4044505	SRR4044506	SRR4044507	SRR4044508	SRR4044511	SRR4044512	SRR4044513	SRR4044514	SRR4044515	SRR4044516	SRR4044517	SRR4044518	SRR4044519	SRR4090408	SRR4090409
MAPT/1384N	5	16	23	0	17	0	0	19	0	6	10	24	0	7	0	0
MAPT/2782N	10	12	26	14	11	0	0	18	0	8	0	18	0	0	0	6
MAPT/3840N	9	17	36	7	12	0	0	51	0	0	0	15	9	9	6	0
MAPT/4293N	27	50	127	36	31	0	0	146	0	13	179	308	148	119	7	8
MAPT/4364N	14	32	89	21	9	0	0	86	0	10	152	249	146	99	7	7
MAPT/4812N	20	40	108	39	12	0	0	162	0	11	144	281	120	75	0	11
MAPT/5225N	27	54	144	28	25	0	0	101	0	6	140	283	112	106	8	6
MAPT/8599N	30	55	103	24	29	0	0	94	0	18	189	246	110	86	7	12
MAPT/13645N	5	7	35	10	5	0	0	49	10	0	14	20	12	9	9	0
MAPT/15904N	22	41	105	40	14	0	0	124	8	11	172	211	115	70	5	8
MAPT/17578N	19	49	84	21	25	0	0	119	0	7	199	290	130	97	7	0
MAPT/67634N	5	22	61	18	15	0	0	83	0	9	114	143	129	48	0	5

## Sheet: PSEN1
ID	SRR4044504	SRR4044505	SRR4044506	SRR4044507	SRR4044508	SRR4044511	SRR4044512	SRR4044513	SRR4044514	SRR4044515	SRR4044516	SRR4044517	SRR4044518	SRR4044519	SRR4090408	SRR4090409
PSEN1/90N	218	228	292	163	131	186	269	159	236	162	107	76	38	71	160	196
PSEN1/1889N	386	372	425	240	260	385	441	349	351	348	205	158	103	143	339	291
PSEN1/2518N	334	315	381	207	200	294	390	216	324	269	190	103	49	122	254	247
PSEN1/5166N	415	364	476	282	251	351	436	243	351	306	219	175	97	146	359	321
PSEN1/5183N	442	328	452	244	231	355	465	259	396	358	207	160	95	146	309	257
PSEN1/5296N	475	386	487	269	267	281	522	327	329	375	267	188	113	135	322	305
PSEN1/5723N	420	349	396	206	257	313	434	316	335	317	255	174	71	158	309	264
PSEN1/8256N	486	368	475	245	262	322	551	287	334	370	274	177	103	138	357	296
PSEN1/11211N	60	79	112	41	36	69	126	70	95	57	36	21	35	16	56	91
PSEN1/11215N	9	7	0	12	7	0	0	0	0	6	12	6	0	0	12	0
PSEN1/13145N	409	395	463	264	248	345	468	242	346	321	215	168	105	158	281	258
PSEN1/22690N	108	106	229	93	77	104	182	100	135	96	72	74	38	45	105	161
PSEN1/22702N	252	186	227	158	136	196	307	93	237	151	118	56	37	89	174	166

## Sheet: PSEN2
ID	SRR4044504	SRR4044505	SRR4044506	SRR4044507	SRR4044508	SRR4044511	SRR4044512	SRR4044513	SRR4044514	SRR4044515	SRR4044516	SRR4044517	SRR4044518	SRR4044519	SRR4090408	SRR4090409
PSEN2/381N	160	214	141	99	128	151	124	111	150	73	30	30	42	58	82	67
PSEN2/384N	65	107	65	51	55	91	65	68	66	29	19	6	31	17	47	27
PSEN2/612N	8	6	16	0	13	15	11	0	0	0	0	0	6	0	6	0
PSEN2/670N	273	326	198	157	183	207	188	132	218	123	47	38	66	63	137	109
PSEN2/985N	248	348	201	155	166	217	208	224	257	100	61	45	67	54	131	116
PSEN2/1144N	261	375	228	150	192	196	209	142	245	99	57	27	71	51	142	126
PSEN2/1298N	220	306	235	127	156	231	196	168	264	72	41	38	90	65	141	111
PSEN2/1618N	224	313	186	126	107	186	178	150	173	101	42	26	53	52	110	107
PSEN2/1656N	210	301	187	157	135	217	183	147	296	92	44	21	83	51	105	111
PSEN2/2162N	262	327	210	162	159	245	240	150	285	93	54	40	83	63	141	99
PSEN2/2411N	245	312	209	192	189	243	197	163	205	105	53	35	54	64	154	80
PSEN2/3960N	131	190	157	132	125	133	122	91	140	74	40	24	63	42	86	77
PSEN2/6337N	218	323	218	116	161	217	190	184	200	77	59	23	68	60	134	110

## Sheet: RAB35
ID	SRR4044504	SRR4044505	SRR4044506	SRR4044507	SRR4044508	SRR4044511	SRR4044512	SRR4044513	SRR4044514	SRR4044515	SRR4044516	SRR4044517	SRR4044518	SRR4044519	SRR4090408	SRR4090409
RAB35/94N	135	148	133	107	125	150	92	87	246	191	105	63	59	90	155	98
RAB35/1437N	133	119	138	127	101	96	69	99	217	149	116	56	49	66	141	86
RAB35/1656N	12	6	9	15	7	9	10	5	12	10	8	0	0	0	8	5
RAB35/4467N	92	110	148	82	88	133	85	68	176	129	85	63	63	59	131	106
RAB35/4671N	116	160	151	105	110	150	110	115	171	162	110	83	61	83	134	96
RAB35/8131N	74	99	117	79	65	114	57	41	129	84	65	46	47	41	88	60
RAB35/438177N	5	5	0	0	0	0	12	57	20	0	5	0	22	5	0	0

## Sheet: SNCA
ID	SRR4044504	SRR4044505	SRR4044506	SRR4044507	SRR4044508	SRR4044511	SRR4044512	SRR4044513	SRR4044514	SRR4044515	SRR4044516	SRR4044517	SRR4044518	SRR4044519	SRR4090408	SRR4090409
SNCA/1050N	82	93	53	33	54	61	18	41	36	68	62	58	40	39	73	26
SNCA/1269N	296	399	264	170	229	310	242	289	185	379	106	83	60	52	282	198
SNCA/2533N	515	733	440	263	386	534	327	512	317	692	248	197	96	134	576	333
SNCA/5754N	484	699	409	237	375	541	299	516	319	731	253	203	114	143	499	354
SNCA/7362N	487	725	386	239	386	550	293	537	249	722	245	202	122	124	469	378
SNCA/92968N	450	655	450	198	339	544	315	514	316	688	230	179	79	119	489	290
