# Supplementary material for: Investigating Alzheimer’s Disease-Associated Genes Using Differential Splicing Frequency Analysis
Source: Cells. 2026 Jun 15;15(12):1086. doi: 10.3390/cells15121086 (PMC13297122; doi:10.3390/cells15121086)
Supplement: Supplementary file 1 [file cells-15-01086-s001.zip › S2/SRP092075.xlsx]

## Sheet: APP
group1	iMGL	iMGL	iMGL	iMGL	iMGL	iMGL	iHPC	iHPC	iHPC	iPS	iPS	iPS	iPS	CD14+/CD16-	CD14+/CD16-	CD14+/CD16-	CD14+/CD16-	CD14+/CD16-	CD14+/CD16-	CD14+/CD16-	CD14+/CD16-	CD14+/CD16-	Fetal microglia			Adult microglia			Dendritic cells			iPS microglia						human iPS microglia
ID	SRR4450428	SRR4450429	SRR4450430	SRR4450431	SRR4450432	SRR4450433	SRR4450434	SRR4450435	SRR4450436	SRR4450437	SRR4450438	SRR4450439	SRR4450440	SRR4450441	SRR4450442	SRR4450443	SRR4450444	SRR4450445	SRR4450446	SRR4450447	SRR4450448	SRR4450449	SRR4450450	SRR4450451	SRR4450452	SRR4450453	SRR4450454	SRR4450455	SRR4450456	SRR4450457	SRR4450458	SRR4450459	SRR4450460	SRR4450461	SRR4450462	SRR4450463	SRR4450464	SRR5145248	SRR5145249	SRR5145250	SRR5381589	SRR5381590	SRR5381591
APP/725N	251	237	434	383	379	509	549	166	201	1318	1446	1788	1462	515	817	755	825	475	148	215	139	158	768	559	492	561	674	233	131	217	99	462	426	339	426	436	435	388	383	416	281	387	459
APP/937N	197	185	308	334	299	421	511	129	166	1095	1193	1485	1270	446	653	557	647	376	121	182	127	129	620	435	413	393	516	174	42	5	6	343	356	284	341	351	346	341	302	312	357	408	434
APP/2042N	201	167	295	356	319	476	451	96	169	970	1011	1271	1126	454	725	666	589	376	150	156	146	166	588	477	379	484	597	113	249	196	79	396	334	279	343	373	327	326	376	336	267	276	336
APP/2598N	72	55	74	84	77	104	227	61	79	743	909	1016	876	105	128	178	158	101	44	59	52	52	157	161	163	170	238	86	16	18	0	92	74	69	72	80	75	81	75	81	79	111	137
APP/5704N	373	298	480	533	639	770	861	289	306	2307	1952	2482	2472	802	1031	1053	1037	714	227	282	163	235	1010	786	956	883	830	476	100	71	50	592	613	477	507	548	506	551	586	601	420	525	497
APP/6315N	253	212	516	382	494	584	595	148	222	1808	1639	1946	1845	531	846	770	837	543	187	247	152	155	836	531	586	625	693	246	155	167	44	497	554	437	435	467	435	458	455	513	390	441	546
APP/6663N	242	236	472	467	475	658	680	209	246	2060	1877	2243	2062	448	648	609	682	396	141	170	132	138	840	611	674	548	644	303	139	180	27	454	504	368	436	424	399	477	418	489	441	465	489
APP/7350N	260	225	402	446	413	584	602	199	244	1920	1758	2187	1976	486	620	544	595	327	134	146	134	131	769	584	595	537	599	271	135	167	12	419	465	332	412	428	415	435	406	421	312	404	448
APP/9950N	251	215	436	392	423	446	527	171	215	1679	1402	1589	1546	478	754	683	778	514	158	219	111	165	891	518	763	567	594	374	154	193	123	497	459	362	406	359	333	441	332	378	346	385	491
APP/14067N	36	26	65	62	39	60	0	10	0	0	5	9	0	225	308	334	299	231	48	74	52	73	51	46	71	140	179	53	24	34	27	44	43	42	56	52	49	44	53	48	41	46	52
APP/14882N	64	47	74	73	72	110	203	49	64	844	945	1060	897	109	122	137	157	94	43	57	29	53	154	140	182	160	207	77	17	22	9	80	81	82	72	55	72	79	89	86	66	90	99
APP/17537N	182	129	336	338	345	458	352	76	120	400	361	511	498	402	643	548	612	340	116	149	120	155	505	374	343	412	400	131	108	81	60	325	342	291	322	353	271	309	318	330	266	290	373
APP/19314N	198	162	378	325	320	451	473	139	169	1193	1201	1415	1318	453	639	577	706	431	108	229	125	157	654	448	487	412	548	215	140	113	123	409	377	273	337	338	332	369	341	328	406	402	453
APP/21657N	342	306	492	470	475	784	737	196	267	1239	1501	1927	1797	618	895	1079	1090	568	167	249	179	242	964	715	621	787	850	211	129	91	71	596	550	441	580	516	472	528	516	531	413	441	587
APP/21906N	166	159	385	308	350	374	442	99	148	1079	1139	1364	1119	367	655	577	719	406	125	183	113	127	711	393	423	394	512	103	101	74	112	366	355	310	323	297	255	394	274	363	289	444	413
APP/28957N	301	355	519	506	554	758	829	199	261	1447	1764	2117	1722	652	899	1048	1086	682	180	256	185	213	1041	663	649	748	822	192	860	1079	666	607	598	499	463	488	466	547	479	546	622	600	627
APP/36594N	129	125	187	277	224	323	325	75	114	787	743	962	774	349	553	480	429	240	76	105	94	114	361	388	263	356	453	63	114	96	38	245	239	205	226	252	233	201	227	206	240	236	248
APP/39362N	12	6	11	11	16	23	44	6	15	104	128	119	123	27	17	30	28	10	8	0	0	6	14	8	8	11	15	7	10	0	18	18	33	9	19	20	10	8	10	14	22	6	0
APP/42627N	244	187	381	414	366	457	449	138	194	1403	1316	1594	1530	521	706	654	715	453	135	187	118	155	711	478	509	515	541	221	65	94	26	409	400	313	368	395	331	363	330	380	274	333	387
APP/58417N	63	83	192	185	177	262	220	50	66	641	513	654	560	191	335	271	348	229	63	95	58	86	292	225	230	247	276	69	56	76	76	159	189	141	151	193	130	183	160	144	198	250	234
Ratio/58417N	0.0164191	0.0243045	0.0298276	0.0291522	0.0274164	0.0304227	0.0242371	0.0199601	0.0202082	0.0278248	0.022497	0.0235769	0.0224242	0.0233525	0.0279306	0.0234632	0.0282078	0.0305089	0.0264817	0.0291411	0.0260206	0.0317343	0.0244618	0.0263466	0.0261156	0.0275978	0.0270907	0.0190713	0.0204007	0.0255548	0.0456182	0.0226819	0.0270309	0.0253917	0.0239873	0.0300389	0.0220638	0.0280546	0.0261011	0.0220757	0.034555	0.0382263	0.0320109
						0.0262571			0.0214685				0.0240807									0.0274268			0.0256413			0.0245866			0.0305246						0.0251991			0.0254105			0.0349307
Ratio/39362N	0.00312744	0.00175695	0.00170887	0.00173338	0.00247831	0.00267069	0.00484742	0.00239521	0.00459277	0.00451448	0.0056133	0.00428999	0.00492532	0.00330114	0.00141738	0.0025974	0.0022696	0.00133227	0.00336276	0	0	0.00221402	0.00117282	0.000936768	0.000908368	0.00122905	0.00147232	0.00193477	0.00364299	0	0.0108043	0.00256776	0.00471968	0.00162075	0.00301827	0.00311284	0.00169722	0.00122643	0.00163132	0.00214625	0.00383944	0.000917431	0
						0.00224594			0.00394513				0.00483577									0.00183273			0.00100599			0.00154538			0.00481577						0.00278942			0.001668			0.00158562
Ratio/17537N	0.0474329	0.0377745	0.0521982	0.0532619	0.0534387	0.0531816	0.0387793	0.0303393	0.0367422	0.0173634	0.0158313	0.0184217	0.0199415	0.0491503	0.0536101	0.0474459	0.0496069	0.0452971	0.04876	0.0457055	0.0538358	0.0571956	0.0423054	0.0437939	0.0389463	0.0460335	0.0392619	0.0362078	0.0393443	0.027236	0.0360144	0.0463623	0.048913	0.0524041	0.0511517	0.0549416	0.0459946	0.0473708	0.051876	0.0505902	0.0464223	0.0443425	0.051026
						0.049548			0.0352869				0.0178895									0.0500675			0.0416819			0.0405011			0.0341982						0.0499612			0.0499457			0.0472636
Ratio/2598N	0.0187647	0.0161054	0.011496	0.0132367	0.0119269	0.0120762	0.0250083	0.0243513	0.0241886	0.0322525	0.0398632	0.0366271	0.0350779	0.0128378	0.010672	0.0154113	0.012807	0.0134559	0.0184952	0.0180982	0.0233288	0.0191882	0.0131524	0.0188525	0.018508	0.0189944	0.0233608	0.02377	0.00582878	0.00605245	0	0.0131241	0.0105835	0.0124257	0.0114376	0.0124514	0.0127291	0.0124176	0.0122349	0.0124176	0.0137871	0.0169725	0.0187415
						0.0139343			0.0245161				0.0359552									0.0160327			0.0168376			0.0220418			0.00396041						0.0121252			0.0123567			0.0165003
Ratio/14067N	0.00938233	0.00761347	0.0100979	0.00976993	0.00604089	0.00696702	0	0.00399202	0	0	0.000219269	0.000324453	0	0.0275095	0.0256795	0.0289177	0.024236	0.0307754	0.0201765	0.0226994	0.0233288	0.0269373	0.00427243	0.00538642	0.00806177	0.0156425	0.0175697	0.014649	0.00874317	0.0114324	0.0162065	0.00627675	0.00614989	0.00756348	0.00889595	0.00809339	0.00831636	0.00674536	0.008646	0.00735858	0.00715532	0.00703364	0.00711354
						0.00831192			0.00133067				0.000135931									0.0255845			0.00590687			0.0159537			0.0121274						0.0075493			0.00758331			0.00710084
	Ratio/2598N	Ratio/17537N	Ratio/39362N	Ratio/14067N	Ratio/58417N
iPSC	0.0359552	0.0178895	0.00483577	0.000135931	0.0240807
hESC-derived neurons	0.042	0.0143	0.002	0.0011	0.0486
iHPC	0.0245161	0.0352869	0.00394513	0.00133067	0.0214685
Fetal microglia	0.0168376	0.0416819	0.00100599	0.00590687	0.0256413
iPS microglia 3	0.0165003	0.0472636	0.00158562	0.00710084	0.0349307	None
iPS microglia 2	0.0121252	0.0499612	0.00278942	0.0075493	0.0251991	Rat hippocampal neurons
iPS microglia 1	0.0123567	0.0499457	0.001668	0.00758331	0.0254105	TGFB withdrawl
iMGL	0.0139343	0.049548	0.00224594	0.00831192	0.0262571
DC	0.00396041	0.0341982	0.00481577	0.0121274	0.0305246
Adult microglia	0.0220418	0.0405011	0.00154538	0.0159537	0.0245866
CD14+/CD16-	0.0160327	0.0500675	0.00183273	0.0255845	0.0274268

## Sheet: APOE
ID	SRR4450428	SRR4450429	SRR4450430	SRR4450431	SRR4450432	SRR4450433	SRR4450434	SRR4450435	SRR4450436	SRR4450437	SRR4450438	SRR4450439	SRR4450440	SRR4450441	SRR4450442	SRR4450443	SRR4450444	SRR4450445	SRR4450446	SRR4450447	SRR4450448	SRR4450449	SRR4450450	SRR4450451	SRR4450452	SRR4450453	SRR4450454	SRR4450455	SRR4450456	SRR4450457	SRR4450458	SRR4450459	SRR4450460	SRR4450461	SRR4450462	SRR4450463	SRR4450464	SRR5145248	SRR5145249	SRR5145250	SRR5381589	SRR5381590	SRR5381591
APOE/580N	407	292	2313	1697	2452	2041	471	1512	1000	6513	4008	4849	5812	0	0	0	11	0	0	14	5	0	45658	27715	80396	16974	50367	60523	0	0	27	10214	8324	7101	5011	5500	5374	2338	1399	2408	11209	10878	15717
APOE/678N	14	12	35	34	37	56	30	51	42	130	104	137	171	0	0	0	0	0	0	0	0	0	398	397	936	397	796	725	0	0	0	149	139	106	111	125	87	45	36	41	192	163	245
APOE/745N	7	0	21	20	19	31	7	15	7	21	27	44	32	0	0	0	0	0	0	0	0	0	299	241	461	145	431	353	0	0	0	66	70	52	59	60	38	13	17	25	90	66	106
APOE/760N	432	307	1671	1695	1849	2376	559	1596	1078	3569	3329	4300	3726	0	0	0	0	6	0	10	0	0	36423	28945	54898	18676	51939	42616	0	0	0	7517	6585	5768	5194	5310	5457	1841	1532	1780	7903	7833	12574
APOE/1092N	616	420	2548	2508	2784	3652	827	2334	1577	5954	5096	6536	5866	5	5	0	8	13	0	8	0	0	53415	41414	85874	28167	77218	62000	0	0	0	10971	9958	8171	7650	7647	7722	2728	2335	2720	12383	12424	18677

## Sheet: CLU
ID	SRR4450428	SRR4450429	SRR4450430	SRR4450431	SRR4450432	SRR4450433	SRR4450434	SRR4450435	SRR4450436	SRR4450437	SRR4450438	SRR4450439	SRR4450440	SRR4450441	SRR4450442	SRR4450443	SRR4450444	SRR4450445	SRR4450446	SRR4450447	SRR4450448	SRR4450449	SRR4450450	SRR4450451	SRR4450452	SRR4450453	SRR4450454	SRR4450455	SRR4450456	SRR4450457	SRR4450458	SRR4450459	SRR4450460	SRR4450461	SRR4450462	SRR4450463	SRR4450464	SRR5145248	SRR5145249	SRR5145250	SRR5381589	SRR5381590	SRR5381591
CLU/209N	50	70	26	32	46	38	370	332	271	937	677	800	711	0	9	12	0	14	0	0	0	0	7	14	8	163	430	679	0	0	9	30	40	38	39	44	26	31	21	35	9	11	14

## Sheet: DENND1B
ID	SRR4450428	SRR4450429	SRR4450430	SRR4450431	SRR4450432	SRR4450433	SRR4450434	SRR4450435	SRR4450436	SRR4450437	SRR4450438	SRR4450439	SRR4450440	SRR4450441	SRR4450442	SRR4450443	SRR4450444	SRR4450445	SRR4450446	SRR4450447	SRR4450448	SRR4450449	SRR4450450	SRR4450451	SRR4450452	SRR4450453	SRR4450454	SRR4450455	SRR4450456	SRR4450457	SRR4450458	SRR4450459	SRR4450460	SRR4450461	SRR4450462	SRR4450463	SRR4450464	SRR5145248	SRR5145249	SRR5145250	SRR5381589	SRR5381590	SRR5381591
DENND1B/742N	45	98	66	48	75	94	15	0	8	0	0	8	10	13	10	16	11	19	20	24	20	19	12	9	5	14	20	0	68	115	117	56	58	45	46	80	65	71	57	51	48	70	67
DENND1B/755N	35	63	49	44	43	68	12	0	5	0	6	6	0	11	15	21	17	15	16	7	30	7	16	8	0	13	17	9	15	14	0	51	53	35	60	64	49	50	44	57	51	64	28
DENND1B/887N	50	71	57	47	62	70	19	0	5	7	10	6	9	6	19	18	5	14	16	24	28	12	21	10	0	16	33	0	52	96	180	64	46	44	58	97	59	80	49	63	38	64	68
DENND1B/926N	44	70	48	46	50	78	8	0	9	7	0	0	0	9	6	11	11	15	14	15	13	11	15	8	6	23	17	7	15	30	8	59	49	49	59	59	55	36	60	59	32	45	32
DENND1B/1311N	11	16	5	6	8	7	8	0	0	0	0	0	0	0	0	0	0	0	0	0	0	0	5	0	0	0	6	0	7	0	0	9	19	5	15	23	6	10	8	18	27	31	28
DENND1B/1963N	33	49	44	57	64	59	10	6	6	0	0	8	6	19	0	11	13	8	8	12	20	0	14	7	0	10	22	5	29	46	38	51	58	47	40	49	36	68	48	40	45	47	48
DENND1B/2206N	25	22	22	14	23	39	10	0	0	0	0	0	0	5	5	0	10	6	0	7	8	6	7	0	5	0	13	5	33	17	20	20	16	11	24	24	27	29	24	30	24	21	34
DENND1B/2868N	28	52	33	38	42	51	8	0	9	0	0	6	6	7	13	8	0	11	9	14	15	8	7	5	0	7	12	5	0	0	37	45	30	40	45	56	39	43	36	37	32	45	49
DENND1B/4756N	10	42	27	30	17	46	6	0	0	0	0	8	5	7	7	5	0	0	0	6	15	9	0	0	0	10	12	0	8	0	0	25	31	18	31	54	31	20	36	27	23	17	22
DENND1B/4906N	44	45	69	52	52	71	17	0	10	0	8	5	8	8	13	15	7	17	16	21	24	9	9	12	0	15	30	0	153	212	106	64	35	39	58	67	66	65	55	59	48	61	65
DENND1B/5682N	27	57	29	50	24	68	6	0	5	0	5	11	6	14	13	14	6	8	7	15	24	11	8	5	6	12	23	0	11	0	0	36	38	47	40	60	45	41	55	44	42	38	41
DENND1B/5984N	29	42	32	28	35	37	0	0	6	0	5	0	0	5	8	11	0	8	0	8	16	6	5	5	0	10	10	0	5	31	18	32	40	35	58	51	34	37	32	34	22	38	29
DENND1B/6248N	46	93	51	52	63	88	14	0	9	0	5	8	10	14	16	20	12	11	18	21	20	9	9	8	0	11	30	0	68	107	47	49	63	61	42	90	72	66	62	49	54	55	56
DENND1B/6491N	39	56	65	29	62	56	9	0	5	0	0	0	5	9	6	11	11	11	12	12	18	11	0	6	0	6	8	6	5	24	18	57	47	55	55	45	37	55	32	49	27	47	47
DENND1B/11739N	26	66	41	56	33	65	9	0	6	0	0	5	5	6	10	6	9	9	10	11	16	11	5	7	0	13	22	5	16	0	0	26	56	38	39	62	48	33	58	42	38	44	40
DENND1B/11954N	44	64	51	52	37	69	10	10	8	0	5	0	8	7	16	24	15	12	17	21	18	13	13	9	10	21	21	9	28	26	15	46	46	48	43	60	57	57	65	44	41	55	68
DENND1B/13667N	18	47	31	28	33	57	7	0	0	0	9	0	0	6	12	12	7	12	9	5	10	9	6	6	0	13	12	0	0	27	0	29	32	21	44	41	31	32	46	37	23	28	36
DENND1B/24951N	33	47	35	37	47	57	7	0	7	0	0	0	0	11	11	9	7	12	9	26	14	7	5	5	0	10	21	6	13	0	25	32	52	42	49	51	29	49	39	52	34	35	42
DENND1B/27010N	53	88	42	52	42	89	15	7	10	0	0	8	9	16	17	16	8	15	9	17	22	8	10	7	11	27	23	0	14	23	48	67	61	36	70	74	70	43	52	38	51	55	61
DENND1B/30039N	39	63	37	39	65	67	7	6	5	0	6	8	7	22	17	10	6	10	14	14	19	12	6	11	0	22	22	0	34	38	0	61	38	26	44	60	47	45	48	36	28	53	43
DENND1B/40861N	26	35	29	47	32	54	5	0	0	0	6	7	0	11	6	13	0	0	6	10	10	0	0	6	0	6	12	0	26	16	38	33	41	36	34	39	27	65	36	34	46	36	32
DENND1B/57793N	22	22	31	30	29	48	0	0	0	0	6	5	0	5	7	14	0	5	14	14	7	5	0	7	0	8	15	0	9	17	26	29	33	28	39	41	24	43	31	38	31	16	27

## Sheet: GAPDH
ID	SRR4450428	SRR4450429	SRR4450430	SRR4450431	SRR4450432	SRR4450433	SRR4450434	SRR4450435	SRR4450436	SRR4450437	SRR4450438	SRR4450439	SRR4450440	SRR4450441	SRR4450442	SRR4450443	SRR4450444	SRR4450445	SRR4450446	SRR4450447	SRR4450448	SRR4450449	SRR4450450	SRR4450451	SRR4450452	SRR4450453	SRR4450454	SRR4450455	SRR4450456	SRR4450457	SRR4450458	SRR4450459	SRR4450460	SRR4450461	SRR4450462	SRR4450463	SRR4450464	SRR5145248	SRR5145249	SRR5145250	SRR5381589	SRR5381590	SRR5381591
GAPDH/90N	10431	13662	14044	13551	16505	18253	46595	37073	49917	35807	29913	33262	33386	21424	32417	29960	26419	19872	10693	13776	10185	10013	16675	9808	16547	19854	16412	21455	6106	6905	4062	23878	21540	17345	19429	20290	20972	14130	12242	13813	11551	8016	13095
GAPDH/92N	5470	6960	8493	7214	9018	8301	25297	20606	26093	20091	15970	17128	18870	10405	16418	13482	16150	11601	5895	8370	5014	4800	10210	4948	9500	8905	8521	13069	2982	3263	1977	14161	12105	9319	10318	10009	10229	8280	5718	7346	7885	4936	9293
GAPDH/104N	4254	5111	5458	5803	5832	6938	18188	17194	19250	25364	13038	14443	20970	8180	13034	10728	9135	7270	3937	4419	3849	3650	5339	3751	6698	7603	6204	9768	3739	2919	2095	8126	7722	5660	7440	7766	7900	4661	4446	4868	4463	2913	4696
GAPDH/129N	5904	7400	6590	7262	8082	9727	26253	21486	27783	19057	15390	17254	17564	11645	17057	15412	13156	9820	4957	6653	5461	5300	7486	5393	7637	10232	8630	10947	1884	1048	866	11518	10867	8642	10504	10835	11494	6729	6373	6493	5985	4048	6721
GAPDH/148N	12	12	9	6	15	10	46	51	110	75	79	87	96	17	18	19	22	12	10	10	10	0	16	5	20	18	5	18	0	0	0	18	7	10	7	8	12	8	0	6	0	9	11
GAPDH/193N	6601	7910	9447	7949	10672	10603	27217	24157	30124	32451	19887	21461	24562	12522	18242	15928	15666	12440	6586	8288	5523	5469	10005	5629	11180	11520	9383	15208	1460	1500	1067	14549	13937	11010	11208	12518	12089	8701	6893	8628	8002	5329	9052
GAPDH/240N	7318	9469	6769	7812	8775	11468	30959	24130	34047	16398	16837	18959	16055	13870	20081	18548	14199	10601	5270	7607	6628	6037	8304	5962	7659	12226	10411	11101	1440	820	717	12561	12110	9246	12054	11478	13195	7318	7103	7158	5522	3729	6499
GAPDH/1632N	12026	16411	11764	13312	14115	19343	52950	41556	58013	30922	30295	33758	30146	22502	33317	31727	23939	17978	9181	12745	10792	9864	14366	9797	13250	20691	17657	18060	2022	1620	1069	21149	19533	15276	20524	19454	21402	12343	11922	11859	10027	6847	11511

## Sheet: MAPT
ID	SRR4450428	SRR4450429	SRR4450430	SRR4450431	SRR4450432	SRR4450433	SRR4450434	SRR4450435	SRR4450436	SRR4450437	SRR4450438	SRR4450439	SRR4450440	SRR4450441	SRR4450442	SRR4450443	SRR4450444	SRR4450445	SRR4450446	SRR4450447	SRR4450448	SRR4450449	SRR4450450	SRR4450451	SRR4450452	SRR4450453	SRR4450454	SRR4450455	SRR4450456	SRR4450457	SRR4450458	SRR4450459	SRR4450460	SRR4450461	SRR4450462	SRR4450463	SRR4450464	SRR5145248	SRR5145249	SRR5145250	SRR5381589	SRR5381590	SRR5381591

## Sheet: PSEN1
ID	SRR4450428	SRR4450429	SRR4450430	SRR4450431	SRR4450432	SRR4450433	SRR4450434	SRR4450435	SRR4450436	SRR4450437	SRR4450438	SRR4450439	SRR4450440	SRR4450441	SRR4450442	SRR4450443	SRR4450444	SRR4450445	SRR4450446	SRR4450447	SRR4450448	SRR4450449	SRR4450450	SRR4450451	SRR4450452	SRR4450453	SRR4450454	SRR4450455	SRR4450456	SRR4450457	SRR4450458	SRR4450459	SRR4450460	SRR4450461	SRR4450462	SRR4450463	SRR4450464	SRR5145248	SRR5145249	SRR5145250	SRR5381589	SRR5381590	SRR5381591
PSEN1/90N	208	253	264	260	225	384	306	73	77	62	70	82	65	151	187	203	176	72	202	212	185	163	209	194	117	173	209	65	185	140	80	272	233	176	264	291	245	233	290	225	273	255	257
PSEN1/1889N	265	295	408	357	351	501	368	101	111	75	105	82	88	195	215	242	260	137	307	319	190	170	351	265	281	237	255	186	19	5	0	401	432	340	350	346	305	342	338	373	308	429	454
PSEN1/2518N	180	233	279	319	285	372	346	63	88	54	82	77	71	182	163	203	239	132	235	268	160	164	278	201	189	257	239	121	53	27	6	330	351	296	271	306	255	331	295	369	294	371	426
PSEN1/5166N	168	183	219	256	224	390	250	62	89	67	82	74	51	146	166	211	101	52	155	142	111	171	159	204	125	233	216	84	79	50	85	244	239	203	280	304	267	176	316	216	178	189	197
PSEN1/5183N	239	266	394	317	384	418	333	88	99	89	100	108	84	169	233	235	252	122	276	340	180	199	298	254	247	266	254	177	47	28	119	370	437	316	311	368	276	317	321	350	371	356	411
PSEN1/5296N	297	358	515	447	524	593	458	125	165	100	123	121	104	226	230	305	285	166	327	403	224	274	410	278	254	370	353	221	79	108	73	489	526	408	374	447	393	462	399	493	502	439	500
PSEN1/5723N	165	225	265	309	272	451	316	65	101	45	95	91	75	201	177	233	202	105	232	238	171	197	259	233	186	232	233	142	13	8	60	297	307	245	273	276	267	302	305	333	156	217	211
PSEN1/8256N	260	337	359	397	438	589	348	139	148	86	115	91	86	206	180	257	170	88	239	296	188	172	359	317	226	310	328	147	215	216	99	356	440	320	339	447	366	383	383	360	326	407	453
PSEN1/11211N	272	310	352	257	358	514	396	97	134	74	82	91	74	171	190	241	215	93	275	298	188	184	327	188	152	248	290	76	206	97	174	373	357	342	267	364	306	402	344	360	371	404	428
PSEN1/11215N	26	33	34	29	30	51	48	8	8	10	0	7	5	12	11	23	20	11	22	42	21	16	29	32	11	22	19	7	24	9	0	24	24	33	23	45	35	30	30	30	37	57	48
PSEN1/13145N	181	235	330	310	310	442	335	68	72	59	103	87	97	180	180	229	241	113	289	279	186	172	318	231	238	255	242	153	42	24	8	376	350	298	332	321	266	329	285	334	223	286	325
PSEN1/22690N	63	59	116	112	128	151	93	32	47	23	26	42	38	86	62	80	88	38	97	95	66	67	91	63	50	89	117	44	163	117	91	123	90	88	110	127	83	89	105	94	127	150	137
PSEN1/22702N	133	184	183	205	177	243	202	41	55	35	37	36	30	121	107	122	125	50	138	166	120	99	161	166	84	143	150	46	266	179	148	225	196	177	184	206	165	197	185	200	206	200	224

## Sheet: PSEN2
ID	SRR4450428	SRR4450429	SRR4450430	SRR4450431	SRR4450432	SRR4450433	SRR4450434	SRR4450435	SRR4450436	SRR4450437	SRR4450438	SRR4450439	SRR4450440	SRR4450441	SRR4450442	SRR4450443	SRR4450444	SRR4450445	SRR4450446	SRR4450447	SRR4450448	SRR4450449	SRR4450450	SRR4450451	SRR4450452	SRR4450453	SRR4450454	SRR4450455	SRR4450456	SRR4450457	SRR4450458	SRR4450459	SRR4450460	SRR4450461	SRR4450462	SRR4450463	SRR4450464	SRR5145248	SRR5145249	SRR5145250	SRR5381589	SRR5381590	SRR5381591
PSEN2/381N	34	31	32	35	32	49	24	12	26	50	57	44	64	15	12	24	21	8	50	27	27	15	128	135	185	126	144	85	0	0	0	36	46	35	52	24	51	34	24	39	107	130	98
PSEN2/384N	14	15	14	16	16	14	14	5	10	20	11	18	11	6	13	12	9	7	22	8	18	7	83	64	104	57	60	43	0	0	0	10	18	8	20	13	12	13	10	9	30	44	31
PSEN2/612N	23	24	24	29	28	31	25	20	26	44	41	33	44	10	10	22	27	12	22	25	26	18	108	104	123	87	123	50	0	0	0	20	30	32	16	29	26	30	16	41	68	99	111
PSEN2/670N	45	44	36	37	51	33	46	19	27	63	40	45	51	31	37	19	41	26	49	47	43	20	316	215	282	163	197	110	8	0	0	54	60	44	37	52	33	52	26	46	135	198	213
PSEN2/985N	44	32	52	40	42	40	51	21	29	78	48	60	54	31	26	36	32	11	55	43	48	17	245	217	290	129	219	103	5	5	0	40	40	41	36	45	66	38	37	38	175	190	150
PSEN2/1144N	45	42	41	30	37	50	40	23	28	48	35	53	52	23	29	32	28	18	62	39	45	19	225	229	305	203	199	141	11	0	0	64	41	43	60	39	54	44	37	50	135	155	121
PSEN2/1298N	30	45	29	40	52	37	56	35	32	48	37	41	63	24	17	20	33	10	56	32	40	16	234	172	267	120	177	167	0	8	0	45	38	45	38	33	28	43	21	34	107	158	178
PSEN2/1618N	43	33	30	39	39	53	44	21	24	48	44	31	73	20	18	41	20	18	42	35	42	15	263	212	252	161	205	95	0	0	0	68	52	26	50	47	36	42	26	41	121	174	198
PSEN2/1656N	36	60	44	41	40	48	48	26	22	68	51	53	82	25	16	39	22	24	62	34	42	32	285	255	260	164	232	80	9	11	31	55	54	40	42	56	40	39	30	41	141	149	214
PSEN2/2162N	48	43	37	35	57	41	61	43	23	83	42	60	73	14	26	22	34	18	71	33	55	12	253	199	321	147	227	158	0	0	0	52	72	45	48	41	36	40	31	50	152	164	154
PSEN2/2411N	29	35	13	46	30	39	29	25	22	40	40	37	36	20	22	24	27	14	50	39	47	17	273	202	224	140	185	70	0	0	0	51	32	42	39	31	33	39	25	50	103	151	162
PSEN2/3960N	40	44	57	47	54	51	56	23	23	75	59	76	53	23	27	37	24	11	40	40	35	27	256	201	237	123	247	76	0	0	0	53	70	52	41	43	44	48	39	55	133	205	197
PSEN2/6337N	38	49	37	36	40	38	47	25	31	58	46	41	53	28	28	48	18	17	44	37	60	21	221	198	194	174	218	65	8	0	0	47	40	39	50	54	32	28	26	37	107	187	155

## Sheet: RAB35
ID	SRR4450428	SRR4450429	SRR4450430	SRR4450431	SRR4450432	SRR4450433	SRR4450434	SRR4450435	SRR4450436	SRR4450437	SRR4450438	SRR4450439	SRR4450440	SRR4450441	SRR4450442	SRR4450443	SRR4450444	SRR4450445	SRR4450446	SRR4450447	SRR4450448	SRR4450449	SRR4450450	SRR4450451	SRR4450452	SRR4450453	SRR4450454	SRR4450455	SRR4450456	SRR4450457	SRR4450458	SRR4450459	SRR4450460	SRR4450461	SRR4450462	SRR4450463	SRR4450464	SRR5145248	SRR5145249	SRR5145250	SRR5381589	SRR5381590	SRR5381591
RAB35/94N	200	196	193	214	321	337	316	126	223	92	109	124	116	148	212	232	243	234	216	217	170	175	335	290	296	290	207	175	106	132	105	256	287	192	181	195	229	222	202	270	218	239	275
RAB35/1437N	228	203	241	228	240	342	362	168	199	122	115	112	137	138	243	240	249	193	172	248	166	177	389	317	272	324	252	169	100	162	105	235	278	188	196	206	177	216	216	211	189	310	268
RAB35/1656N	9	12	28	21	41	32	22	10	23	14	6	11	11	13	12	21	6	0	33	15	10	8	23	10	20	23	15	11	8	7	0	22	22	19	12	10	13	31	19	17	22	24	13
RAB35/4467N	174	147	259	180	197	257	253	108	164	99	83	85	122	120	152	138	170	142	198	203	132	119	274	223	197	197	181	96	54	58	92	184	200	163	146	201	167	168	155	179	186	230	207
RAB35/4671N	194	154	198	216	240	260	300	121	212	86	91	131	98	128	227	146	231	147	189	236	164	167	336	322	214	286	242	145	36	17	71	231	237	191	191	190	185	200	180	187	230	231	304
RAB35/8131N	112	93	158	124	134	169	159	56	121	68	40	38	50	82	110	98	100	91	105	150	91	70	181	148	139	159	121	66	44	58	35	107	114	109	98	118	100	118	93	113	128	157	142

## Sheet: SNCA
ID	SRR4450428	SRR4450429	SRR4450430	SRR4450431	SRR4450432	SRR4450433	SRR4450434	SRR4450435	SRR4450436	SRR4450437	SRR4450438	SRR4450439	SRR4450440	SRR4450441	SRR4450442	SRR4450443	SRR4450444	SRR4450445	SRR4450446	SRR4450447	SRR4450448	SRR4450449	SRR4450450	SRR4450451	SRR4450452	SRR4450453	SRR4450454	SRR4450455	SRR4450456	SRR4450457	SRR4450458	SRR4450459	SRR4450460	SRR4450461	SRR4450462	SRR4450463	SRR4450464	SRR5145248	SRR5145249	SRR5145250	SRR5381589	SRR5381590	SRR5381591
SNCA/1050N	59	82	58	37	51	70	15	30	174	0	0	0	0	0	9	6	0	0	0	0	0	0	135	324	239	98	260	19	0	5	0	46	50	42	46	54	31	47	57	53	38	17	31
SNCA/1269N	406	338	415	422	492	609	120	316	867	56	35	45	25	59	68	98	88	28	12	8	7	19	392	681	668	383	567	38	66	41	7	393	379	310	284	316	334	440	373	462	300	245	346
SNCA/1405N	15	21	7	11	9	16	6	0	27	0	0	0	0	5	0	7	8	6	0	0	0	0	33	15	31	25	12	0	0	0	0	13	16	11	11	0	11	18	15	14	9	7	16
SNCA/2533N	613	638	626	597	661	874	220	541	1355	61	47	70	66	77	99	126	145	47	14	22	7	8	776	1219	1301	532	1047	111	11	0	0	601	512	410	485	460	462	683	548	576	436	407	487
SNCA/2559N	23	42	33	30	46	46	11	17	39	6	0	5	0	0	0	0	0	0	0	0	0	0	29	23	27	12	10	0	0	0	0	13	14	9	18	18	16	41	30	26	6	5	5
SNCA/5754N	758	842	976	743	944	1093	256	635	1885	89	62	87	83	80	151	157	168	92	27	32	12	24	1135	1676	1690	774	1337	125	106	147	30	873	796	507	596	556	612	912	734	929	598	530	641
SNCA/7362N	726	845	899	769	884	1071	224	645	1781	84	54	63	71	72	143	142	172	95	25	40	15	27	1123	1493	1642	725	1235	103	126	156	46	824	772	469	607	501	575	934	691	914	614	534	643
SNCA/92968N	593	573	643	569	651	802	178	503	1341	62	49	46	62	63	72	94	117	38	14	21	5	12	791	1150	1322	571	1015	116	10	34	0	569	492	347	479	476	449	623	532	593	435	365	499
