# Supplementary material for: Investigating Alzheimer’s Disease-Associated Genes Using Differential Splicing Frequency Analysis
Source: Cells. 2026 Jun 15;15(12):1086. doi: 10.3390/cells15121086 (PMC13297122; doi:10.3390/cells15121086)
Supplement: Supplementary file 1 [file cells-15-01086-s001.zip › S2/SRP111293.xlsx]

## Sheet: APP
group1	control siRNA			siRNA interference of YAP1			empty vector			overexpression of YAP1
ID	SRR5809421	SRR5809422	SRR5809423	SRR5809424	SRR5809425	SRR5809426	SRR5809427	SRR5809428	SRR5809429	SRR5809430	SRR5809431
APP/21N	28	27	19	14	17	27	37	28	8	34	35
APP/24N	9	9	7	14	0	6	10	0	0	6	16
APP/30N	0	8	14	0	10	5	8	0	5	54	8
APP/39N	47	89	47	0	95	65	68	5	10	77	62
APP/51N	59	100	88	77	0	78	72	76	66	91	89
APP/66N	0	41	37	30	12	32	44	44	25	35	30
APP/69N	1324	1519	1456	1294	1174	1190	1553	1235	994	1643	1582
APP/72N	51	43	53	50	50	47	59	55	26	62	42
APP/75N	13	10	16	9	0	16	16	12	8	13	10
APP/725N	35190	40378	40090	32184	29640	34367	42574	36642	29268	41896	42192
APP/937N	40765	47653	47389	39528	36787	39054	51812	43333	30338	50661	49815
APP/2042N	20155	23448	23119	19463	23668	18077	24735	21952	23487	24259	24004
APP/2598N	63694	75078	74188	60556	53803	62980	79765	69294	47558	80371	79316
APP/5704N	42126	48652	46473	39449	42226	38521	50304	44303	40173	51102	49013
APP/6315N	28807	34445	34177	27143	25765	26421	35656	31177	24560	34530	34972
APP/6663N	25014	29069	28663	23408	27008	21682	30597	27344	27421	30259	29014
APP/7115N	6	9	12	5	5	0	0	0	0	9	10
APP/7199N	0	289	0	222	0	251	311	265	0	275	0
APP/7350N	19334	22592	21839	18311	23778	16732	24075	20982	24433	22945	22476
APP/9950N	44200	50842	48075	40642	39052	42191	53200	45678	34401	54417	51755
APP/11926N	5	9	0	0	0	6	0	10	0	12	5
APP/14067N	13	11	10	7	11	5	11	15	6	7	8
APP/14882N	56857	65282	63453	52280	50518	56243	68489	59512	44685	70730	69134
APP/17537N	834	893	834	775	693	713	965	805	609	952	917
APP/19314N	41230	47740	46937	38321	37301	40799	51073	42133	32838	50729	50178
APP/21657N	74299	85824	86286	71685	87205	71185	91870	80149	76980	93102	89081
APP/21659N	27	29	37	36	42	31	44	34	45	35	44
APP/21669N	17	28	20	14	0	0	21	28	0	16	20
APP/21734N	7	0	12	7	0	8	7	12	0	5	8
APP/21816N	7	8	14	7	7	12	12	20	0	11	13
APP/21906N	35089	41492	39659	33555	42629	32957	41098	37123	37337	42817	39774
APP/24423N	11	16	5	7	5	10	14	7	0	8	9
APP/26588N	7	8	0	9	0	10	11	7	0	0	0
APP/27654N	656	768	781	0	601	0	0	651	346	784	798
APP/28957N	51021	61035	61542	50798	50980	51258	64302	56517	48180	66435	63133
APP/28974N	16	25	18	15	26	0	18	21	12	13	25
APP/28975N	20	20	23	20	17	17	28	20	9	20	24
APP/28987N	21	27	26	21	51	0	17	15	0	19	15
APP/28988N	0	0	0	40	89	36	52	63	0	55	0
APP/29010N	49	45	44	32	60	44	38	0	42	45	47
APP/29039N	17	9	11	15	14	19	21	9	0	7	10
APP/29080N	69	71	60	61	78	59	92	62	83	70	88
APP/29104N	0	7	0	6	0	10	0	8	8	0	5
APP/29110N	5	9	7	6	0	7	9	0	0	8	5
APP/36594N	21271	25207	25169	21234	23513	19393	26425	23797	23070	26117	25395
APP/39362N	128	145	95	112	146	86	123	111	132	114	128
APP/39533N	179	173	202	132	130	159	203	183	141	177	195
APP/39545N	24	37	27	19	16	29	28	30	28	28	20
APP/42627N	41723	48007	48082	38066	39586	37212	49431	44417	31390	50839	49725
APP/45842N	1472	0	1761	0	0	1343	1819	1583	880	0	1755
APP/45925N	0	7	10	205	11	0	0	6	174	0	8
APP/45926N	8	16	19	7	9	18	8	10	7	15	12
APP/45938N	23	41	34	37	38	0	42	44	21	57	48
APP/58417N	26519	31753	29126	25010	39568	26307	30390	27385	32629	32402	29203
APP/174333N	10	14	8	7	0	7	10	6	7	10	9
	0.039436	0.04055	0.0378223	0.0393892	0.058495	0.0411224	0.0369903	0.0381823	0.0532771	0.039115	0.0363095
			0.0392695			0.0463355			0.0428165		0.0377122

## Sheet: APOE
ID	SRR5809421	SRR5809422	SRR5809423	SRR5809424	SRR5809425	SRR5809426	SRR5809427	SRR5809428	SRR5809429	SRR5809430	SRR5809431
APOE/580N	14	16	15	15	18	11	26	22	15	23	22
APOE/760N	7	10	5	0	0	5	11	6	11	12	8
APOE/1092N	12	24	10	11	18	10	28	16	21	23	12

## Sheet: CLU
ID	SRR5809421	SRR5809422	SRR5809423	SRR5809424	SRR5809425	SRR5809426	SRR5809427	SRR5809428	SRR5809429	SRR5809430	SRR5809431
CLU/209N	541	654	654	460	356	527	720	549	325	682	671
CLU/528N	374	457	478	326	319	338	478	358	323	445	434
CLU/531N	8	7	23	13	7	8	9	10	12	14	10
CLU/1018N	559	696	698	546	543	526	765	623	495	720	718
CLU/1144N	497	571	568	458	316	411	599	479	357	596	633
CLU/1388N	546	671	538	472	609	471	557	529	472	701	570
CLU/2413N	728	771	738	665	794	571	797	712	704	812	781
CLU/4054N	247	354	268	244	323	225	278	264	286	328	307
CLU/4281N	524	566	560	442	301	497	608	462	392	653	643

## Sheet: DENND1B
ID	SRR5809421	SRR5809422	SRR5809423	SRR5809424	SRR5809425	SRR5809426	SRR5809427	SRR5809428	SRR5809429	SRR5809430	SRR5809431
DENND1B/742N	7	13	5	12	8	11	6	9	10	8	15
DENND1B/755N	6	5	10	10	11	7	9	0	7	5	8
DENND1B/887N	10	0	0	13	6	13	10	7	7	0	12
DENND1B/926N	5	0	15	14	0	7	0	5	10	0	6
DENND1B/1963N	5	11	0	9	5	15	8	0	15	14	11
DENND1B/2206N	0	6	0	8	7	9	9	6	0	11	5
DENND1B/2868N	0	5	0	7	0	12	8	6	9	0	9
DENND1B/4906N	11	9	0	17	8	15	8	7	14	7	22
DENND1B/6248N	0	8	0	9	0	7	9	9	0	6	5
DENND1B/11954N	0	6	6	5	5	5	7	9	0	7	9
DENND1B/13667N	6	10	0	7	0	9	7	0	8	7	0
DENND1B/24951N	5	0	0	10	6	12	6	8	8	12	10
DENND1B/27010N	9	6	13	11	0	8	5	5	10	0	9
DENND1B/30039N	0	6	6	8	0	0	9	9	6	6	6
DENND1B/40861N	0	7	5	18	6	7	10	6	12	11	9

## Sheet: GAPDH
ID	SRR5809421	SRR5809422	SRR5809423	SRR5809424	SRR5809425	SRR5809426	SRR5809427	SRR5809428	SRR5809429	SRR5809430	SRR5809431
GAPDH/90N	31025	29206	29380	25305	29496	21872	29675	25330	28144	26773	28192
GAPDH/92N	21048	21288	22190	17542	10522	16617	21094	17204	8883	19029	21192
GAPDH/102N	6	14	10	0	0	7	9	0	0	9	5
GAPDH/104N	21483	21857	22684	18553	13960	15619	22757	18684	12813	19241	20931
GAPDH/129N	13966	13531	13464	11707	13791	8922	13527	11856	12681	11838	12572
GAPDH/148N	69	79	63	58	74	68	65	82	72	52	67
GAPDH/155N	74	0	97	71	0	0	69	75	0	60	0
GAPDH/193N	17758	18125	18976	15034	9721	13064	18132	14785	9112	15804	17614
GAPDH/240N	5672	5718	5242	4636	7315	3316	5207	4858	7459	4734	4690
GAPDH/1632N	11209	10917	10382	9146	12216	7304	10393	9346	11559	9488	9612

## Sheet: MAPT
ID	SRR5809421	SRR5809422	SRR5809423	SRR5809424	SRR5809425	SRR5809426	SRR5809427	SRR5809428	SRR5809429	SRR5809430	SRR5809431
MAPT/4293N	7	9	7	5	7	9	0	0	6	5	9
MAPT/4812N	8	9	0	0	5	6	0	6	0	0	5
MAPT/5225N	5	8	7	6	0	13	6	6	9	12	11
MAPT/6429N	5	0	5	0	0	0	0	6	5	7	7
MAPT/8599N	0	0	8	0	8	6	0	11	5	6	6

## Sheet: PSEN1
ID	SRR5809421	SRR5809422	SRR5809423	SRR5809424	SRR5809425	SRR5809426	SRR5809427	SRR5809428	SRR5809429	SRR5809430	SRR5809431
PSEN1/90N	244	217	263	206	189	201	230	196	131	244	202
PSEN1/1889N	116	126	95	136	116	119	121	108	106	98	124
PSEN1/2518N	111	119	84	90	83	62	102	97	85	102	91
PSEN1/5166N	113	118	91	94	90	59	121	88	107	107	82
PSEN1/5183N	82	102	98	102	110	89	112	82	115	79	116
PSEN1/5296N	107	84	109	103	108	84	130	111	147	106	110
PSEN1/5723N	57	80	67	63	62	42	59	56	47	84	45
PSEN1/8256N	131	97	114	106	97	75	131	112	127	118	106
PSEN1/11211N	119	114	160	122	99	103	114	95	78	114	96
PSEN1/11215N	22	21	15	20	11	23	16	20	8	30	20
PSEN1/13145N	81	99	85	74	93	62	95	99	64	92	77
PSEN1/22690N	86	88	101	75	91	61	96	72	39	74	79
PSEN1/22702N	107	108	130	102	115	93	147	112	62	121	100

## Sheet: PSEN2
ID	SRR5809421	SRR5809422	SRR5809423	SRR5809424	SRR5809425	SRR5809426	SRR5809427	SRR5809428	SRR5809429	SRR5809430	SRR5809431
PSEN2/381N	96	75	121	80	67	67	71	64	51	70	89
PSEN2/384N	48	42	63	45	26	29	51	40	15	54	40
PSEN2/612N	36	28	27	15	27	25	27	26	23	25	16
PSEN2/670N	69	87	72	69	65	61	62	75	55	72	78
PSEN2/985N	129	126	148	127	74	89	113	113	71	119	124
PSEN2/1144N	166	134	177	128	90	108	136	130	63	137	149
PSEN2/1298N	199	202	194	134	117	134	184	158	104	199	163
PSEN2/1618N	127	125	154	99	118	115	145	121	72	105	145
PSEN2/1656N	139	136	132	101	124	100	120	122	97	113	133
PSEN2/2162N	93	78	98	54	85	56	100	62	60	72	77
PSEN2/2411N	85	118	85	82	73	75	93	109	55	82	116
PSEN2/3960N	154	158	139	94	183	122	151	108	142	126	154
PSEN2/6337N	143	140	149	88	143	95	126	127	130	119	124

## Sheet: RAB35
ID	SRR5809421	SRR5809422	SRR5809423	SRR5809424	SRR5809425	SRR5809426	SRR5809427	SRR5809428	SRR5809429	SRR5809430	SRR5809431
RAB35/94N	201	184	200	156	191	164	202	185	185	173	219
RAB35/1437N	372	367	385	302	224	270	380	302	231	323	324
RAB35/1656N	14	13	28	21	17	9	16	15	8	14	19
RAB35/4467N	227	211	188	199	198	163	192	169	165	188	157
RAB35/4671N	212	231	216	191	222	147	210	193	166	178	189
RAB35/8131N	204	218	200	178	222	166	194	176	175	193	166

## Sheet: SNCA
ID	SRR5809421	SRR5809422	SRR5809423	SRR5809424	SRR5809425	SRR5809426	SRR5809427	SRR5809428	SRR5809429	SRR5809430	SRR5809431
SNCA/2533N	6	0	9	8	6	7	11	7	7	5	15
SNCA/5754N	12	0	5	6	0	10	9	0	10	13	7
SNCA/7362N	11	0	6	5	6	14	15	0	10	11	10
SNCA/92968N	11	5	12	9	7	5	11	8	6	6	15
