# Supplementary material for: Investigating Alzheimer’s Disease-Associated Genes Using Differential Splicing Frequency Analysis
Source: Cells. 2026 Jun 15;15(12):1086. doi: 10.3390/cells15121086 (PMC13297122; doi:10.3390/cells15121086)
Supplement: Supplementary file 1 [file cells-15-01086-s001.zip › S2/SRP112708.xlsx]

## Sheet: APP
	Control	Control	Control	RPL13 knockdown	RPL13 knockdown	RPL13 knockdown
ID	SRR5836455	SRR5836456	SRR5836457	SRR5836458	SRR5836459	SRR5836460
APP/21N	21	12	13	18	25	13
APP/24N	1	4	6	5	3	6
APP/39N	19	3	6	30	32	5
APP/42N	18	2	3	9	5	15
APP/51N	47	63	64	42	52	57
APP/66N	1	12	16	11	20	13
APP/69N	808	749	794	816	971	695
APP/72N	21	25	61	24	25	18
APP/75N	3	9	1	9	4	8
APP/725N	21197	19378	21320	20906	23036	18951
APP/937N	24409	22877	25521	24442	26971	22111
APP/2042N	14612	14159	15304	14339	15819	13038
APP/2598N	35183	32512	37128	34561	38221	31482
APP/5704N	25488	25011	27602	25039	28194	22892
APP/6315N	18942	17378	18731	19177	21343	17105
APP/6663N	17399	17119	18637	17598	18904	16132
APP/7350N	14093	13786	15031	13993	15247	12736
APP/9950N	25728	24722	27856	24802	28208	22819
APP/14067N	6	5	7	10	4	6
APP/14882N	31700	29799	34174	30817	34218	28409
APP/17537N	503	549	543	492	611	502
APP/19314N	23873	22036	24599	23871	26348	21685
APP/21657N	41914	39408	42561	41574	46384	38220
APP/21659N	20	29	27	19	16	24
APP/21669N	5	12	12	0	7	12
APP/21906N	24657	23465	25470	24187	26713	23064
APP/24423N	9	5	3	3	8	8
APP/26588N	4	3	6	7	2	6
APP/27654N	0	272	333	0	0	304
APP/28957N	30666	28775	31671	30172	33717	27794
APP/28975N	15	10	14	17	21	10
APP/29010N	28	29	33	24	36	33
APP/29059N	12	0	13	10	13	0
APP/29080N	61	50	56	59	69	62
APP/36594N	14958	14667	15633	14836	16274	13391
APP/39362N	93	106	94	98	112	76
APP/39533N	166	123	0	152	179	151
APP/39545N	11	15	11	6	21	10
APP/42627N	25003	24868	27263	25044	27316	22874
APP/45926N	912	3	933	3	5	839
APP/58417N	17926	16660	18414	17405	19527	17171
APP/80575N	1	6	2	3	7	8
	0.0436652	0.0428591	0.0428266	0.0430146	0.0435202	0.0460651
			0.043117			0.0442

## Sheet: APOE
ID	SRR5836455	SRR5836456	SRR5836457	SRR5836458	SRR5836459	SRR5836460
APOE/580N	30	17	25	22	29	31
APOE/760N	22	9	13	17	12	13
APOE/1092N	32	23	30	27	26	23

## Sheet: PSEN1
ID	SRR5836455	SRR5836456	SRR5836457	SRR5836458	SRR5836459	SRR5836460
PSEN1/90N	132	192	168	147	174	149
PSEN1/1889N	64	116	77	64	110	76
PSEN1/2518N	78	79	81	54	76	62
PSEN1/5166N	57	102	68	53	74	74
PSEN1/5183N	57	113	67	82	99	65
PSEN1/5296N	64	95	67	76	89	57
PSEN1/5723N	37	64	42	38	54	33
PSEN1/8256N	60	94	65	68	89	67
PSEN1/11211N	75	118	98	78	111	82
PSEN1/11215N	8	9	6	19	14	15
PSEN1/13145N	50	89	58	64	79	57
PSEN1/22690N	29	57	72	37	62	49
PSEN1/22702N	65	111	73	66	85	79

## Sheet: PSEN2
ID	SRR5836455	SRR5836456	SRR5836457	SRR5836458	SRR5836459	SRR5836460
PSEN2/381N	62	72	62	77	52	48
PSEN2/384N	26	44	35	23	22	28
PSEN2/612N	28	32	12	15	18	26
PSEN2/670N	77	81	59	53	54	64
PSEN2/985N	91	82	94	60	65	85
PSEN2/1144N	93	106	93	84	64	88
PSEN2/1298N	134	136	100	99	108	129
PSEN2/1618N	102	116	94	79	92	97
PSEN2/1656N	103	102	88	67	95	81
PSEN2/2162N	68	76	62	76	70	78
PSEN2/2411N	97	72	67	74	57	86
PSEN2/3960N	100	115	100	94	102	114
PSEN2/6337N	105	88	94	71	66	83

## Sheet: CLU
ID	SRR5836455	SRR5836456	SRR5836457	SRR5836458	SRR5836459	SRR5836460
CLU/209N	653	558	577	523	629	544
CLU/528N	372	433	375	349	367	438
CLU/531N	7	9	12	16	22	13
CLU/1018N	497	543	469	488	487	509
CLU/1144N	503	471	486	460	519	500
CLU/1388N	576	583	582	530	543	593
CLU/2413N	633	619	608	562	567	613
CLU/4054N	298	313	306	278	304	330
CLU/4281N	443	458	417	397	481	531

## Sheet: MAPT
ID	SRR5836455	SRR5836456	SRR5836457	SRR5836458	SRR5836459	SRR5836460
MAPT/4812N	6	2	6	1	13	4
MAPT/5225N	7	5	2	2	5	6
MAPT/8599N	9	5	6	7	2	3

## Sheet: DENND1B
ID	SRR5836455	SRR5836456	SRR5836457	SRR5836458	SRR5836459	SRR5836460
DENND1B/742N	2	2	3	5	5	8
DENND1B/887N	1	8	7	1	6	9
DENND1B/1963N	3	1	3	5	6	5
DENND1B/2206N	7	2	8	8	15	5
DENND1B/4906N	2	5	7	3	8	11
DENND1B/11954N	4	5	5	4	4	5
DENND1B/24951N	1	6	6	5	7	1
DENND1B/57793N	4	0	6	6	5	3

## Sheet: RAB35
ID	SRR5836455	SRR5836456	SRR5836457	SRR5836458	SRR5836459	SRR5836460
RAB35/94N	213	237	208	196	208	250
RAB35/1437N	299	335	320	285	323	359
RAB35/1656N	17	32	30	9	19	37
RAB35/4467N	201	212	205	161	174	223
RAB35/4671N	210	224	251	169	215	228
RAB35/8131N	187	203	180	172	174	213

## Sheet: SNCA
ID	SRR5836455	SRR5836456	SRR5836457	SRR5836458	SRR5836459	SRR5836460
SNCA/2533N	7	5	6	4	5	4
SNCA/5754N	4	12	3	2	9	12
SNCA/7362N	3	10	5	3	9	25
SNCA/92968N	8	2	1	5	8	7

## Sheet: GAPDH
ID	SRR5836455	SRR5836456	SRR5836457	SRR5836458	SRR5836459	SRR5836460
GAPDH/76N	423	427	408	556	631	479
GAPDH/90N	30757	36395	35038	36153	39220	32537
GAPDH/92N	19835	22467	22503	24496	26132	22142
GAPDH/96N	4	5	3	5	0	5
GAPDH/102N	4	5	8	5	8	3
GAPDH/104N	19381	21791	21346	22749	25155	20245
GAPDH/129N	14950	17798	16954	18127	19929	16471
GAPDH/148N	61	103	71	85	86	79
GAPDH/155N	64	67	67	73	90	62
GAPDH/193N	17980	20280	20081	21836	23479	19601
GAPDH/240N	8347	10168	9263	9856	10862	8752
GAPDH/364N	0	212	0	0	267	211
GAPDH/486N	10	5	15	20	13	12
GAPDH/1632N	14333	17310	16404	16735	18219	15069
