# Supplementary material for: Investigating Alzheimer’s Disease-Associated Genes Using Differential Splicing Frequency Analysis
Source: Cells. 2026 Jun 15;15(12):1086. doi: 10.3390/cells15121086 (PMC13297122; doi:10.3390/cells15121086)
Supplement: Supplementary file 1 [file cells-15-01086-s001.zip › S2/SRP112852.xlsx]

## Sheet: APP
group	Mutant	Mutant	Mutant	Wild	Wild	Wild	Vector	Vector	Vector
ID	SRR5839455	SRR5839456	SRR5839457	SRR5839458	SRR5839459	SRR5839460	SRR5839461	SRR5839462	SRR5839463
APP/21N	36	28	19	19	10	35	20	15	24
APP/24N	18	12	7	9	9	11	12	8	8
APP/30N	9	55	5	0	5	0	6	6	0
APP/39N	63	16	62	50	9	66	52	11	42
APP/51N	102	71	74	49	74	75	77	84	73
APP/60N	0	0	16	0	17	17	0	17	10
APP/66N	40	22	36	26	21	50	28	34	25
APP/69N	1564	1297	1200	995	1082	1103	1266	1170	1092
APP/72N	63	49	41	43	35	54	46	42	37
APP/75N	14	14	18	0	13	9	20	11	7
APP/725N	42424	33569	35997	27947	30384	33593	35859	30754	28775
APP/937N	51668	41058	40918	33347	35831	37927	40489	37437	34642
APP/2042N	25689	19956	19251	17002	16971	17568	19170	19018	17341
APP/2598N	81618	62647	65281	53597	56266	60286	64271	58502	54192
APP/5704N	52489	39195	40232	34878	35467	37678	40204	38327	35034
APP/6315N	36235	26261	30277	23446	24178	26432	29249	26251	24442
APP/6663N	31821	22959	24528	20604	21128	21999	23911	22984	20616
APP/7350N	24785	18291	18693	15914	16185	16831	18007	17916	16172
APP/9950N	55904	42506	41774	37138	37811	40387	42522	39696	36761
APP/14067N	15	0	0	16	15	5	25	9	17
APP/14882N	71540	53937	56247	47307	49013	52835	56357	51161	47930
APP/17537N	1011	843	823	732	778	772	869	771	624
APP/19314N	50693	39739	41890	33233	35946	39500	40813	36155	34397
APP/21657N	92689	72916	74489	61110	64303	68946	73314	66528	61188
APP/21659N	45	34	32	29	30	51	27	23	28
APP/21669N	24	12	0	17	10	8	0	0	13
APP/21906N	43572	33575	34698	28308	29657	32494	34373	31762	29796
APP/24423N	10	0	17	10	6	7	0	7	16
APP/26588N	7	0	0	0	5	7	8	0	11
APP/27654N	810	0	621	516	558	559	646	573	553
APP/28957N	65096	52702	51366	43745	45908	48135	51068	46662	43229
APP/28966N	8	10	0	0	7	7	13	0	0
APP/28969N	8	8	0	5	0	0	6	5	6
APP/28974N	5	10	9	8	0	11	0	0	10
APP/28975N	17	13	14	15	16	24	31	24	13
APP/28987N	26	13	14	12	0	0	0	0	17
APP/29010N	48	39	47	31	39	37	40	36	29
APP/29059N	27	11	5	14	11	15	13	12	0
APP/29080N	59	59	52	38	0	65	62	43	48
APP/29110N	11	6	5	6	5	0	0	0	0
APP/36594N	27472	21721	20983	18072	18617	19202	20529	20179	18228
APP/39362N	131	121	100	114	100	123	103	89	96
APP/39533N	209	158	171	121	149	157	169	154	132
APP/39545N	16	36	21	14	16	28	24	30	16
APP/42627N	52582	39790	40666	34424	35769	37833	40312	38454	35044
APP/45925N	10	0	6	0	5	214	219	189	0
APP/45926N	19	7	6	6	8	9	12	9	14
APP/45938N	51	45	29	37	0	0	29	52	25
APP/58417N	32382	25368	25739	20785	22358	24841	26106	23506	22591
APP/174333N	10	7	11	0	13	0	7	10	5
	0.0384062	0.0390766	0.0386187	0.0375323	0.0386257	0.0400657	0.0395315	0.0386151	0.0400998
			0.0387005			0.0387412			0.0394155

## Sheet: APOE
ID	SRR5839455	SRR5839456	SRR5839457	SRR5839458	SRR5839459	SRR5839460	SRR5839461	SRR5839462	SRR5839463
APOE/580N	37	13	37	33	37	38	49	33	30
APOE/760N	14	8	14	14	11	22	15	17	14
APOE/1092N	28	15	25	32	30	49	44	36	27

## Sheet: CLU
ID	SRR5839455	SRR5839456	SRR5839457	SRR5839458	SRR5839459	SRR5839460	SRR5839461	SRR5839462	SRR5839463
CLU/209N	728	598	725	558	573	646	620	511	535
CLU/528N	514	388	557	376	402	475	438	368	372
CLU/531N	11	19	18	7	12	16	11	6	6
CLU/1018N	756	652	762	552	588	689	704	609	539
CLU/1144N	653	527	658	541	532	619	598	465	462
CLU/1388N	686	567	642	548	572	592	647	499	531
CLU/2413N	895	688	853	680	734	802	796	711	632
CLU/4054N	329	266	245	256	281	265	306	257	248
CLU/4281N	652	507	670	448	545	634	605	482	475

## Sheet: DENND1B
ID	SRR5839455	SRR5839456	SRR5839457	SRR5839458	SRR5839459	SRR5839460	SRR5839461	SRR5839462	SRR5839463
DENND1B/742N	16	10	0	8	17	9	6	6	6
DENND1B/887N	14	7	0	0	15	7	0	7	0
DENND1B/1963N	11	5	0	12	7	6	9	0	0
DENND1B/2206N	12	0	0	7	7	0	7	10	6
DENND1B/2868N	12	12	10	5	8	0	7	0	0
DENND1B/4906N	20	14	0	5	20	9	5	5	0
DENND1B/6248N	8	5	0	5	13	5	0	8	6
DENND1B/24951N	16	11	8	8	8	7	10	7	8
DENND1B/27010N	7	7	5	0	8	6	0	10	0
DENND1B/30039N	9	6	0	5	13	0	0	6	0

## Sheet: GAPDH
ID	SRR5839455	SRR5839456	SRR5839457	SRR5839458	SRR5839459	SRR5839460	SRR5839461	SRR5839462	SRR5839463
GAPDH/90N	28565	24183	26416	19656	19053	20575	20817	20251	20568
GAPDH/92N	19980	16618	20509	13686	13109	15410	15488	13311	14247
GAPDH/104N	20623	16752	20741	14230	13664	14608	15508	14254	14027
GAPDH/129N	13069	10073	11937	8800	8348	9025	9167	9599	9320
GAPDH/148N	52	53	58	31	34	41	37	35	31
GAPDH/155N	0	60	60	49	41	0	0	48	62
GAPDH/193N	16737	13530	17299	11413	10937	12326	13002	11545	12178
GAPDH/240N	5183	3971	4557	3597	3461	3475	3725	4009	3768
GAPDH/364N	139	0	129	0	0	92	108	94	0
GAPDH/1632N	10316	8342	9231	7138	6899	7245	7579	7573	7373

## Sheet: MAPT
ID	SRR5839455	SRR5839456	SRR5839457	SRR5839458	SRR5839459	SRR5839460	SRR5839461	SRR5839462	SRR5839463
MAPT/4293N	7	9	10	0	5	5	0	0	0
MAPT/4812N	11	10	9	7	0	0	0	9	0
MAPT/5225N	7	10	11	0	8	0	6	5	6
MAPT/8599N	6	6	9	0	9	6	12	0	0

## Sheet: PSEN1
ID	SRR5839455	SRR5839456	SRR5839457	SRR5839458	SRR5839459	SRR5839460	SRR5839461	SRR5839462	SRR5839463
PSEN1/90N	236	193	201	179	210	231	226	208	195
PSEN1/1889N	116	132	113	97	106	124	87	103	90
PSEN1/2518N	109	84	70	88	72	83	77	95	78
PSEN1/5166N	102	74	77	99	93	113	74	104	80
PSEN1/5183N	100	94	91	63	78	92	83	78	85
PSEN1/5296N	112	95	78	95	110	116	103	94	94
PSEN1/5723N	64	39	37	47	55	63	74	57	43
PSEN1/8256N	112	88	95	91	110	114	102	105	87
PSEN1/11211N	113	105	110	101	120	121	132	116	100
PSEN1/11215N	22	17	9	6	11	16	11	18	11
PSEN1/13145N	90	60	50	70	70	102	100	79	70
PSEN1/22690N	91	65	73	71	88	87	94	71	66
PSEN1/22702N	94	105	95	100	124	105	95	98	95

## Sheet: PSEN2
ID	SRR5839455	SRR5839456	SRR5839457	SRR5839458	SRR5839459	SRR5839460	SRR5839461	SRR5839462	SRR5839463
PSEN2/381N	76	73	94	78	76	83	77	80	62
PSEN2/384N	45	37	36	42	46	44	35	51	33
PSEN2/612N	26	27	36	19	26	29	33	21	19
PSEN2/670N	74	63	73	59	71	66	61	72	65
PSEN2/985N	112	120	120	89	106	96	119	105	95
PSEN2/1144N	144	104	133	145	127	119	139	124	106
PSEN2/1298N	194	195	189	166	174	207	200	161	127
PSEN2/1618N	143	113	143	107	114	110	125	114	97
PSEN2/1656N	115	117	149	102	111	108	114	93	122
PSEN2/2162N	97	68	73	67	77	70	72	90	63
PSEN2/2411N	94	68	97	87	82	91	109	80	62
PSEN2/3960N	147	161	134	141	154	111	133	142	93
PSEN2/6337N	92	119	109	109	116	141	121	93	121

## Sheet: RAB35
ID	SRR5839455	SRR5839456	SRR5839457	SRR5839458	SRR5839459	SRR5839460	SRR5839461	SRR5839462	SRR5839463
RAB35/94N	184	155	186	217	195	193	210	214	201
RAB35/1437N	328	301	332	351	335	317	389	304	312
RAB35/1656N	16	14	14	18	15	20	33	15	30
RAB35/4467N	213	178	198	199	196	199	203	199	187
RAB35/4671N	183	165	192	204	204	195	210	203	209
RAB35/8131N	216	182	232	211	203	210	208	204	201

## Sheet: SNCA
ID	SRR5839455	SRR5839456	SRR5839457	SRR5839458	SRR5839459	SRR5839460	SRR5839461	SRR5839462	SRR5839463
SNCA/1269N	11	10	0	7	5	6	7	5	0
SNCA/2533N	12	11	7	11	8	12	15	12	8
SNCA/5754N	13	7	0	11	8	9	9	11	9
SNCA/7362N	14	5	6	10	7	10	10	10	12
SNCA/92968N	13	11	9	11	8	10	12	21	9
