# Supplementary material for: Investigating Alzheimer’s Disease-Associated Genes Using Differential Splicing Frequency Analysis
Source: Cells. 2026 Jun 15;15(12):1086. doi: 10.3390/cells15121086 (PMC13297122; doi:10.3390/cells15121086)
Supplement: Supplementary file 1 [file cells-15-01086-s001.zip › S2/SRP154995.xlsx]

## Sheet: APP
	E4E4	E4E4	E4E4 to E3E3	E4E4 to E3E3	E4E4	E4E4 to E3E3
apoe_genotype	E4E4_CTR	E4E4_CTR	E3E3_ISO	E3E3_ISO	E4E4_CTR	E3E3_ISO
ID	SRR7586681	SRR7586682	SRR7586683	SRR7586684	SRR7586685	SRR7586686
APP/725N	566	490	481	623	473	586
APP/937N	313	244	351	410	321	406
APP/2042N	269	202	363	450	284	429
APP/2598N	133	73	210	242	136	279
APP/5704N	446	345	481	601	457	539
APP/6315N	636	554	615	759	524	705
APP/6663N	795	780	596	853	627	698
APP/7350N	701	632	583	761	529	625
APP/9950N	282	262	367	432	238	354
APP/14882N	203	126	272	347	189	312
APP/17537N	115	102	133	156	139	164
APP/19314N	485	363	401	558	398	418
APP/21657N	162	146	284	329	152	365
APP/21906N	420	284	526	573	400	532
APP/28957N	127	76	357	373	267	564
APP/36594N	181	163	290	335	241	352
APP/39362N	97	88	73	78	77	45
APP/42627N	391	258	364	434	327	392
APP/58417N	398	331	331	416	270	273
	0.0592262	0.0599746	0.0467646	0.0476518	0.0446355	0.0339637
		E4E4 to E3E3		0.0467646	0.0427934	0.783587
		E4E4 to E3E3		0.0476518
		E4E4 to E3E3		0.0339637
		E4E4_CTR		0.0592262	0.0546121
		E4E4_CTR		0.0599746
		E4E4_CTR		0.0446355

## Sheet: APOE
ID	SRR7586681	SRR7586682	SRR7586683	SRR7586684	SRR7586685	SRR7586686
APOE/580N	383	414	817	910	445	879
APOE/678N	14	12	35	27	13	30
APOE/760N	142	121	318	354	150	357
APOE/1092N	374	348	797	829	341	785

## Sheet: CLU
ID	SRR7586681	SRR7586682	SRR7586683	SRR7586684	SRR7586685	SRR7586686
CLU/102N	0	6	7	13	0	5
CLU/209N	527	544	549	715	408	573
CLU/528N	555	507	839	941	350	795
CLU/531N	16	17	24	26	17	16
CLU/545N	7	0	5	6	7	0
CLU/1000N	6	11	22	15	8	8
CLU/1018N	402	291	484	630	313	507
CLU/1144N	530	518	528	691	383	518
CLU/1388N	418	350	783	887	491	691
CLU/2413N	552	522	866	974	634	871
CLU/4054N	216	201	353	374	190	292
CLU/4281N	413	392	556	641	303	541

## Sheet: DENND1B
ID	SRR7586681	SRR7586682	SRR7586683	SRR7586684	SRR7586685	SRR7586686
DENND1B/742N	6	0	8	17	0	20
DENND1B/755N	0	5	0	13	13	8
DENND1B/887N	0	0	6	12	9	8
DENND1B/926N	12	0	0	6	13	6
DENND1B/1311N	14	6	15	20	9	9
DENND1B/1963N	28	34	26	32	26	12
DENND1B/2868N	34	27	24	33	29	22
DENND1B/4756N	6	11	17	24	6	5
DENND1B/4906N	0	0	12	16	5	9
DENND1B/5120N	13	0	5	16	7	5
DENND1B/5682N	8	10	21	24	14	8
DENND1B/5984N	29	29	36	19	25	9
DENND1B/6248N	0	0	9	21	9	19
DENND1B/6491N	30	30	22	27	33	19
DENND1B/11739N	37	19	13	43	30	10
DENND1B/11954N	21	8	18	24	13	0
DENND1B/13667N	19	22	25	40	32	20
DENND1B/24951N	6	6	12	12	12	10
DENND1B/27010N	10	0	9	0	5	0
DENND1B/30039N	6	0	6	11	13	13
DENND1B/37071N	6	0	0	5	0	5
DENND1B/40861N	11	22	11	20	30	15
DENND1B/57793N	6	8	0	11	6	7

## Sheet: GAPDH
ID	SRR7586681	SRR7586682	SRR7586683	SRR7586684	SRR7586685	SRR7586686
GAPDH/90N	5509	5219	9449	8068	5829	7657
GAPDH/92N	2472	2300	4328	3877	2969	3911
GAPDH/104N	3259	3218	5302	4692	3387	4357
GAPDH/129N	2579	2242	4386	3768	2639	3638
GAPDH/148N	13	8	0	5	6	8
GAPDH/193N	4601	4584	6665	5920	3760	5196
GAPDH/240N	1356	1287	2935	2356	1645	2527
GAPDH/1632N	2993	2707	5718	4731	3386	4820

## Sheet: MAPT
ID	SRR7586681	SRR7586682	SRR7586683	SRR7586684	SRR7586685	SRR7586686
MAPT/4293N	8	29	10	20	26	10
MAPT/4364N	37	39	9	16	22	0
MAPT/4812N	17	15	6	0	8	0
MAPT/5225N	38	67	10	43	37	19
MAPT/8599N	50	58	20	16	34	7
MAPT/15904N	37	40	18	9	20	7
MAPT/17578N	40	47	14	24	22	11
MAPT/67634N	31	22	12	17	38	10

## Sheet: PSEN1
ID	SRR7586681	SRR7586682	SRR7586683	SRR7586684	SRR7586685	SRR7586686
PSEN1/90N	44	54	50	44	52	49
PSEN1/1889N	40	28	47	71	55	66
PSEN1/2518N	38	22	33	53	31	33
PSEN1/5166N	34	30	37	52	45	43
PSEN1/5183N	36	32	47	60	50	43
PSEN1/5296N	59	50	51	86	82	60
PSEN1/5723N	16	14	29	36	44	41
PSEN1/8256N	50	52	49	71	59	50
PSEN1/11211N	11	29	46	17	11	41
PSEN1/11215N	0	0	8	0	7	10
PSEN1/13145N	33	22	38	39	40	53
PSEN1/22690N	20	14	18	20	21	19
PSEN1/22702N	11	11	23	26	15	17

## Sheet: PSEN2
ID	SRR7586681	SRR7586682	SRR7586683	SRR7586684	SRR7586685	SRR7586686
PSEN2/381N	13	22	19	17	5	10
PSEN2/612N	5	7	7	7	5	5
PSEN2/670N	16	18	28	23	20	15
PSEN2/985N	13	16	23	16	15	14
PSEN2/1144N	14	5	16	36	11	19
PSEN2/1298N	22	13	19	17	0	17
PSEN2/1618N	10	15	32	8	15	22
PSEN2/1656N	21	20	22	33	17	15
PSEN2/2162N	24	16	20	19	6	15
PSEN2/2411N	21	11	21	17	7	18
PSEN2/3960N	21	17	13	28	12	18
PSEN2/6337N	14	7	19	20	11	9

## Sheet: RAB35
ID	SRR7586681	SRR7586682	SRR7586683	SRR7586684	SRR7586685	SRR7586686
RAB35/94N	48	40	49	60	52	46
RAB35/1437N	32	28	36	44	23	33
RAB35/4467N	45	24	38	29	37	43
RAB35/4671N	45	27	53	55	27	42
RAB35/8131N	23	11	35	27	16	27

## Sheet: SNCA
ID	SRR7586681	SRR7586682	SRR7586683	SRR7586684	SRR7586685	SRR7586686
SNCA/1269N	13	19	15	12	17	23
SNCA/2533N	42	30	27	35	35	30
SNCA/5754N	0	0	10	25	16	45
SNCA/7362N	0	0	12	24	20	46
SNCA/92968N	24	21	19	27	34	19
