# Supplementary material for: Investigating Alzheimer’s Disease-Associated Genes Using Differential Splicing Frequency Analysis
Source: Cells. 2026 Jun 15;15(12):1086. doi: 10.3390/cells15121086 (PMC13297122; doi:10.3390/cells15121086)
Supplement: Supplementary file 1 [file cells-15-01086-s001.zip › S2/SRP156444.xlsx]

## Sheet: APP
	Visual cortex	Caudate	Visual cortex	Caudate	Cerebellum	Hippocampus	Cerebellum	Prefrontal cortex	Thalamus	Prefrontal cortex	Thalamus	Hippocampus	Anterior cingulate cortex	Superior colliculus	Anterior cingulate cortex	Superior colliculus	Superior colliculus	Prefrontal cortex	Visual cortex	Caudate
ID	SRR7647521	SRR7647522	SRR7647523	SRR7647524	SRR7647525	SRR7647526	SRR7647527	SRR7647528	SRR7647529	SRR7647530	SRR7647531	SRR7647532	SRR7647533	SRR7647534	SRR7647535	SRR7647536	SRR8548536	SRR8548537	SRR8548538	SRR8548539
APP/725N	63	158	71	98	74	76	86	78	133	109	55	137	55	90	133	81	0	0	0	0
APP/937N	27	55	52	52	54	57	10	44	65	49	16	91	51	138	71	99	0	0	0	0
APP/2042N	48	72	77	84	68	71	0	64	64	87	19	129	80	137	76	86	0	0	0	0
APP/5704N	53	158	117	127	117	60	97	73	151	71	21	108	126	221	150	163	0	0	0	0
APP/6315N	88	134	117	176	181	103	32	86	167	118	76	192	117	207	152	167	0	0	0	0
APP/6663N	43	100	70	84	111	83	0	49	105	121	53	121	44	207	84	143	0	0	0	0
APP/7350N	31	91	50	53	69	61	10	31	73	86	33	63	58	115	89	100	0	0	0	0
APP/9950N	97	100	139	164	143	85	38	139	261	161	48	217	115	278	199	215	0	0	0	0
APP/17537N	13	35	23	72	24	52	0	21	31	39	18	54	19	62	32	85	0	0	0	0
APP/19314N	76	108	89	126	115	106	0	68	136	151	74	231	116	273	133	203	0	0	0	0
APP/21657N	27	85	35	80	29	84	6	33	102	64	51	179	61	117	56	124	0	0	0	0
APP/21906N	63	85	72	111	169	83	36	127	151	106	51	169	73	261	130	188	0	0	0	0
APP/28957N	195	179	226	319	308	190	102	182	396	289	109	366	232	605	309	383	0	0	0	0
APP/36594N	15	31	33	38	37	30	0	11	48	23	12	54	37	66	46	47	0	0	0	0
APP/39362N	51	19	73	62	95	19	0	51	116	61	13	82	47	163	82	59	0	0	0	0
APP/42627N	43	107	58	114	89	91	39	40	64	76	28	141	66	177	80	121	0	0	0	0
APP/58417N	16	24	25	38	48	15	0	36	56	37	22	61	60	106	40	43	0	0	0	0
	0.0168599	0.0155743	0.0188395	0.0211346	0.0277296	0.0118483	0	0.0317741	0.0264276	0.0224515	0.0314735	0.0254697	0.0442152	0.0328886	0.0214823	0.0186389	0	0	0	0
				Anterior cingulate cortex	0.0442152	0.0328487
					0.0214823
				Caudate	0.0155743	0.0122363
					0.0211346
					0
				Cerebellum	0.0277296	0.0138648
					0
				Hippocampus	0.0118483	0.018659
					0.0254697
				Prefrontal cortex	0.0317741	0.0271128
					0.0224515
					0
				Superior colliculus	0.0328886	0.0257638
					0.0186389
					0
				Thalamus	0.0264276	0.0289505
					0.0314735
				Visual cortex	0.0168599	0.0178497
					0.0188395
					0

## Sheet: APOE
ID	SRR7647521	SRR7647522	SRR7647523	SRR7647524	SRR7647525	SRR7647526	SRR7647527	SRR7647528	SRR7647529	SRR7647530	SRR7647531	SRR7647532	SRR7647533	SRR7647534	SRR7647535	SRR7647536	SRR8548536	SRR8548537	SRR8548538	SRR8548539
APOE/580N	184	155	174	359	400	223	0	61	1019	289	473	241	198	1382	214	624	0	0	0	0
APOE/760N	181	163	153	456	502	227	0	31	695	314	365	117	229	768	180	588	0	0	0	0
APOE/1092N	188	299	173	519	613	308	0	45	976	339	612	184	281	1226	241	778	0	0	0	0

## Sheet: CLU
ID	SRR7647521	SRR7647522	SRR7647523	SRR7647524	SRR7647525	SRR7647526	SRR7647527	SRR7647528	SRR7647529	SRR7647530	SRR7647531	SRR7647532	SRR7647533	SRR7647534	SRR7647535	SRR7647536	SRR8548536	SRR8548537	SRR8548538	SRR8548539
CLU/209N	106	206	88	472	218	219	6	76	387	362	216	194	172	585	208	467	0	0	0	0
CLU/509N	43	17	78	14	49	18	0	13	52	31	11	40	7	75	43	45	0	0	0	0
CLU/528N	286	383	266	1283	789	580	5	348	951	780	557	519	498	2007	695	1485	0	0	0	0
CLU/531N	0	5	9	27	21	21	0	21	18	25	19	12	0	33	13	55	0	0	0	0
CLU/545N	578	453	682	622	1134	630	0	109	1385	835	1177	612	272	2196	535	1739	0	0	0	0
CLU/1018N	84	284	85	264	155	173	0	65	208	233	177	142	86	517	133	359	0	0	0	0
CLU/1144N	111	303	99	441	288	280	0	107	384	243	244	229	172	924	299	617	0	0	0	0
CLU/1388N	853	679	1201	2516	1260	832	208	377	2793	1797	1082	1234	588	3593	836	1875	0	0	0	0
CLU/2413N	328	759	368	1011	676	613	474	232	988	686	651	600	378	1669	433	1153	0	0	0	0
CLU/4054N	314	260	416	1255	483	335	6	169	1182	908	585	433	256	1323	397	929	0	0	0	0
CLU/4281N	194	239	191	716	511	415	0	190	579	488	357	307	399	1345	441	1074	0	0	0	0

## Sheet: DENND1B
ID	SRR7647521	SRR7647522	SRR7647523	SRR7647524	SRR7647525	SRR7647526	SRR7647527	SRR7647528	SRR7647529	SRR7647530	SRR7647531	SRR7647532	SRR7647533	SRR7647534	SRR7647535	SRR7647536	SRR8548536	SRR8548537	SRR8548538	SRR8548539

## Sheet: GAPDH
ID	SRR7647521	SRR7647522	SRR7647523	SRR7647524	SRR7647525	SRR7647526	SRR7647527	SRR7647528	SRR7647529	SRR7647530	SRR7647531	SRR7647532	SRR7647533	SRR7647534	SRR7647535	SRR7647536	SRR8548536	SRR8548537	SRR8548538	SRR8548539
GAPDH/90N	44040	74052	73988	36564	36476	22805	6596	16544	89888	50921	23741	79254	32094	132656	50523	60500	0	0	0	0
GAPDH/92N	31018	27443	52002	22085	25807	14974	577	12098	56473	33153	13627	46282	24742	76356	30316	38527	0	0	0	0
GAPDH/104N	17085	16533	22526	12453	12791	8153	98	6396	30608	18001	8672	24729	11409	40112	17387	20495	0	0	0	0
GAPDH/129N	24614	21073	39146	17105	14736	8949	751	6838	49974	25760	11143	34520	15045	62441	20256	25627	0	0	0	0
GAPDH/148N	9	22	17	20	17	5	0	6	28	0	0	30	7	50	17	18	0	0	0	0
GAPDH/193N	25489	20601	38083	17341	20375	13601	618	9835	43573	25521	13746	40946	20453	67580	25431	35264	0	0	0	0
GAPDH/240N	5433	6765	12269	4270	3600	1790	22	2705	13340	7436	2842	9897	4078	12281	5406	5597	0	0	0	0
GAPDH/251N	0	0	15	5	0	0	0	7	11	5	0	13	6	16	12	19	0	0	0	0
GAPDH/254N	6	0	28	16	29	9	0	13	38	21	20	43	14	53	25	41	0	0	0	0
GAPDH/403N	12	12	8	9	21	0	0	14	28	0	14	16	34	34	46	9	0	0	0	0
GAPDH/1632N	10883	20800	23824	9267	7975	4771	265	4789	26533	15151	6538	23443	7808	30873	12150	13389	0	0	0	0

## Sheet: MAPT
ID	SRR7647521	SRR7647522	SRR7647523	SRR7647524	SRR7647525	SRR7647526	SRR7647527	SRR7647528	SRR7647529	SRR7647530	SRR7647531	SRR7647532	SRR7647533	SRR7647534	SRR7647535	SRR7647536	SRR8548536	SRR8548537	SRR8548538	SRR8548539
MAPT/4293N	16	15	22	9	16	38	15	32	36	18	23	37	5	49	27	25	0	0	0	0
MAPT/4364N	80	45	157	29	54	73	10	37	166	137	40	220	92	132	73	76	0	0	0	0
MAPT/4812N	39	0	51	22	66	46	0	33	58	89	34	115	44	88	23	59	0	0	0	0
MAPT/5225N	19	18	39	39	51	64	31	33	39	29	32	106	36	78	78	49	0	0	0	0
MAPT/6429N	42	37	62	16	20	0	6	18	74	38	7	75	12	49	17	13	0	0	0	0
MAPT/8599N	93	67	145	46	51	53	29	48	190	139	38	224	55	155	68	87	0	0	0	0
MAPT/9388N	83	17	93	20	33	8	0	15	145	68	14	152	48	69	29	25	0	0	0	0
MAPT/13645N	0	6	6	0	15	5	0	0	0	11	7	18	8	5	13	17	0	0	0	0
MAPT/15904N	61	18	94	44	38	61	0	28	153	73	53	132	52	133	52	115	0	0	0	0
MAPT/17578N	18	0	5	0	0	10	10	0	17	10	6	17	0	29	15	7	0	0	0	0
MAPT/67634N	510	207	757	374	1014	335	0	349	1151	617	422	1056	711	1773	889	1090	0	0	0	0

## Sheet: PSEN1
ID	SRR7647521	SRR7647522	SRR7647523	SRR7647524	SRR7647525	SRR7647526	SRR7647527	SRR7647528	SRR7647529	SRR7647530	SRR7647531	SRR7647532	SRR7647533	SRR7647534	SRR7647535	SRR7647536	SRR8548536	SRR8548537	SRR8548538	SRR8548539

## Sheet: PSEN2
ID	SRR7647521	SRR7647522	SRR7647523	SRR7647524	SRR7647525	SRR7647526	SRR7647527	SRR7647528	SRR7647529	SRR7647530	SRR7647531	SRR7647532	SRR7647533	SRR7647534	SRR7647535	SRR7647536	SRR8548536	SRR8548537	SRR8548538	SRR8548539

## Sheet: RAB35
ID	SRR7647521	SRR7647522	SRR7647523	SRR7647524	SRR7647525	SRR7647526	SRR7647527	SRR7647528	SRR7647529	SRR7647530	SRR7647531	SRR7647532	SRR7647533	SRR7647534	SRR7647535	SRR7647536	SRR8548536	SRR8548537	SRR8548538	SRR8548539
RAB35/4467N	13	12	8	0	8	17	0	7	13	5	0	7	0	13	0	10	0	0	0	0

## Sheet: SNCA
ID	SRR7647521	SRR7647522	SRR7647523	SRR7647524	SRR7647525	SRR7647526	SRR7647527	SRR7647528	SRR7647529	SRR7647530	SRR7647531	SRR7647532	SRR7647533	SRR7647534	SRR7647535	SRR7647536	SRR8548536	SRR8548537	SRR8548538	SRR8548539
SNCA/1050N	372	238	391	134	153	83	10	59	223	212	17	714	231	135	251	48	0	0	0	0
SNCA/1269N	678	796	1355	388	561	310	101	240	1086	971	87	2140	566	579	1197	262	0	0	0	0
SNCA/1405N	69	10	88	41	56	31	0	63	77	117	7	99	171	75	153	32	0	0	0	0
SNCA/2533N	671	919	1331	411	604	171	461	288	1044	1122	52	1535	819	653	1226	228	0	0	0	0
SNCA/2559N	22	28	84	11	23	0	12	28	16	37	0	70	25	26	46	10	0	0	0	0
SNCA/5754N	538	139	1071	230	439	181	56	237	483	440	23	1517	453	270	564	130	0	0	0	0
SNCA/7362N	662	211	1224	285	434	207	49	226	562	555	36	1649	415	292	585	131	0	0	0	0
SNCA/42119N	84	78	188	13	0	0	0	15	6	17	0	13	15	0	8	0	0	0	0	0
SNCA/92968N	256	236	630	106	132	128	68	156	344	383	18	829	224	165	394	43	0	0	0	0
