# Supplementary material for: Investigating Alzheimer’s Disease-Associated Genes Using Differential Splicing Frequency Analysis
Source: Cells. 2026 Jun 15;15(12):1086. doi: 10.3390/cells15121086 (PMC13297122; doi:10.3390/cells15121086)
Supplement: Supplementary file 1 [file cells-15-01086-s001.zip › S2/SRP178463.xlsx]

## Sheet: APP
group1	WT	WT	U1	U1		Differential splicing frequency analysis
ID	SRR8433687	SRR8433688	SRR8433689	SRR8433690			logFC	logCPM	PValue	FDR
APP/69N	0	0	0	64		APP/69N	8.00957	8.76566	7.3428e-16	1.98255e-14
APP/725N	2377	2417	2255	2472		APP/725N	0.0254454	15.8139	0.426282	0.595971
APP/734N	5	0	3	4		APP/734N	0.508635	6.9178	0.781577	0.811637
APP/937N	2087	2129	2069	2181		APP/937N	0.0574038	15.6449	0.069576	0.234819
APP/2042N	2031	2139	2061	2190		APP/2042N	0.0736555	15.6372	0.0464966	0.234819
APP/2598N	1736	1712	1640	1859		APP/2598N	0.0660973	15.3597	0.214842	0.446386
APP/5198N	0	0	0	25		APP/5198N	6.67113	7.64021	2.58404e-07	3.48846e-06
APP/5704N	2877	2878	2569	2889		APP/5704N	-0.031086	16.0494	0.357988	0.571415
APP/6315N	2244	2176	2063	2157		APP/6315N	-0.0209794	15.6741	0.515372	0.632502
APP/6663N	2130	2109	1958	2036		APP/6663N	-0.0398935	15.6045	0.324961	0.571415
APP/7350N	2061	2147	1908	2074		APP/7350N	-0.0339224	15.5967	0.403781	0.595971
APP/8614N	5	3	7	4		APP/8614N	0.493416	7.35077	0.664004	0.747004
APP/9950N	3671	3624	3235	3549		APP/9950N	-0.0592799	16.3776	0.0626697	0.234819
APP/14067N	30	38	84	32		APP/14067N	0.827405	10.1811	0.00805018	0.0543387
APP/14882N	1867	1805	1732	1945		APP/14882N	0.0469627	15.4407	0.35978	0.571415
APP/17537N	537	572	640	615		APP/17537N	0.226791	13.8082	0.311978	0.571415
APP/19314N	2925	2954	2872	2985		APP/19314N	0.0405438	16.1158	0.180124	0.442123
APP/21657N	2837	2894	2730	2832		APP/21657N	0.00279789	16.0602	0.927489	0.927489
APP/21906N	3017	3247	2852	2970		APP/21906N	-0.0593347	16.1577	0.0970225	0.291068
APP/24423N	17	11	10	4		APP/24423N	-0.939717	8.23973	0.0688571	0.234819
APP/28957N	3112	3228	2986	3332		APP/28957N	0.040463	16.2244	0.214927	0.446386
APP/36594N	1455	1568	1469	1499		APP/36594N	0.0202577	15.1465	0.753715	0.811637
APP/39362N	76	83	81	96		APP/39362N	0.198866	11.0221	0.477235	0.613588
APP/42627N	2426	2345	2254	2445		APP/42627N	0.0238535	15.8063	0.44146	0.595971
APP/56921N	0	0	0	4		APP/56921N	4.10726	6.18082	0.129143	0.348686
APP/58417N	2157	2245	1871	1769		APP/58417N	-0.226461	15.5704	3.9534e-05	0.000355806
APP/80491N	1	6	1	3		APP/80491N	-0.727216	6.84377	0.56086	0.658401
Splicing frequency/58417N	0.0517502	0.0530357	0.0475476	0.042084
WT	the control group					logFC	log base-2 fold change between the U1 and control groups
U1	the U1 group over-expressing U1 snRNA					logCPM	log₂-counts-per-million averaged across all samples
						PValue	P values returned by the exact test for differences in means between groups, as implemented in edgeR
						FDR	adjusted p values

## Sheet: APOE
ID	SRR8433687	SRR8433688	SRR8433689	SRR8433690
APOE/580N	543	534	210	383
APOE/678N	9	6	8	9
APOE/760N	298	389	124	262
APOE/1092N	451	548	191	371

## Sheet: PSEN1
ID	SRR8433687	SRR8433688	SRR8433689	SRR8433690
PSEN1/90N	120	110	102	122
PSEN1/1889N	144	121	134	128
PSEN1/2518N	117	104	104	117
PSEN1/5166N	94	82	100	93
PSEN1/5183N	128	111	116	117
PSEN1/5296N	154	114	102	159
PSEN1/5723N	67	44	64	57
PSEN1/8256N	153	114	134	140
PSEN1/11211N	65	69	58	56
PSEN1/11215N	14	8	15	8
PSEN1/13145N	118	80	117	118
PSEN1/22690N	51	58	66	64
PSEN1/22702N	74	81	88	95

## Sheet: PSEN2
ID	SRR8433687	SRR8433688	SRR8433689	SRR8433690
PSEN2/381N	11	6	9	6
PSEN2/384N	6	11	6	6
PSEN2/612N	6	9	7	8
PSEN2/670N	24	18	12	17
PSEN2/985N	22	12	14	7
PSEN2/1144N	21	12	13	8
PSEN2/1298N	18	9	10	11
PSEN2/1618N	12	21	11	14
PSEN2/1656N	23	12	15	16
PSEN2/2162N	21	13	12	6
PSEN2/2411N	23	17	9	14
PSEN2/3960N	12	21	12	29
PSEN2/6337N	10	9	6	16

## Sheet: CLU
ID	SRR8433687	SRR8433688	SRR8433689	SRR8433690
CLU/209N	104	106	81	79
CLU/528N	180	153	126	118
CLU/531N	6	6	5	4
CLU/1000N	1	5	1	1
CLU/1018N	131	131	110	103
CLU/1144N	141	120	88	89
CLU/1388N	152	175	145	115
CLU/2413N	124	124	104	114
CLU/4054N	108	105	104	93
CLU/4281N	151	112	113	64

## Sheet: MAPT
ID	SRR8433687	SRR8433688	SRR8433689	SRR8433690
MAPT/4293N	1	4	7	5
MAPT/4364N	0	7	6	2
MAPT/4812N	9	3	5	0
MAPT/5225N	3	6	6	6
MAPT/8599N	6	4	6	3
MAPT/9388N	2	6	2	4
MAPT/67634N	3	5	5	3

## Sheet: DENND1B
ID	SRR8433687	SRR8433688	SRR8433689	SRR8433690
DENND1B/742N	1	5	13	3
DENND1B/755N	7	7	9	2
DENND1B/887N	9	6	9	15
DENND1B/926N	3	5	1	5
DENND1B/1963N	3	6	7	4
DENND1B/2206N	5	7	2	1
DENND1B/2868N	2	1	5	3
DENND1B/4756N	4	6	7	3
DENND1B/4906N	6	6	13	15
DENND1B/5682N	4	5	8	3
DENND1B/5984N	11	2	7	7
DENND1B/6248N	2	3	9	3
DENND1B/6491N	3	2	4	5
DENND1B/11739N	3	4	6	6
DENND1B/11954N	6	6	8	5
DENND1B/13667N	11	3	4	5
DENND1B/24951N	4	8	5	10
DENND1B/27010N	8	7	9	5
DENND1B/30039N	3	2	8	6
DENND1B/40861N	4	6	7	3

## Sheet: RAB35
ID	SRR8433687	SRR8433688	SRR8433689	SRR8433690
RAB35/94N	134	139	146	157
RAB35/1437N	141	130	122	156
RAB35/1656N	22	17	21	25
RAB35/4467N	127	159	131	154
RAB35/4671N	135	162	181	191
RAB35/7802N	7	0	3	2
RAB35/8131N	101	118	111	137

## Sheet: SNCA
ID	SRR8433687	SRR8433688	SRR8433689	SRR8433690
SNCA/199N	3	7	2	1
SNCA/1050N	19	14	3	6
SNCA/1269N	144	68	81	80
SNCA/1405N	4	5	0	9
SNCA/2533N	217	171	107	139
SNCA/2559N	10	5	1	9
SNCA/5754N	223	172	105	149
SNCA/5951N	2	4	2	5
SNCA/7362N	237	181	121	157
SNCA/28420N	5	3	0	0
SNCA/92968N	215	140	118	129

## Sheet: GAPDH
ID	SRR8433687	SRR8433688	SRR8433689	SRR8433690
GAPDH/69N	4	0	0	6
GAPDH/76N	101	96	125	146
GAPDH/90N	21837	17455	20096	29268
GAPDH/92N	11846	9184	10864	15513
GAPDH/102N	2	7	1	2
GAPDH/104N	6259	4833	5448	7833
GAPDH/107N	9	3	0	5
GAPDH/121N	5	0	1	1
GAPDH/129N	9589	7799	9585	13378
GAPDH/148N	15	19	16	34
GAPDH/155N	55	29	40	68
GAPDH/193N	10629	8301	9876	14089
GAPDH/240N	6458	5139	5706	7750
GAPDH/251N	4	4	4	5
GAPDH/254N	10	11	15	16
GAPDH/270N	0	0	4	6
GAPDH/364N	46	28	0	0
GAPDH/403N	3	1	4	8
GAPDH/438N	0	0	0	6
GAPDH/1024N	6	5	0	5
GAPDH/1632N	8873	7054	7661	10696
GAPDH/1646N	0	5	0	0
GAPDH/1911N	0	0	181	0
GAPDH/2135N	3	3	5	3
	0.117129	0.117614	0.110021	0.108217
