# Supplementary material for: Investigating Alzheimer’s Disease-Associated Genes Using Differential Splicing Frequency Analysis
Source: Cells. 2026 Jun 15;15(12):1086. doi: 10.3390/cells15121086 (PMC13297122; doi:10.3390/cells15121086)
Supplement: Supplementary file 1 [file cells-15-01086-s001.zip › S2/SRP188499.xlsx]

## Sheet: APP
	WT	WT	WT	APP Swe/Swe			PSEN1 M146V/M146V			APP Swe/Swe; PSEN1 M146V/M146V
ID	SRR8732095	SRR8732096	SRR8732097	SRR8732098	SRR8732099	SRR8732100	SRR8732101	SRR8732102	SRR8732103	SRR8732104	SRR8732105	SRR8732106
APP/725N	836	967	917	1877	1397	1625	1505	2094	1335	562	1228	888
APP/937N	626	811	831	1587	1125	1490	1300	1759	1161	507	945	843
APP/2042N	722	877	938	1681	1193	1623	1440	1910	1178	573	1034	994
APP/2598N	6	13	11	50	40	39	9	6	0	0	9	8
APP/5704N	687	757	791	1791	1404	1528	1346	1888	1069	473	1088	973
APP/6315N	647	766	824	1484	1203	1434	1282	1783	1240	446	986	931
APP/6663N	762	808	810	1573	1152	1446	1322	1847	1162	556	988	851
APP/7350N	454	452	451	1059	858	1085	817	1089	720	340	741	679
APP/9950N	962	1079	1175	2236	1539	1885	1608	2286	1372	685	1181	1049
APP/14882N	13	16	16	100	71	49	14	21	21	0	14	16
APP/17537N	81	90	71	125	108	103	109	124	95	35	69	51
APP/19314N	1037	1229	1193	2229	1789	1920	1669	2651	1450	728	1308	1068
APP/21657N	80	93	99	186	136	181	121	160	92	31	73	54
APP/21906N	1425	1572	1646	3246	2287	2966	2491	3672	2215	1196	2033	1404
APP/24423N	0	5	0	14	5	9	0	8	5	0	0	0
APP/28957N	1023	1121	1082	2171	1564	2020	1799	2400	1476	575	1250	1097
APP/36594N	452	547	562	1024	601	1074	866	1180	769	355	619	602
APP/39362N	802	919	801	1660	1374	1458	1457	1923	1330	537	1015	876
APP/42627N	716	860	862	1600	1363	1574	1339	1785	1147	540	964	897
APP/58417N	394	434	519	941	719	906	726	1125	670	259	644	487
Splicing frequency/58417N	0.0336034	0.0323494	0.0381646	0.0353308	0.0360799	0.0371083	0.034213	0.0378648	0.0362025	0.0308407	0.0397801	0.0353719
			0.0347058			0.036173			0.0360934			0.0353309
Splicing frequency/42627N	0.0610661	0.0641026	0.063387	0.0600736	0.0683962	0.0644686	0.0631008	0.0600788	0.0619765	0.064301	0.0595466	0.0651511
			0.0628519			0.0643128			0.0617187			0.0629996
		logFC	logCPM	PValue	FDR
APP/58417N	APP Swe/Swe	0.0586507	15.1212	0.522733	0.804205

## Sheet: APOE
ID	SRR8732095	SRR8732096	SRR8732097	SRR8732098	SRR8732099	SRR8732100	SRR8732101	SRR8732102	SRR8732103	SRR8732104	SRR8732105	SRR8732106
APOE/580N	213	266	233	182	108	203	12	20	18	11	13	13
APOE/760N	98	110	111	47	37	83	0	0	5	0	0	0
APOE/1092N	270	321	293	136	120	182	9	36	19	5	14	17

## Sheet: CLU
ID	SRR8732095	SRR8732096	SRR8732097	SRR8732098	SRR8732099	SRR8732100	SRR8732101	SRR8732102	SRR8732103	SRR8732104	SRR8732105	SRR8732106
CLU/209N	280	297	211	772	596	738	130	186	109	47	95	55
CLU/528N	294	367	349	883	779	981	177	178	142	41	104	88
CLU/531N	5	11	8	30	33	33	0	5	0	0	0	9
CLU/1018N	176	220	207	588	427	529	85	121	79	34	56	39
CLU/1144N	227	275	243	799	569	719	120	153	113	29	69	69
CLU/1388N	285	290	259	891	639	880	142	207	114	26	55	63
CLU/2413N	378	428	345	1273	931	1139	210	335	148	73	90	100
CLU/4054N	96	123	141	409	218	322	53	95	48	17	40	23
CLU/4281N	154	174	206	526	385	592	112	115	80	21	55	48

## Sheet: DENND1B
ID	SRR8732095	SRR8732096	SRR8732097	SRR8732098	SRR8732099	SRR8732100	SRR8732101	SRR8732102	SRR8732103	SRR8732104	SRR8732105	SRR8732106
DENND1B/742N	8	12	10	43	17	32	16	35	18	8	18	11
DENND1B/755N	8	0	20	18	12	10	11	13	0	0	12	6
DENND1B/887N	8	14	9	27	19	15	13	26	5	0	13	17
DENND1B/926N	9	23	15	10	17	19	16	11	0	11	15	13
DENND1B/1311N	45	42	28	49	51	76	41	71	38	49	61	56
DENND1B/1963N	36	45	35	59	32	59	56	59	27	40	65	63
DENND1B/2206N	0	22	11	10	9	12	9	12	7	0	22	11
DENND1B/2868N	53	79	51	131	69	122	74	111	65	52	128	95
DENND1B/4756N	5	7	14	13	15	21	12	13	0	8	12	13
DENND1B/4906N	7	8	10	23	13	23	13	31	17	0	12	17
DENND1B/5120N	45	36	31	40	51	35	30	52	36	50	57	42
DENND1B/5682N	12	8	9	30	18	26	12	26	8	8	22	19
DENND1B/5984N	70	63	104	106	91	114	74	121	60	75	128	100
DENND1B/6248N	6	10	10	37	27	27	13	22	5	17	21	13
DENND1B/6491N	48	49	53	85	83	91	51	94	51	39	97	85
DENND1B/11739N	15	25	23	41	40	47	17	39	18	22	26	43
DENND1B/11954N	23	17	31	47	27	28	17	43	13	18	28	27
DENND1B/13667N	30	20	35	45	36	47	38	40	38	31	47	60
DENND1B/24951N	45	22	46	87	56	77	36	93	49	52	55	58
DENND1B/27010N	8	7	10	15	22	7	7	13	0	9	0	11
DENND1B/30039N	10	0	14	22	15	10	11	14	6	7	12	17
DENND1B/40861N	18	20	22	48	25	27	35	37	25	27	36	42
DENND1B/57793N	6	16	15	20	12	10	10	21	11	9	22	15

## Sheet: GAPDH
ID	SRR8732095	SRR8732096	SRR8732097	SRR8732098	SRR8732099	SRR8732100	SRR8732101	SRR8732102	SRR8732103	SRR8732104	SRR8732105	SRR8732106
GAPDH/90N	7593	8766	8307	8492	6734	8959	9734	13003	8096	4512	7824	7110
GAPDH/92N	5696	6541	5921	6772	4759	6177	6582	9732	5576	3372	5761	4079
GAPDH/104N	3643	3872	3844	4170	2948	4248	4791	5956	3825	2047	4013	3441
GAPDH/129N	2560	2937	2755	3069	2230	3183	3651	4546	3023	1534	2972	2768
GAPDH/148N	11	13	9	10	0	0	9	14	10	5	8	0
GAPDH/193N	4935	5419	5103	6136	4294	5710	6445	8806	5235	3131	5411	4308
GAPDH/240N	1390	1402	1390	1819	1037	1547	1762	2446	1493	814	1580	1102
GAPDH/1632N	2256	2398	2390	2888	1837	2605	3038	4070	2373	1394	2506	1975

## Sheet: MAPT
ID	SRR8732095	SRR8732096	SRR8732097	SRR8732098	SRR8732099	SRR8732100	SRR8732101	SRR8732102	SRR8732103	SRR8732104	SRR8732105	SRR8732106
MAPT/1384N	6	0	0	21	0	13	6	10	7	18	19	16
MAPT/2952N	6	5	0	5	6	9	0	9	8	0	20	13
MAPT/3840N	0	0	0	8	9	5	12	18	5	0	0	0
MAPT/4293N	349	439	402	806	626	781	547	779	497	233	443	393
MAPT/4364N	424	443	501	915	635	915	599	758	510	289	581	445
MAPT/4812N	316	347	465	937	553	783	547	799	457	242	502	252
MAPT/5225N	720	813	801	1707	1373	1390	1003	1552	905	525	807	561
MAPT/6429N	13	5	5	16	11	11	9	15	11	16	11	16
MAPT/8599N	589	656	601	1239	957	1102	835	1147	688	485	862	614
MAPT/13645N	0	0	5	7	9	8	7	11	0	0	6	6
MAPT/15904N	400	581	485	992	722	849	652	976	582	365	634	435
MAPT/17578N	325	444	503	931	647	822	657	817	538	237	531	397
MAPT/67634N	224	321	353	605	461	499	436	560	357	209	348	287

## Sheet: PSEN1
ID	SRR8732095	SRR8732096	SRR8732097	SRR8732098	SRR8732099	SRR8732100	SRR8732101	SRR8732102	SRR8732103	SRR8732104	SRR8732105	SRR8732106
PSEN1/90N	210	208	179	256	214	289	164	188	162	165	223	205
PSEN1/1889N	71	85	94	132	115	130	117	138	58	35	90	67
PSEN1/2518N	35	55	46	89	50	76	61	72	39	29	60	75
PSEN1/5166N	15	20	21	26	22	38	20	33	21	12	19	21
PSEN1/5183N	53	61	56	69	51	62	53	85	54	37	44	43
PSEN1/5296N	84	73	73	102	76	98	55	99	36	42	71	61
PSEN1/5723N	33	43	44	43	42	60	59	71	45	20	44	41
PSEN1/8256N	50	51	46	86	66	70	65	75	35	42	60	42
PSEN1/11211N	11	7	17	36	12	15	16	20	9	7	24	14
PSEN1/13145N	58	85	96	108	62	106	88	106	60	40	65	64
PSEN1/22690N	56	57	23	79	54	81	38	58	33	25	44	53
PSEN1/22702N	44	35	32	49	23	56	28	49	23	32	30	32

## Sheet: PSEN2
ID	SRR8732095	SRR8732096	SRR8732097	SRR8732098	SRR8732099	SRR8732100	SRR8732101	SRR8732102	SRR8732103	SRR8732104	SRR8732105	SRR8732106
PSEN2/381N	20	11	30	28	22	26	14	30	14	11	14	15
PSEN2/384N	11	6	21	16	16	12	5	14	16	7	17	17
PSEN2/612N	14	20	9	29	18	26	16	23	10	13	24	24
PSEN2/670N	46	71	79	97	94	98	63	114	56	44	80	59
PSEN2/985N	44	52	34	79	40	87	58	71	64	34	45	52
PSEN2/1144N	37	19	33	52	33	61	26	46	40	16	37	48
PSEN2/1298N	52	83	60	90	49	123	68	63	56	23	70	49
PSEN2/1618N	43	45	59	84	71	58	52	60	47	37	67	48
PSEN2/1656N	56	50	55	99	69	71	61	87	87	54	62	61
PSEN2/2162N	44	22	42	38	34	59	26	45	27	17	25	34
PSEN2/2411N	38	53	74	83	84	98	87	107	56	38	54	59
PSEN2/3960N	47	69	63	95	63	106	76	94	46	70	92	64
PSEN2/4715N	0	6	5	5	0	10	7	0	0	0	0	6
PSEN2/6337N	19	37	36	45	63	46	41	43	30	18	45	32

## Sheet: RAB35
ID	SRR8732095	SRR8732096	SRR8732097	SRR8732098	SRR8732099	SRR8732100	SRR8732101	SRR8732102	SRR8732103	SRR8732104	SRR8732105	SRR8732106
RAB35/94N	104	115	128	120	82	124	108	212	121	69	118	136
RAB35/1437N	102	186	169	217	144	192	159	205	150	81	147	119
RAB35/1656N	5	7	5	5	6	9	11	5	5	0	0	0
RAB35/4467N	109	129	53	106	70	113	88	201	96	52	98	59
RAB35/4671N	97	132	136	153	124	147	139	177	148	60	125	126
RAB35/8131N	66	61	40	60	41	61	48	89	57	29	61	37

## Sheet: SNCA
ID	SRR8732095	SRR8732096	SRR8732097	SRR8732098	SRR8732099	SRR8732100	SRR8732101	SRR8732102	SRR8732103	SRR8732104	SRR8732105	SRR8732106
SNCA/1050N	179	204	198	158	108	148	173	260	161	25	84	117
SNCA/1269N	126	150	138	95	88	87	86	150	99	25	63	79
SNCA/2533N	597	754	701	571	420	458	546	890	449	244	321	293
SNCA/2559N	16	25	20	9	7	9	13	28	9	6	9	9
SNCA/5754N	577	656	555	505	338	442	561	775	518	119	295	288
SNCA/7362N	623	749	589	530	350	504	606	854	554	142	342	305
SNCA/92968N	529	701	636	477	321	379	514	784	466	140	267	272
