# Supplementary material for: Investigating Alzheimer’s Disease-Associated Genes Using Differential Splicing Frequency Analysis
Source: Cells. 2026 Jun 15;15(12):1086. doi: 10.3390/cells15121086 (PMC13297122; doi:10.3390/cells15121086)
Supplement: Supplementary file 1 [file cells-15-01086-s001.zip › S2/SRP269599.xlsx]

## Sheet: APP
	WT	TREM2 KO	TREM2 Mutant	SORL1 KO	SORL1 Mutant	WT	TREM2 KO	TREM2 Mutant	SORL1 KO	SORL1 Mutant	WT	TREM2 KO	TREM2 Mutant	SORL1 KO	SORL1 Mutant	WT	CD33 SNP	TREM2 KO	INPP5D SNP	TREM2 Mutant	SORL1 KO	SORL1 Mutant	WT	CD33 SNP	TREM2 KO	INPP5D SNP	TREM2 Mutant	SORL1 KO	SORL1 Mutant	WT	TREM2 KO	TREM2 Mutant	SORL1 KO	SORL1 Mutant	WT	TREM2 KO	TREM2 Mutant	TREM2 KO	SORL1 KO	SORL1 Mutant
ID	SRR12129906	SRR12129907	SRR12129908	SRR12129909	SRR12129910	SRR12129911	SRR12129912	SRR12129913	SRR12129914	SRR12129915	SRR12129916	SRR12129917	SRR12129918	SRR12129919	SRR12129920	SRR12129921	SRR12129922	SRR12129923	SRR12129924	SRR12129925	SRR12129926	SRR12129927	SRR12129928	SRR12129929	SRR12129930	SRR12129931	SRR12129932	SRR12129933	SRR12129934	SRR12129935	SRR12129936	SRR12129937	SRR12129938	SRR12129939	SRR12129940	SRR12129941	SRR12129942	SRR12129943	SRR12129944	SRR12129945
APP/725N	222	288	310	256	312	251	274	344	265	310	214	276	295	250	250	347	308	272	416	286	427	337	225	290	224	380	243	276	266	370	280	262	252	238	250	325	348	216	264	303
APP/937N	224	261	398	272	316	316	283	338	236	322	203	287	339	280	251	338	390	332	499	343	476	368	290	264	288	431	268	284	249	367	275	251	236	251	263	269	376	228	273	305
APP/2042N	176	166	259	214	227	249	199	257	162	220	144	203	212	204	195	317	281	241	356	269	373	355	178	206	222	285	202	234	184	270	222	177	169	191	151	201	230	153	211	178
APP/2598N	94	95	128	116	121	155	97	147	81	106	79	91	122	123	114	154	135	122	245	125	210	186	158	94	112	218	102	111	99	243	106	88	95	106	109	119	160	103	128	117
APP/5704N	295	283	325	280	328	329	287	430	296	283	229	275	327	258	261	399	306	375	433	380	515	437	302	314	333	477	288	284	269	403	318	255	313	289	275	320	425	267	313	303
APP/6315N	178	223	268	195	249	202	192	301	179	230	161	200	218	178	225	313	241	224	315	288	294	261	217	237	202	345	188	198	202	293	251	189	207	225	216	201	292	190	203	252
APP/6663N	181	192	296	222	271	215	191	242	213	212	162	203	272	208	185	291	251	234	331	261	297	301	189	210	198	355	237	205	224	292	216	220	195	189	201	252	240	167	199	219
APP/7350N	158	150	227	175	234	184	164	241	193	163	135	161	210	168	141	265	195	227	267	204	287	274	154	186	163	286	175	171	182	250	172	152	179	170	155	212	214	136	156	171
APP/9950N	313	321	380	324	358	350	319	414	307	365	241	343	325	410	312	519	420	378	504	391	566	515	348	420	333	644	319	333	330	488	332	366	332	377	315	377	452	306	359	381
APP/14067N	14	17	11	11	11	20	7	25	11	19	12	17	9	12	21	10	15	23	23	25	20	19	5	15	9	19	19	11	11	9	18	10	19	21	16	21	20	23	25	24
APP/14882N	60	79	125	115	104	111	70	105	81	105	61	103	110	100	94	126	122	101	197	104	157	164	124	91	106	183	107	92	63	215	110	82	79	94	81	115	136	96	115	91
APP/17537N	225	219	280	254	316	230	233	348	235	289	229	265	224	247	228	293	269	280	380	338	413	367	204	279	232	312	240	254	276	256	232	226	251	265	241	234	302	213	240	314
APP/19314N	257	296	397	299	356	319	344	330	322	312	244	304	354	287	308	406	343	366	484	405	541	476	325	321	305	444	326	273	251	438	316	275	320	288	290	311	403	255	295	298
APP/21657N	371	390	503	363	461	416	402	573	334	388	313	368	433	360	364	536	534	495	646	526	645	553	427	515	403	633	365	357	396	588	427	397	420	397	377	436	560	332	441	489
APP/21906N	238	254	301	197	269	245	266	321	236	226	177	239	272	220	228	357	290	244	399	310	481	433	239	290	253	376	269	272	240	384	278	259	252	263	238	293	368	197	287	299
APP/28957N	331	288	402	310	366	362	284	415	318	286	275	321	354	304	312	468	429	380	520	375	479	482	352	371	293	595	378	288	288	456	351	325	299	334	322	436	495	272	396	360
APP/36594N	235	183	250	237	238	236	230	282	231	234	188	198	215	242	196	286	300	265	392	246	392	353	218	243	225	346	221	193	213	333	250	210	220	211	193	241	287	181	250	211
APP/39362N	12	8	14	6	11	14	17	27	0	7	6	13	11	14	7	19	7	14	13	11	15	19	9	0	17	11	0	8	12	7	14	11	10	0	10	19	0	9	5	7
APP/42627N	194	262	375	252	307	241	256	288	231	276	200	256	313	241	251	326	317	299	423	316	389	391	274	264	244	395	260	277	230	351	284	247	249	248	240	247	319	227	226	268
APP/58417N	326	314	456	380	346	387	420	513	355	323	310	368	390	379	303	611	435	390	628	479	621	591	485	316	428	531	355	373	365	492	365	380	359	342	307	315	514	299	416	409
	0.0794347	0.0732105	0.0799299	0.0848593	0.0665257	0.0800911	0.092613	0.0863491	0.0828278	0.0690761	0.0865197	0.0819417	0.0779221	0.0845039	0.0713613	0.095753	0.0778454	0.0741163	0.0840584	0.0843013	0.081732	0.0858762	0.102689	0.0641494	0.0932462	0.0730801	0.0778167	0.0829996	0.083908	0.0756341	0.0757733	0.0867184	0.0805655	0.0760169	0.0722353	0.0637136	0.0836997	0.077261	0.0866306	0.0818164
			CD33 SNP	0.0778454	0.0709974	0.838991
			CD33 SNP	0.0641494
			INPP5D SNP	0.0840584	0.0785692	0.928468
			INPP5D SNP	0.0730801
			SORL1 KO	0.0848593	0.0834455	0.986093
			SORL1 KO	0.0828278
			SORL1 KO	0.0845039
			SORL1 KO	0.081732
			SORL1 KO	0.0829996
			SORL1 KO	0.0805655
			SORL1 KO	0.0866306
			SORL1 Mutant	0.0665257	0.0763687	0.902464
			SORL1 Mutant	0.0690761
			SORL1 Mutant	0.0713613
			SORL1 Mutant	0.0858762
			SORL1 Mutant	0.083908
			SORL1 Mutant	0.0760169
			SORL1 Mutant	0.0818164
			TREM2 KO	0.0732105	0.0789844	0.933375
			TREM2 KO	0.092613
			TREM2 KO	0.0819417
			TREM2 KO	0.0741163
			TREM2 KO	0.0932462
			TREM2 KO	0.0757733
			TREM2 KO	0.0637136
			TREM2 KO	0.077261
			TREM2 Mutant	0.0799299	0.082391	0.973631
			TREM2 Mutant	0.0863491
			TREM2 Mutant	0.0779221
			TREM2 Mutant	0.0843013
			TREM2 Mutant	0.0778167
			TREM2 Mutant	0.0867184
			TREM2 Mutant	0.0836997
			WT	0.0794347	0.0846224
			WT	0.0800911
			WT	0.0865197
			WT	0.095753
			WT	0.102689
			WT	0.0756341
			WT	0.0722353

## Sheet: APOE
ID	SRR12129906	SRR12129907	SRR12129908	SRR12129909	SRR12129910	SRR12129911	SRR12129912	SRR12129913	SRR12129914	SRR12129915	SRR12129916	SRR12129917	SRR12129918	SRR12129919	SRR12129920	SRR12129921	SRR12129922	SRR12129923	SRR12129924	SRR12129925	SRR12129926	SRR12129927	SRR12129928	SRR12129929	SRR12129930	SRR12129931	SRR12129932	SRR12129933	SRR12129934	SRR12129935	SRR12129936	SRR12129937	SRR12129938	SRR12129939	SRR12129940	SRR12129941	SRR12129942	SRR12129943	SRR12129944	SRR12129945
APOE/33N	112	0	271	226	310	188	0	293	354	242	257	162	304	311	286	0	0	0	188	408	380	286	0	0	44	146	0	222	12	5	0	181	10	168	7	0	229	0	274	269
APOE/50N	105	0	207	5	0	172	97	156	225	211	160	149	262	188	201	0	0	0	135	257	286	0	0	186	0	0	0	0	99	60	0	139	0	117	0	0	0	0	213	6
APOE/580N	7395	3604	14287	10754	13579	10034	6105	15920	16307	13228	11480	7320	16204	15183	15573	7183	7981	4070	10682	20847	18670	15633	5863	15620	2598	7373	11288	13027	8249	6181	2836	11396	13005	9355	7423	3624	15601	2554	19736	14388
APOE/678N	109	54	157	147	171	94	86	201	212	145	119	77	226	178	140	97	124	40	130	247	223	179	84	193	39	127	173	165	127	86	43	111	172	124	70	46	217	39	293	190
APOE/745N	30	5	37	41	36	34	16	33	37	28	49	26	36	31	65	13	15	0	38	45	45	39	12	44	10	18	39	41	28	11	6	33	47	26	26	10	46	7	58	35
APOE/760N	3411	1306	5635	4486	5093	3804	2341	7015	5844	4773	4221	2872	6232	5856	5787	2800	2954	1469	4058	8239	6832	5745	2262	6696	1100	3182	5213	5728	3580	2630	1397	5220	5776	3944	3242	1661	6787	1023	8616	5838
APOE/1092N	7238	3232	13689	10963	12909	9613	6097	15291	15609	12234	11194	7229	15992	15182	14687	6210	7685	3799	10833	20565	17836	14168	5242	14970	2514	7180	11335	12616	7936	5690	2840	11311	12557	8664	7280	3518	14629	2276	18746	13202

## Sheet: CLU
ID	SRR12129906	SRR12129907	SRR12129908	SRR12129909	SRR12129910	SRR12129911	SRR12129912	SRR12129913	SRR12129914	SRR12129915	SRR12129916	SRR12129917	SRR12129918	SRR12129919	SRR12129920	SRR12129921	SRR12129922	SRR12129923	SRR12129924	SRR12129925	SRR12129926	SRR12129927	SRR12129928	SRR12129929	SRR12129930	SRR12129931	SRR12129932	SRR12129933	SRR12129934	SRR12129935	SRR12129936	SRR12129937	SRR12129938	SRR12129939	SRR12129940	SRR12129941	SRR12129942	SRR12129943	SRR12129944	SRR12129945
CLU/209N	34	59	37	26	29	91	63	35	33	36	37	77	41	35	34	96	21	94	108	49	89	89	97	54	123	180	84	48	35	353	61	85	22	42	39	36	37	54	57	60
CLU/528N	12	0	11	0	11	52	0	22	6	0	9	0	17	5	9	81	5	18	84	12	21	22	110	7	26	83	28	10	8	291	38	14	0	10	11	0	13	10	11	15
CLU/1018N	16	0	23	0	8	55	0	11	7	0	0	0	14	8	12	91	21	0	87	22	30	42	96	13	31	118	16	13	7	328	41	18	13	10	8	0	5	0	14	22
CLU/1144N	10	0	15	0	6	38	6	18	6	5	0	0	11	6	0	78	9	18	69	17	22	26	64	13	47	97	8	6	0	260	45	15	12	0	13	0	12	14	7	19
CLU/1388N	8	11	6	0	0	73	0	29	0	10	0	0	23	5	6	90	12	20	73	15	41	48	79	22	27	115	19	0	0	285	45	20	9	0	10	5	6	16	20	20
CLU/2413N	21	6	9	7	13	50	6	26	5	0	0	0	16	10	9	94	0	16	85	11	29	45	108	10	39	131	25	8	0	332	47	21	0	6	15	5	8	5	13	12
CLU/4054N	9	0	6	0	10	38	0	13	0	0	0	0	5	0	0	78	12	12	54	12	31	24	57	11	26	71	25	0	6	216	36	6	0	0	14	0	0	11	14	12
CLU/4281N	9	0	19	7	0	57	5	20	7	5	6	5	26	11	6	77	9	9	87	27	25	31	90	17	26	116	21	23	0	320	53	28	12	8	27	0	12	15	17	10

## Sheet: DENND1B
ID	SRR12129906	SRR12129907	SRR12129908	SRR12129909	SRR12129910	SRR12129911	SRR12129912	SRR12129913	SRR12129914	SRR12129915	SRR12129916	SRR12129917	SRR12129918	SRR12129919	SRR12129920	SRR12129921	SRR12129922	SRR12129923	SRR12129924	SRR12129925	SRR12129926	SRR12129927	SRR12129928	SRR12129929	SRR12129930	SRR12129931	SRR12129932	SRR12129933	SRR12129934	SRR12129935	SRR12129936	SRR12129937	SRR12129938	SRR12129939	SRR12129940	SRR12129941	SRR12129942	SRR12129943	SRR12129944	SRR12129945
DENND1B/742N	49	21	28	25	40	30	17	23	30	25	37	23	36	43	38	32	26	39	34	33	31	30	41	43	33	35	36	39	37	38	43	50	41	37	53	35	30	71	43	50
DENND1B/755N	44	32	23	23	30	26	22	32	20	25	48	25	17	22	38	14	30	44	20	21	36	25	38	30	33	33	47	38	37	36	60	37	39	41	41	54	26	52	32	35
DENND1B/887N	37	23	17	20	24	37	19	35	20	41	42	45	33	34	20	26	28	42	26	26	33	40	34	41	33	26	33	36	49	44	40	37	45	49	35	40	43	52	31	40
DENND1B/926N	28	29	39	18	17	26	23	17	15	14	18	36	17	36	25	19	11	30	23	25	35	22	30	34	40	30	18	22	42	36	26	27	35	30	29	24	19	44	27	45
DENND1B/1311N	8	0	0	0	0	0	7	7	13	10	5	6	11	10	9	7	10	7	0	9	5	0	5	5	0	11	11	6	5	0	9	0	7	5	6	5	9	13	0	8
DENND1B/1791N	0	5	6	6	5	0	0	0	6	0	0	7	11	0	5	0	0	0	6	5	10	0	8	5	0	6	13	0	5	0	6	0	0	0	7	8	0	11	0	7
DENND1B/1963N	45	23	34	21	26	23	28	19	31	26	28	31	34	26	31	18	34	29	33	31	34	37	29	30	41	33	36	26	27	46	43	43	40	39	27	43	40	46	32	27
DENND1B/2206N	38	41	38	12	32	47	39	37	27	47	44	59	24	43	44	32	35	44	30	34	27	42	71	40	68	34	55	37	60	59	40	65	37	46	72	42	34	70	37	43
DENND1B/2868N	42	26	31	15	22	28	23	39	31	27	35	23	22	22	25	28	27	15	33	26	35	36	41	23	41	33	50	40	40	47	49	29	41	40	46	33	24	37	36	43
DENND1B/4756N	19	11	10	24	13	9	23	14	13	15	30	27	15	13	13	8	12	18	14	15	23	10	26	18	13	22	26	31	18	26	26	22	24	20	23	21	24	25	15	20
DENND1B/4906N	53	26	26	23	23	46	29	30	19	37	49	42	46	39	32	30	32	43	30	39	37	44	46	53	36	36	40	45	46	50	46	49	53	51	44	47	37	72	36	57
DENND1B/5120N	8	0	5	0	0	0	8	0	10	11	0	0	11	0	5	0	5	7	0	6	10	0	5	0	5	8	8	0	6	0	8	0	5	0	0	0	0	12	0	7
DENND1B/5682N	24	24	12	21	25	12	28	19	20	18	32	35	20	21	25	18	24	25	16	31	33	15	36	13	19	28	33	38	22	33	27	32	46	26	33	33	19	27	28	18
DENND1B/5984N	21	17	33	9	26	26	22	23	15	34	28	19	25	16	18	20	17	24	21	15	38	24	29	28	27	30	35	29	25	34	42	40	24	23	24	21	20	27	28	31
DENND1B/6248N	37	18	15	20	43	15	12	22	28	16	31	21	27	28	30	29	25	29	32	28	27	25	22	28	23	27	25	35	40	32	30	27	36	28	36	23	26	54	29	33
DENND1B/6491N	27	14	33	15	19	25	10	26	8	27	29	18	18	20	20	19	13	15	11	17	25	19	41	20	23	21	42	29	25	42	30	25	29	23	31	23	17	19	27	29
DENND1B/11739N	23	15	11	20	18	28	24	9	11	16	17	19	23	26	37	22	26	33	23	26	40	14	31	45	14	31	35	31	29	48	35	41	33	33	30	25	34	34	10	22
DENND1B/11954N	51	26	34	34	35	32	24	16	18	40	48	31	18	35	39	22	31	35	35	36	42	43	53	54	44	43	51	29	38	49	44	38	36	36	46	43	41	36	28	26
DENND1B/13667N	30	24	32	22	24	25	32	24	17	25	25	25	29	18	20	18	27	28	26	13	40	36	30	26	30	26	30	28	29	33	37	39	20	17	24	18	37	41	20	22
DENND1B/24951N	42	57	32	38	45	41	38	35	42	30	28	33	24	29	47	37	40	29	35	38	72	45	62	44	51	49	56	52	38	65	65	53	68	40	60	54	32	55	52	52
DENND1B/27010N	38	21	27	23	28	31	25	20	23	42	27	35	33	22	24	26	25	45	39	27	45	47	34	24	34	45	28	32	47	37	34	32	31	30	39	26	25	46	21	38
DENND1B/30039N	47	23	18	20	36	21	17	25	21	36	34	30	33	14	29	27	36	23	28	34	38	49	48	32	33	41	36	40	36	42	33	39	28	29	35	37	36	48	21	41
DENND1B/37071N	20	24	25	16	22	26	21	22	17	35	12	20	27	29	28	17	9	12	0	9	27	27	25	33	28	32	31	27	29	27	29	14	23	21	47	30	21	38	11	21
DENND1B/40861N	47	20	29	29	22	21	27	18	29	17	26	24	32	17	27	18	29	26	29	32	30	31	24	31	32	30	37	21	38	44	41	42	35	28	18	39	37	37	26	27
DENND1B/57793N	26	10	18	19	20	20	31	19	29	15	18	32	12	16	15	11	20	22	26	26	17	16	31	23	28	9	44	16	32	30	22	30	23	29	25	19	15	56	23	29

## Sheet: GAPDH
ID	SRR12129906	SRR12129907	SRR12129908	SRR12129909	SRR12129910	SRR12129911	SRR12129912	SRR12129913	SRR12129914	SRR12129915	SRR12129916	SRR12129917	SRR12129918	SRR12129919	SRR12129920	SRR12129921	SRR12129922	SRR12129923	SRR12129924	SRR12129925	SRR12129926	SRR12129927	SRR12129928	SRR12129929	SRR12129930	SRR12129931	SRR12129932	SRR12129933	SRR12129934	SRR12129935	SRR12129936	SRR12129937	SRR12129938	SRR12129939	SRR12129940	SRR12129941	SRR12129942	SRR12129943	SRR12129944	SRR12129945
GAPDH/90N	11920	13247	16836	12019	13141	13368	13475	14740	11999	12829	11040	13169	16823	13635	12672	12541	13257	10912	14625	16455	16856	16227	12277	15344	13204	12195	15595	15278	13762	13783	14950	14597	15606	14865	13160	15383	17563	8132	9398	8892
GAPDH/92N	7774	9066	11009	8096	9102	9591	10118	9611	8187	8775	7420	8884	11310	9545	8816	7663	8881	7487	9868	10754	10631	10874	8224	10251	9202	8342	10422	10126	9230	8883	9566	9942	10705	10337	9001	10120	11609	5802	6330	6152
GAPDH/104N	6459	7598	9191	6792	7575	7540	7684	8377	6806	7321	6302	7463	9450	7891	7555	6780	7218	6301	8594	9452	9162	9146	6669	8627	7355	6708	8485	8438	7389	7607	8216	8114	8585	8217	7128	8479	9421	4727	5051	5247
GAPDH/129N	5191	5453	7274	5062	5550	5615	5603	6508	4955	5560	4547	5598	7434	5878	5434	5004	5595	4511	6132	7204	6904	7317	5130	6762	5688	5290	6725	6902	6068	5906	6576	6567	6985	6747	5645	6635	7585	3561	4247	3806
GAPDH/148N	17	31	26	28	33	29	26	31	21	19	20	20	13	29	19	22	27	15	29	36	44	19	26	41	28	14	45	40	15	32	19	34	34	22	19	32	30	12	7	23
GAPDH/193N	7037	7524	9251	6950	7477	7609	7919	8686	6579	7431	6196	7206	9463	7800	7550	7314	7654	6359	8606	9439	9550	9223	7136	9186	7705	7247	9289	8921	8301	8025	9058	8734	9450	8923	7786	9047	10298	4794	5563	5397
GAPDH/240N	3056	2440	3305	2409	2400	2547	2633	3727	2456	2551	2125	2433	3393	2780	2516	3069	2708	2204	3171	3369	3449	3211	3106	3771	3303	2965	3939	3716	3289	3461	3970	3813	3835	3779	3361	4025	4619	2053	2285	2335
GAPDH/1632N	5503	5128	6802	4973	5175	5362	5572	6753	5026	5372	4593	5166	6998	5665	5187	5812	5596	4680	6489	7079	7199	6596	5804	7048	6168	5639	7396	6801	6139	6437	7182	6908	7029	6781	6191	7352	8514	3817	4152	4308

## Sheet: PSEN1
ID	SRR12129906	SRR12129907	SRR12129908	SRR12129909	SRR12129910	SRR12129911	SRR12129912	SRR12129913	SRR12129914	SRR12129915	SRR12129916	SRR12129917	SRR12129918	SRR12129919	SRR12129920	SRR12129921	SRR12129922	SRR12129923	SRR12129924	SRR12129925	SRR12129926	SRR12129927	SRR12129928	SRR12129929	SRR12129930	SRR12129931	SRR12129932	SRR12129933	SRR12129934	SRR12129935	SRR12129936	SRR12129937	SRR12129938	SRR12129939	SRR12129940	SRR12129941	SRR12129942	SRR12129943	SRR12129944	SRR12129945
PSEN1/90N	234	161	166	184	193	198	222	194	186	190	129	227	133	181	153	249	262	292	260	242	309	254	226	220	243	228	201	194	200	217	237	207	264	266	224	246	217	310	266	230
PSEN1/1889N	150	201	215	128	201	219	219	120	159	156	159	160	164	135	191	137	202	255	250	222	312	263	174	154	198	203	187	214	199	236	201	186	214	179	206	228	151	250	259	218
PSEN1/2518N	140	131	116	106	123	132	110	107	123	99	109	154	106	142	103	125	203	189	174	182	200	189	143	115	158	149	94	167	124	140	124	103	146	165	139	141	118	173	210	145
PSEN1/5166N	109	120	122	107	92	116	127	97	89	91	76	106	101	116	126	111	157	132	217	132	240	164	124	120	117	110	126	108	134	142	154	108	134	130	105	117	135	195	169	133
PSEN1/5183N	146	177	180	139	142	146	188	139	185	149	136	174	145	156	144	201	246	234	222	212	291	219	176	186	180	193	178	170	156	194	213	178	253	194	212	217	176	272	257	220
PSEN1/5296N	146	136	135	119	135	137	131	134	151	117	112	175	142	147	141	192	172	185	217	199	317	165	179	150	127	188	126	163	182	151	195	167	170	164	159	133	149	190	193	167
PSEN1/5723N	77	109	81	82	94	98	100	83	88	80	79	104	70	91	75	109	113	120	124	118	137	121	97	106	103	109	76	109	99	66	115	83	95	123	104	113	103	115	109	121
PSEN1/8256N	169	152	149	128	133	170	142	125	159	121	129	168	169	179	163	193	203	217	269	224	322	199	179	182	142	200	153	167	197	172	233	174	172	181	174	204	180	257	223	194
PSEN1/11211N	107	99	95	76	87	111	117	94	95	99	78	108	71	100	84	130	125	142	158	122	176	163	113	155	150	111	111	109	104	131	158	109	142	127	121	159	114	143	160	143
PSEN1/11215N	13	5	5	9	7	5	17	13	15	8	7	15	0	9	8	18	10	14	6	15	26	6	9	14	9	25	14	20	11	11	16	12	15	12	6	17	0	10	9	18
PSEN1/13145N	126	140	108	130	153	131	128	130	124	103	95	124	122	121	123	164	182	164	178	166	194	157	137	156	142	139	129	147	137	133	174	127	141	170	136	148	125	200	163	173
PSEN1/22690N	47	45	49	37	43	46	42	40	25	28	38	49	38	54	41	67	56	56	73	55	106	63	49	34	61	55	55	63	34	40	74	49	40	37	39	68	35	66	87	66
PSEN1/22702N	108	88	82	73	71	104	104	71	86	87	92	112	91	97	79	93	112	107	116	127	142	151	108	91	95	112	96	93	84	131	120	105	98	129	126	131	103	142	160	134

## Sheet: PSEN2
ID	SRR12129906	SRR12129907	SRR12129908	SRR12129909	SRR12129910	SRR12129911	SRR12129912	SRR12129913	SRR12129914	SRR12129915	SRR12129916	SRR12129917	SRR12129918	SRR12129919	SRR12129920	SRR12129921	SRR12129922	SRR12129923	SRR12129924	SRR12129925	SRR12129926	SRR12129927	SRR12129928	SRR12129929	SRR12129930	SRR12129931	SRR12129932	SRR12129933	SRR12129934	SRR12129935	SRR12129936	SRR12129937	SRR12129938	SRR12129939	SRR12129940	SRR12129941	SRR12129942	SRR12129943	SRR12129944	SRR12129945
PSEN2/381N	53	36	45	45	42	55	34	58	67	47	31	27	47	61	51	33	27	21	47	52	69	86	45	50	18	54	55	40	38	39	46	39	47	26	44	29	37	20	35	40
PSEN2/384N	29	15	15	21	37	25	11	19	28	13	13	11	16	28	22	24	19	7	48	23	41	24	15	16	11	23	21	26	30	15	12	27	24	21	21	11	20	0	24	26
PSEN2/612N	33	14	17	19	22	11	14	38	23	22	12	23	23	24	27	19	19	6	23	24	30	25	15	27	25	15	14	22	27	29	22	19	27	28	23	19	27	18	18	19
PSEN2/670N	26	18	47	53	41	40	20	36	46	43	38	28	44	39	50	39	29	22	40	32	60	55	35	32	16	52	47	43	31	46	30	34	28	33	28	39	53	24	42	46
PSEN2/985N	49	40	92	57	44	58	31	48	112	66	40	51	72	71	40	44	46	34	76	55	94	86	53	67	37	57	60	74	55	42	35	55	55	45	85	36	83	25	65	45
PSEN2/1144N	66	43	65	66	64	78	40	73	88	56	53	55	53	79	67	51	39	29	65	66	105	101	53	87	35	54	80	71	65	34	64	56	53	48	67	35	57	22	54	47
PSEN2/1298N	96	62	102	95	124	132	84	123	142	112	109	90	116	134	166	92	87	49	91	93	153	140	107	118	68	87	109	106	104	85	90	96	130	95	94	58	91	48	108	106
PSEN2/1618N	45	23	50	56	59	39	33	50	81	61	39	31	74	58	55	46	34	15	49	40	66	62	59	60	49	62	55	77	56	50	41	41	53	69	35	40	48	22	72	62
PSEN2/1656N	49	45	71	54	55	57	36	52	77	67	64	46	51	74	93	48	65	28	68	63	82	67	65	56	39	40	74	70	44	55	45	32	61	57	52	38	64	28	55	55
PSEN2/2162N	49	28	50	49	57	58	35	43	66	42	31	37	50	46	62	31	32	28	58	53	68	73	47	55	43	58	45	48	45	44	38	40	64	42	37	25	37	18	40	50
PSEN2/2411N	29	17	55	65	50	49	22	44	62	45	36	40	39	48	43	51	38	16	45	48	60	60	49	38	22	42	60	64	23	53	37	43	40	27	37	38	45	34	43	33
PSEN2/3960N	65	58	49	72	72	53	48	68	83	70	62	47	87	69	73	55	69	33	57	75	90	66	50	64	45	70	62	75	71	55	40	64	65	53	62	68	54	23	83	66
PSEN2/6337N	41	34	61	58	53	42	39	45	61	46	50	40	36	63	61	32	44	28	37	53	62	64	38	69	29	36	42	55	44	42	40	45	63	55	40	27	58	25	61	70

## Sheet: RAB35
ID	SRR12129906	SRR12129907	SRR12129908	SRR12129909	SRR12129910	SRR12129911	SRR12129912	SRR12129913	SRR12129914	SRR12129915	SRR12129916	SRR12129917	SRR12129918	SRR12129919	SRR12129920	SRR12129921	SRR12129922	SRR12129923	SRR12129924	SRR12129925	SRR12129926	SRR12129927	SRR12129928	SRR12129929	SRR12129930	SRR12129931	SRR12129932	SRR12129933	SRR12129934	SRR12129935	SRR12129936	SRR12129937	SRR12129938	SRR12129939	SRR12129940	SRR12129941	SRR12129942	SRR12129943	SRR12129944	SRR12129945
RAB35/94N	179	177	208	212	182	170	200	222	160	199	123	190	201	168	162	178	205	144	253	226	296	259	151	197	187	209	175	164	188	182	173	177	181	201	191	205	202	159	194	177
RAB35/1437N	228	244	294	243	255	274	263	265	224	262	201	289	270	231	243	217	263	207	337	279	298	382	187	289	240	295	210	286	251	207	237	192	262	266	222	349	329	286	264	243
RAB35/1656N	7	12	8	0	5	10	13	7	8	0	19	8	0	7	8	5	11	10	13	14	6	5	7	0	9	18	0	10	7	6	12	5	9	10	9	18	21	7	5	10
RAB35/4467N	142	195	204	164	133	166	203	163	146	167	166	175	182	182	173	224	209	183	236	200	247	236	143	172	157	139	163	160	168	156	164	144	161	148	192	216	228	203	224	171
RAB35/4671N	181	218	260	233	182	199	268	227	196	215	191	207	260	189	191	216	208	161	270	224	349	318	170	210	231	199	189	240	216	181	235	181	239	213	209	268	256	206	306	265
RAB35/8131N	145	225	185	193	166	163	202	161	160	159	164	187	194	195	156	218	215	178	249	236	283	268	151	216	165	147	185	163	167	157	166	131	186	156	185	212	238	225	218	203

## Sheet: SNCA
ID	SRR12129906	SRR12129907	SRR12129908	SRR12129909	SRR12129910	SRR12129911	SRR12129912	SRR12129913	SRR12129914	SRR12129915	SRR12129916	SRR12129917	SRR12129918	SRR12129919	SRR12129920	SRR12129921	SRR12129922	SRR12129923	SRR12129924	SRR12129925	SRR12129926	SRR12129927	SRR12129928	SRR12129929	SRR12129930	SRR12129931	SRR12129932	SRR12129933	SRR12129934	SRR12129935	SRR12129936	SRR12129937	SRR12129938	SRR12129939	SRR12129940	SRR12129941	SRR12129942	SRR12129943	SRR12129944	SRR12129945
SNCA/1050N	36	33	54	31	50	28	48	44	44	32	42	34	47	51	35	39	58	53	61	71	83	66	38	60	44	53	82	61	63	34	44	56	76	58	47	49	57	35	74	59
SNCA/1269N	245	259	322	272	264	299	264	258	273	231	259	266	250	252	275	268	335	334	395	407	486	389	257	330	293	284	296	255	338	288	320	302	338	346	279	286	327	240	283	273
SNCA/1405N	5	10	17	12	11	11	0	13	0	10	16	0	12	11	8	6	6	10	17	14	13	0	21	14	18	0	11	12	14	12	6	8	10	10	22	15	16	14	18	0
SNCA/2533N	587	568	702	513	568	521	569	575	531	570	476	592	570	526	613	701	750	612	773	737	984	771	560	702	587	705	722	635	631	697	700	719	691	689	614	661	738	577	601	591
SNCA/2559N	14	7	12	5	5	6	7	7	17	16	8	8	9	13	9	0	14	8	12	18	12	20	0	20	10	12	5	10	12	0	13	15	11	13	9	14	16	5	5	7
SNCA/5754N	435	462	537	438	389	433	453	458	439	433	341	521	494	450	460	496	519	473	608	713	668	653	423	597	483	578	593	528	483	531	566	526	500	595	455	566	566	443	496	499
SNCA/7362N	407	444	487	411	397	426	425	435	419	394	324	448	440	426	458	474	482	455	567	699	673	633	431	577	458	555	577	503	484	507	516	515	441	575	437	575	545	418	474	487
SNCA/92968N	574	559	637	488	569	554	571	650	465	510	502	616	592	535	520	707	745	616	835	787	939	740	606	773	629	739	787	710	637	680	692	729	737	682	656	739	791	585	689	638
