# Supplementary material for: Investigating Alzheimer’s Disease-Associated Genes Using Differential Splicing Frequency Analysis
Source: Cells. 2026 Jun 15;15(12):1086. doi: 10.3390/cells15121086 (PMC13297122; doi:10.3390/cells15121086)
Supplement: Supplementary file 1 [file cells-15-01086-s001.zip › S2/SRP281197.xlsx]

## Sheet: APP
	TREM2 KO	TREM2 KO	TREM2 KO	TREM2 Mutant	TREM2 Mutant	TREM2 Mutant	WT	WT	WT
ID	SRR12607013	SRR12607014	SRR12607015	SRR12607016	SRR12607017	SRR12607018	SRR12607019	SRR12607020	SRR12607021
APP/725N	363	415	368	319	352	346	474	295	266
APP/937N	380	409	313	356	322	321	463	306	290
APP/2042N	337	364	351	329	371	294	442	290	306
APP/2598N	114	110	134	111	135	127	134	109	103
APP/5704N	726	801	772	761	701	689	880	607	554
APP/6315N	365	389	372	339	331	390	400	267	244
APP/6663N	606	616	569	540	564	554	716	489	432
APP/7350N	445	538	469	408	453	436	570	409	339
APP/9950N	444	495	463	463	464	508	581	390	360
APP/14067N	31	28	34	15	21	20	26	37	18
APP/14882N	111	111	148	113	115	128	185	107	111
APP/17537N	242	297	276	291	269	253	332	212	217
APP/19314N	360	429	343	335	337	347	481	271	288
APP/21657N	367	441	366	355	388	370	404	349	329
APP/21906N	283	284	291	256	305	229	325	217	211
APP/28957N	355	440	386	376	413	352	446	313	300
APP/36594N	248	251	229	239	228	227	275	194	205
APP/39362N	6	10	5	0	6	5	0	6	5
APP/42627N	383	456	428	409	410	372	482	384	300
APP/58417N	122	140	104	121	97	100	106	105	107
	0.019402	0.0199317	0.0161969	0.0197197	0.0154409	0.0164799	0.013727	0.0196005	0.0214644
			0.0185102			0.0172135			0.018264
									0.942484

## Sheet: APOE
ID	SRR12607013	SRR12607014	SRR12607015	SRR12607016	SRR12607017	SRR12607018	SRR12607019	SRR12607020	SRR12607021
APOE/528N	0	0	14	0	5	11	5	7	12
APOE/580N	14541	17150	23196	11719	9814	20756	9571	8443	16541
APOE/678N	214	246	284	145	130	260	136	102	183
APOE/745N	109	149	192	84	75	160	70	37	150
APOE/760N	10959	12962	17084	8161	7298	15448	6980	5841	12467
APOE/1092N	17158	19508	28034	13370	11918	23300	11189	9980	18961

## Sheet: CLU
ID	SRR12607013	SRR12607014	SRR12607015	SRR12607016	SRR12607017	SRR12607018	SRR12607019	SRR12607020	SRR12607021
CLU/209N	185	402	798	35	81	197	0	0	11
CLU/528N	193	456	873	34	92	250	7	10	6
CLU/1000N	16	43	84	0	7	6	0	0	0
CLU/1018N	142	381	758	29	79	178	7	7	14
CLU/1144N	160	332	733	28	70	185	10	6	9
CLU/1388N	111	330	563	23	63	160	0	0	0
CLU/2413N	143	402	716	25	82	167	9	0	11
CLU/4054N	40	112	175	12	13	67	0	0	0
CLU/4281N	211	575	1095	51	99	280	11	6	13

## Sheet: DENND1B
ID	SRR12607013	SRR12607014	SRR12607015	SRR12607016	SRR12607017	SRR12607018	SRR12607019	SRR12607020	SRR12607021
DENND1B/742N	5	0	0	7	9	6	5	11	9
DENND1B/755N	0	5	8	6	6	5	7	0	7
DENND1B/887N	0	0	8	9	0	11	11	8	5
DENND1B/1963N	5	7	5	0	0	6	5	6	0
DENND1B/2868N	6	0	10	5	5	9	7	5	5
DENND1B/4906N	5	0	0	0	10	5	9	8	8
DENND1B/5682N	0	6	6	0	7	6	14	10	8
DENND1B/5984N	0	6	0	0	6	0	9	6	8
DENND1B/6248N	0	0	0	5	8	6	6	10	7
DENND1B/11739N	0	0	5	0	6	0	9	6	6
DENND1B/11954N	5	10	8	5	0	8	16	12	5
DENND1B/13667N	8	7	0	7	0	0	6	7	10
DENND1B/24951N	0	0	5	8	0	5	7	0	8
DENND1B/27010N	5	0	0	0	0	8	7	6	8
DENND1B/30039N	5	6	0	0	0	0	11	5	7

## Sheet: GAPDH
ID	SRR12607013	SRR12607014	SRR12607015	SRR12607016	SRR12607017	SRR12607018	SRR12607019	SRR12607020	SRR12607021
GAPDH/90N	11617	10468	5339	13218	12358	5866	17127	10652	5819
GAPDH/92N	7315	6345	3176	8241	7378	3538	10505	6572	3643
GAPDH/104N	7226	6175	3016	7798	6984	3484	9951	6767	3277
GAPDH/129N	6814	6048	3013	7739	7030	3438	10163	6234	3398
GAPDH/193N	9429	8370	4055	10172	9529	4609	13524	9210	4652
GAPDH/240N	4198	3922	2047	5218	4691	2264	6581	4168	2245
GAPDH/1632N	4614	4453	2188	5070	5123	2353	6803	4728	2379

## Sheet: PSEN1
ID	SRR12607013	SRR12607014	SRR12607015	SRR12607016	SRR12607017	SRR12607018	SRR12607019	SRR12607020	SRR12607021
PSEN1/90N	165	165	134	124	168	149	130	157	182
PSEN1/1889N	365	350	330	277	305	314	277	333	350
PSEN1/2518N	200	221	201	141	206	198	211	169	230
PSEN1/5166N	227	208	188	146	177	169	175	148	165
PSEN1/5183N	273	272	230	200	226	198	238	220	255
PSEN1/5296N	305	339	268	222	270	237	301	267	306
PSEN1/5723N	264	234	216	171	205	203	194	151	237
PSEN1/8256N	336	356	335	265	332	325	318	290	310
PSEN1/11211N	130	141	119	114	119	114	123	122	148
PSEN1/11215N	16	15	14	13	23	8	13	17	18
PSEN1/13145N	243	241	230	206	261	217	211	158	276
PSEN1/22690N	96	100	96	60	87	80	70	83	111
PSEN1/22702N	119	165	158	135	148	153	107	121	148

## Sheet: PSEN2
ID	SRR12607013	SRR12607014	SRR12607015	SRR12607016	SRR12607017	SRR12607018	SRR12607019	SRR12607020	SRR12607021
PSEN2/381N	103	85	121	79	51	78	56	54	97
PSEN2/384N	37	50	52	21	26	44	27	35	42
PSEN2/612N	20	24	17	23	17	12	9	13	17
PSEN2/670N	152	127	159	89	95	116	120	73	128
PSEN2/985N	117	111	152	96	70	110	79	70	120
PSEN2/1144N	153	149	179	114	98	127	101	80	148
PSEN2/1298N	99	130	104	71	96	96	60	65	105
PSEN2/1618N	111	89	109	82	64	67	61	58	99
PSEN2/1656N	106	110	149	71	96	92	80	65	126
PSEN2/2162N	119	141	150	81	86	115	92	73	114
PSEN2/2411N	109	103	120	68	81	95	88	65	129
PSEN2/3960N	75	73	107	44	51	53	58	53	74
PSEN2/6337N	116	127	166	81	98	99	79	61	130

## Sheet: RAB35
ID	SRR12607013	SRR12607014	SRR12607015	SRR12607016	SRR12607017	SRR12607018	SRR12607019	SRR12607020	SRR12607021
RAB35/94N	224	217	157	197	199	173	273	180	186
RAB35/1437N	248	234	182	214	223	219	280	223	210
RAB35/1656N	5	10	0	14	9	7	9	6	19
RAB35/4467N	130	125	109	123	114	92	150	116	121
RAB35/4671N	161	184	137	157	213	182	214	187	187
RAB35/8131N	81	94	67	60	63	59	93	61	78

## Sheet: SNCA
ID	SRR12607013	SRR12607014	SRR12607015	SRR12607016	SRR12607017	SRR12607018	SRR12607019	SRR12607020	SRR12607021
SNCA/1050N	33	54	73	29	44	65	32	53	67
SNCA/1269N	150	148	170	146	157	196	169	192	208
SNCA/2533N	401	447	561	383	442	560	494	466	632
SNCA/2559N	0	11	8	9	7	11	11	8	0
SNCA/5754N	421	502	552	428	507	571	488	522	633
SNCA/7362N	332	374	423	354	384	476	356	450	474
SNCA/92968N	284	419	428	311	374	364	411	376	487
