# Supplementary material for: Investigating Alzheimer’s Disease-Associated Genes Using Differential Splicing Frequency Analysis
Source: Cells. 2026 Jun 15;15(12):1086. doi: 10.3390/cells15121086 (PMC13297122; doi:10.3390/cells15121086)
Supplement: Supplementary file 1 [file cells-15-01086-s001.zip › S2/SRP281230.xlsx]

## Sheet: APP
	WT	WT	WT	WT	KO	KO	KO	KO	WT	WT	WT	WT	KO	KO	KO	KO	WT	WT	WT	WT	KO	KO	KO	KO
ID	SRR12608405	SRR12608406	SRR12608407	SRR12608408	SRR12608409	SRR12608410	SRR12608411	SRR12608412	SRR12608413	SRR12608414	SRR12608415	SRR12608416	SRR12608417	SRR12608418	SRR12608419	SRR12608420	SRR12608421	SRR12608422	SRR12608423	SRR12608424	SRR12608425	SRR12608426	SRR12608427	SRR12608428
APP/725N	613	824	633	679	751	765	837	740	545	670	539	565	564	699	792	709	554	732	454	703	740	759	959	761
APP/937N	572	668	561	581	593	752	652	587	506	646	522	490	574	663	727	585	481	628	424	605	609	709	773	660
APP/2042N	605	794	628	665	716	812	753	692	547	607	578	518	616	670	789	715	544	728	454	741	742	789	925	738
APP/2598N	169	240	217	189	228	255	242	228	164	229	171	194	195	219	277	235	166	218	179	215	254	267	273	251
APP/5704N	1084	1075	833	916	947	1186	1086	913	797	889	850	777	892	855	1259	898	740	1097	659	867	960	955	1215	1010
APP/6315N	687	1027	717	694	877	887	926	813	562	784	667	656	645	771	916	850	588	770	479	765	847	826	1029	837
APP/6663N	671	1087	896	769	937	1029	986	889	664	927	808	703	815	873	864	883	753	1053	648	845	972	1041	1236	1059
APP/7350N	616	882	710	698	801	928	816	729	586	699	702	551	645	683	766	735	617	833	543	654	797	828	999	810
APP/9950N	542	648	527	596	582	701	641	619	476	591	472	436	540	590	716	590	470	596	393	541	646	659	821	607
APP/14067N	35	55	32	41	43	62	51	41	46	60	38	35	48	51	43	52	39	43	32	58	52	53	45	55
APP/14882N	173	214	198	172	226	223	252	233	161	199	179	183	177	200	261	256	159	187	150	203	227	229	278	190
APP/17537N	473	603	468	453	605	530	553	541	340	509	428	442	417	486	544	537	396	528	325	510	493	571	706	551
APP/19314N	582	616	483	538	677	689	598	595	402	556	537	406	498	516	650	589	446	619	368	534	639	605	833	650
APP/21657N	824	918	793	823	870	1032	908	849	712	801	713	667	683	811	1157	879	636	896	519	855	888	1020	1114	938
APP/21906N	525	681	569	556	573	745	590	616	484	607	499	444	530	548	669	592	485	621	413	493	647	769	787	648
APP/28957N	788	1017	859	780	944	1089	978	918	676	910	778	668	854	985	1124	912	655	903	669	927	940	954	1175	1056
APP/36594N	428	659	476	491	493	563	531	518	415	522	401	394	466	507	575	517	415	602	347	470	519	546	686	607
APP/39362N	19	27	26	18	30	30	22	25	16	26	35	37	11	25	49	42	18	25	14	26	26	30	38	29
APP/42627N	586	729	625	575	633	719	655	633	524	636	564	535	513	622	670	622	482	701	451	551	673	752	871	734
APP/58417N	363	396	374	369	390	476	390	414	277	396	326	277	341	366	502	363	297	391	279	428	357	417	510	416
	0.0350555	0.0300912	0.0352	0.0348015	0.0327291	0.0353299	0.0312826	0.0357112	0.0311236	0.0351562	0.0332416	0.0308532	0.0340184	0.0328546	0.037603	0.0313987	0.0332178	0.0321255	0.0357692	0.038941	0.0296807	0.0326317	0.0333923	0.0329975
				0.033787				0.0337632				0.0325937				0.0339686				0.0350134				0.0321756
																								0.91895

## Sheet: APOE
ID	SRR12608405	SRR12608406	SRR12608407	SRR12608408	SRR12608409	SRR12608410	SRR12608411	SRR12608412	SRR12608413	SRR12608414	SRR12608415	SRR12608416	SRR12608417	SRR12608418	SRR12608419	SRR12608420	SRR12608421	SRR12608422	SRR12608423	SRR12608424	SRR12608425	SRR12608426	SRR12608427	SRR12608428
APOE/50N	296	369	312	5	0	167	6	5	0	7	285	0	157	0	0	0	0	320	0	0	0	0	198	174
APOE/254N	10	6	11	7	11	7	7	8	6	11	10	11	0	6	0	8	0	7	6	5	0	0	12	0
APOE/330N	0	14	9	11	0	7	11	8	0	12	19	8	0	0	0	0	0	11	6	11	6	0	0	6
APOE/433N	5	0	9	0	5	0	0	8	5	0	6	9	0	6	6	0	7	13	10	0	0	5	7	6
APOE/557N	10	19	11	16	17	5	8	5	13	9	12	11	9	5	7	7	6	8	0	0	7	0	5	8
APOE/580N	23307	34449	27976	27746	17143	21331	18729	17856	24771	39618	30834	27835	14378	16354	16928	17072	22975	32818	21118	31901	17439	18680	20607	17869
APOE/678N	650	775	669	651	501	497	455	513	563	754	764	599	337	424	574	441	524	719	473	777	420	471	497	461
APOE/745N	292	303	271	265	173	203	187	194	270	376	352	265	142	180	182	155	228	352	215	304	150	178	232	171
APOE/760N	28312	31631	27347	29534	18438	20999	18397	18779	27081	34893	31419	27354	14952	16185	21358	15827	24230	33158	23325	31172	16940	17289	20898	16716
APOE/1092N	40000	49089	42163	42817	26708	31066	27526	29615	39026	55943	45833	41363	22899	25177	29956	23895	35623	50336	35815	48332	25148	26172	31799	26427

## Sheet: CLU
ID	SRR12608405	SRR12608406	SRR12608407	SRR12608408	SRR12608409	SRR12608410	SRR12608411	SRR12608412	SRR12608413	SRR12608414	SRR12608415	SRR12608416	SRR12608417	SRR12608418	SRR12608419	SRR12608420	SRR12608421	SRR12608422	SRR12608423	SRR12608424	SRR12608425	SRR12608426	SRR12608427	SRR12608428
CLU/209N	42	39	46	57	28	42	40	42	42	45	39	43	34	29	55	43	18	25	15	27	26	41	39	24

## Sheet: DENND1B
ID	SRR12608405	SRR12608406	SRR12608407	SRR12608408	SRR12608409	SRR12608410	SRR12608411	SRR12608412	SRR12608413	SRR12608414	SRR12608415	SRR12608416	SRR12608417	SRR12608418	SRR12608419	SRR12608420	SRR12608421	SRR12608422	SRR12608423	SRR12608424	SRR12608425	SRR12608426	SRR12608427	SRR12608428
DENND1B/742N	16	44	33	27	38	43	26	60	27	32	17	23	28	32	53	42	22	51	30	46	35	49	41	33
DENND1B/755N	20	49	10	16	30	43	32	30	32	22	19	15	25	33	38	24	19	27	29	35	15	21	33	30
DENND1B/887N	20	29	27	29	31	40	29	39	29	33	15	17	43	33	31	32	18	45	27	34	27	33	47	36
DENND1B/926N	18	49	28	26	21	37	21	29	43	27	29	30	41	27	41	19	18	49	20	25	18	21	34	34
DENND1B/1311N	9	16	0	7	9	11	0	9	7	5	5	10	14	9	10	9	5	9	0	9	0	10	11	9
DENND1B/1963N	34	34	17	26	22	28	31	29	31	26	12	21	24	27	29	36	17	47	22	49	31	54	31	39
DENND1B/2206N	16	17	17	20	16	15	23	20	16	24	13	13	23	11	25	19	17	23	16	36	40	14	44	12
DENND1B/2868N	21	29	12	23	32	26	23	26	16	20	27	7	22	18	30	15	23	24	11	34	23	24	20	22
DENND1B/4756N	26	18	13	15	8	16	13	16	9	15	22	6	12	11	21	16	20	23	18	18	25	8	15	11
DENND1B/4906N	20	25	18	33	20	26	32	39	26	38	22	21	25	31	24	20	19	33	25	35	33	41	43	44
DENND1B/5120N	8	0	5	8	9	8	0	0	0	7	12	5	11	5	5	10	0	6	0	6	0	10	0	7
DENND1B/5682N	26	32	24	26	29	31	24	22	15	24	33	9	20	14	41	23	29	29	19	19	33	28	28	30
DENND1B/5984N	16	14	10	18	15	18	16	18	27	18	14	11	27	12	21	19	14	14	11	33	19	36	18	15
DENND1B/6248N	25	34	26	25	32	42	27	37	25	28	18	17	23	41	56	46	26	61	24	40	28	49	36	30
DENND1B/6491N	19	22	26	27	21	36	29	18	21	22	28	17	17	17	29	9	31	26	17	23	36	35	28	18
DENND1B/11739N	20	75	11	26	19	36	20	38	19	19	13	17	31	22	24	26	35	43	32	32	26	30	21	23
DENND1B/11954N	28	56	22	31	39	35	26	37	19	49	25	21	24	37	61	36	31	59	31	40	18	43	29	34
DENND1B/13667N	13	33	10	30	25	24	11	20	13	13	12	11	25	20	29	20	17	21	17	33	17	20	18	19
DENND1B/24951N	18	21	14	25	14	32	13	39	22	29	19	10	22	30	23	21	26	28	25	22	36	31	31	26
DENND1B/27010N	24	24	29	36	30	62	35	23	28	32	28	28	49	22	49	30	27	37	27	32	32	40	42	46
DENND1B/30039N	29	29	17	30	34	33	32	31	23	29	24	25	17	29	41	26	22	54	21	41	47	49	48	21
DENND1B/37071N	0	9	0	5	7	7	13	10	0	7	7	0	0	5	6	7	0	14	5	10	0	0	0	0
DENND1B/40861N	28	19	7	23	22	21	16	30	27	23	10	28	25	21	9	24	36	15	18	47	23	32	30	29
DENND1B/57793N	25	17	17	18	15	14	21	23	28	23	14	14	23	22	13	23	30	12	23	33	23	19	54	21

## Sheet: GAPDH
ID	SRR12608405	SRR12608406	SRR12608407	SRR12608408	SRR12608409	SRR12608410	SRR12608411	SRR12608412	SRR12608413	SRR12608414	SRR12608415	SRR12608416	SRR12608417	SRR12608418	SRR12608419	SRR12608420	SRR12608421	SRR12608422	SRR12608423	SRR12608424	SRR12608425	SRR12608426	SRR12608427	SRR12608428
GAPDH/90N	20097	26524	22057	20512	22869	26264	24053	23620	17520	22302	19932	18749	19830	21144	26180	22851	19527	26767	16854	25014	23439	24939	29825	24652
GAPDH/92N	10565	14611	12304	11543	12511	14118	13457	13065	9340	13407	10804	10357	10995	12970	13779	12623	10872	15224	9246	14387	13057	14065	16840	14810
GAPDH/104N	8005	10464	9561	8225	8863	10326	9414	9398	6902	9074	8105	7340	8168	8993	10390	8873	7998	10420	6887	9858	9712	9435	12035	9570
GAPDH/129N	11547	15971	12946	12630	13747	16431	14565	13837	10042	13360	11999	11271	11444	12889	15391	13877	11563	15976	10070	14475	13950	14753	17641	14423
GAPDH/148N	17	27	26	20	25	24	23	48	15	27	22	14	37	21	26	26	13	28	11	16	19	30	42	31
GAPDH/193N	13554	17877	15245	13804	14694	17038	16458	15772	11683	15509	12557	12070	13388	14881	16084	15416	12946	17864	11449	16593	15703	16012	20533	17010
GAPDH/240N	15013	17431	14899	15102	16141	18195	16947	15853	12149	15307	14248	12567	13950	14848	19791	15639	13732	18379	12300	16673	15844	16522	20274	15980
GAPDH/1632N	22054	27373	23179	22854	24898	28130	26063	24975	18383	23784	21697	19591	21231	23393	29105	24518	20900	28314	18723	26023	24545	26178	31594	25412

## Sheet: MAPT
ID	SRR12608405	SRR12608406	SRR12608407	SRR12608408	SRR12608409	SRR12608410	SRR12608411	SRR12608412	SRR12608413	SRR12608414	SRR12608415	SRR12608416	SRR12608417	SRR12608418	SRR12608419	SRR12608420	SRR12608421	SRR12608422	SRR12608423	SRR12608424	SRR12608425	SRR12608426	SRR12608427	SRR12608428

## Sheet: PSEN1
ID	SRR12608405	SRR12608406	SRR12608407	SRR12608408	SRR12608409	SRR12608410	SRR12608411	SRR12608412	SRR12608413	SRR12608414	SRR12608415	SRR12608416	SRR12608417	SRR12608418	SRR12608419	SRR12608420	SRR12608421	SRR12608422	SRR12608423	SRR12608424	SRR12608425	SRR12608426	SRR12608427	SRR12608428
PSEN1/90N	223	292	219	275	231	287	278	242	183	233	219	177	243	238	305	258	194	280	182	259	272	236	298	251
PSEN1/1889N	265	315	242	269	285	353	292	307	217	278	238	257	236	257	294	261	243	360	230	296	310	327	347	321
PSEN1/2518N	249	339	229	215	283	294	254	303	247	289	237	205	230	240	264	289	247	342	206	308	281	283	327	299
PSEN1/5166N	234	263	233	194	185	266	235	203	195	190	199	214	210	183	312	249	216	264	202	229	241	273	287	202
PSEN1/5183N	262	342	279	243	316	313	364	298	222	316	265	270	268	292	361	296	276	350	205	290	301	348	404	334
PSEN1/5296N	335	495	367	327	361	435	390	359	342	406	323	280	336	364	405	368	345	452	314	404	361	431	503	395
PSEN1/5723N	207	305	254	260	268	325	297	280	206	257	225	195	232	269	260	250	258	355	218	313	266	284	344	331
PSEN1/8256N	344	415	335	336	332	396	394	392	310	395	283	269	327	362	412	419	303	507	259	377	385	429	461	394
PSEN1/11211N	318	358	301	355	366	440	334	334	249	310	303	235	298	317	438	363	277	393	252	374	417	361	417	315
PSEN1/11215N	19	30	38	22	31	30	28	36	9	44	17	25	18	12	35	25	23	23	11	31	41	36	29	31
PSEN1/13145N	203	322	238	237	257	333	263	246	207	304	230	206	258	221	283	291	240	344	219	308	257	306	374	296
PSEN1/22690N	91	125	94	95	110	101	87	112	76	120	115	75	80	110	145	134	96	114	96	123	128	130	140	133
PSEN1/22702N	173	246	189	220	210	239	232	206	155	195	168	172	143	215	203	187	159	259	141	241	230	217	233	220

## Sheet: PSEN2
ID	SRR12608405	SRR12608406	SRR12608407	SRR12608408	SRR12608409	SRR12608410	SRR12608411	SRR12608412	SRR12608413	SRR12608414	SRR12608415	SRR12608416	SRR12608417	SRR12608418	SRR12608419	SRR12608420	SRR12608421	SRR12608422	SRR12608423	SRR12608424	SRR12608425	SRR12608426	SRR12608427	SRR12608428
PSEN2/381N	37	54	45	41	33	40	47	43	39	52	44	44	28	39	35	46	60	72	36	58	38	45	54	49
PSEN2/384N	28	24	36	20	20	22	9	5	15	18	20	27	19	30	22	22	25	25	13	34	10	19	24	16
PSEN2/612N	49	33	24	34	39	34	35	48	34	47	27	40	24	27	44	31	43	42	33	62	33	57	39	45
PSEN2/670N	41	80	50	53	42	56	57	64	51	60	69	57	58	44	42	59	57	72	58	72	53	46	67	81
PSEN2/985N	68	50	61	49	43	55	43	47	39	33	45	46	41	35	43	52	56	78	51	73	48	61	56	43
PSEN2/1144N	74	52	78	68	68	69	42	46	53	73	44	39	70	67	70	57	77	122	43	103	48	64	72	62
PSEN2/1298N	48	64	41	39	41	26	46	56	35	40	25	33	29	46	32	35	58	77	43	77	38	48	56	39
PSEN2/1618N	57	49	64	48	48	60	36	35	54	54	44	43	33	27	55	47	63	91	58	84	66	49	69	43
PSEN2/1656N	53	77	51	46	54	41	44	38	61	68	47	54	38	59	60	42	85	88	47	75	53	47	72	48
PSEN2/2162N	64	84	102	57	66	59	48	46	54	53	73	54	51	67	60	67	86	110	47	102	75	78	65	65
PSEN2/2411N	38	61	42	67	47	42	29	46	53	51	56	52	27	43	42	57	53	80	62	67	41	39	57	39
PSEN2/3960N	65	58	55	55	57	62	64	56	48	78	47	45	35	60	47	44	73	77	59	116	64	66	64	65
PSEN2/4715N	8	9	6	5	0	0	0	7	7	0	5	5	7	0	0	0	10	8	7	18	0	6	9	7
PSEN2/6337N	55	64	62	62	57	57	36	49	41	74	53	54	42	53	52	58	77	94	69	82	73	47	66	50

## Sheet: RAB35
ID	SRR12608405	SRR12608406	SRR12608407	SRR12608408	SRR12608409	SRR12608410	SRR12608411	SRR12608412	SRR12608413	SRR12608414	SRR12608415	SRR12608416	SRR12608417	SRR12608418	SRR12608419	SRR12608420	SRR12608421	SRR12608422	SRR12608423	SRR12608424	SRR12608425	SRR12608426	SRR12608427	SRR12608428
RAB35/94N	290	343	285	253	358	331	338	359	285	363	287	246	283	285	348	316	288	327	156	272	295	340	363	332
RAB35/1437N	324	385	337	233	333	401	355	318	270	328	274	255	259	342	450	336	321	343	212	390	355	333	456	286
RAB35/1656N	14	13	17	11	7	34	34	17	8	10	23	8	13	11	23	14	16	25	20	17	10	18	22	14
RAB35/4467N	248	302	241	236	330	304	295	382	246	279	272	178	211	309	299	290	234	302	156	274	265	309	310	312
RAB35/4671N	285	355	328	266	353	415	362	368	291	316	319	304	257	336	397	325	254	323	225	296	327	370	403	328
RAB35/8131N	172	209	177	154	216	251	199	276	164	169	153	139	177	215	222	227	172	209	106	189	189	200	233	218

## Sheet: SNCA
ID	SRR12608405	SRR12608406	SRR12608407	SRR12608408	SRR12608409	SRR12608410	SRR12608411	SRR12608412	SRR12608413	SRR12608414	SRR12608415	SRR12608416	SRR12608417	SRR12608418	SRR12608419	SRR12608420	SRR12608421	SRR12608422	SRR12608423	SRR12608424	SRR12608425	SRR12608426	SRR12608427	SRR12608428
SNCA/1050N	152	142	145	109	108	129	125	126	107	116	83	80	117	135	145	95	124	146	122	152	126	118	158	138
SNCA/1269N	597	759	691	625	782	819	766	731	546	634	633	560	617	665	801	638	577	731	475	688	733	759	875	724
SNCA/1405N	29	44	24	26	30	33	30	26	19	16	16	23	31	34	61	37	20	34	29	22	38	45	41	27
SNCA/2533N	852	935	847	792	1003	1036	940	988	615	838	726	676	785	831	1074	916	702	1001	663	956	1006	940	1086	1012
SNCA/2559N	63	80	93	74	60	79	67	62	40	51	60	58	58	83	70	70	56	79	61	92	96	88	113	88
SNCA/5754N	1114	1334	1209	1204	1284	1483	1428	1297	954	1283	987	939	1121	1338	1525	1145	1041	1401	966	1396	1401	1487	1853	1453
SNCA/7362N	917	1204	1179	1115	1246	1383	1275	1166	870	1103	906	875	1047	1230	1294	1089	910	1337	879	1212	1262	1253	1585	1318
SNCA/92968N	828	884	777	823	886	958	920	937	622	817	717	727	665	848	1083	827	698	960	603	851	925	964	1164	865
