# Supplementary material for: Investigating Alzheimer’s Disease-Associated Genes Using Differential Splicing Frequency Analysis
Source: Cells. 2026 Jun 15;15(12):1086. doi: 10.3390/cells15121086 (PMC13297122; doi:10.3390/cells15121086)
Supplement: Supplementary file 1 [file cells-15-01086-s001.zip › S2/SRP285156.xlsx]

## Sheet: APP
	Untreated	Untreated	Untreated	Untreated	Untreated	Untreated	Untreated	Untreated	Untreated	Untreated	Untreated	Untreated	Dead Neurons	Dead Neurons	Dead Neurons	Dead Neurons	Dead Neurons	Dead Neurons
Genotype	WT	WT	WT	TREM2 KO	TREM2 KO	TREM2 KO	WT	WT	WT	TREM2 KO	TREM2 KO	TREM2 KO	WT	WT	WT	TREM2 KO	TREM2 KO	TREM2 KO
Cell line	ADRC5	ADRC5	ADRC5	ADRC5	ADRC5	ADRC5	AICS-0036	AICS-0036	AICS-0036	AICS-0036	AICS-0036	AICS-0036	AICS-0036	AICS-0036	AICS-0036	AICS-0036	AICS-0036	AICS-0036
ID	SRR12701012	SRR12701013	SRR12701014	SRR12701015	SRR12701016	SRR12701017	SRR12701018	SRR12701019	SRR12701020	SRR12701021	SRR12701022	SRR12701023	SRR12701024	SRR12701025	SRR12701026	SRR12701027	SRR12701028	SRR12701029
APP/725N	712	640	594	607	555	663	1270	1214	1058	552	663	652	833	788	911	712	783	766
APP/937N	475	502	427	551	492	497	1125	861	721	409	632	499	628	635	701	543	622	542
APP/2042N	559	519	415	487	520	469	1085	911	737	466	659	544	651	775	746	620	636	542
APP/2598N	186	158	139	137	166	147	312	259	209	117	188	119	187	168	154	155	174	129
APP/5704N	765	649	608	743	677	606	1424	1332	1066	622	880	733	800	904	929	780	796	830
APP/6315N	700	640	603	644	607	668	1304	1195	1103	599	780	754	886	889	950	721	838	809
APP/6663N	659	609	590	567	620	520	1219	1171	995	493	635	559	782	818	930	708	754	665
APP/7350N	670	616	549	508	580	524	1194	1089	940	453	566	584	768	764	901	672	742	659
APP/9950N	569	523	391	477	504	458	1263	959	756	392	686	517	583	639	721	580	593	538
APP/14067N	65	52	45	67	70	61	99	89	81	75	97	74	52	56	46	66	73	92
APP/14882N	158	133	109	103	131	112	253	211	150	101	133	95	153	157	141	113	119	137
APP/17537N	532	439	364	440	412	459	1027	889	692	434	561	520	644	600	646	573	557	515
APP/19314N	516	502	385	485	505	437	1165	823	707	389	628	456	661	616	681	567	628	566
APP/21657N	720	717	561	622	665	688	1467	1300	1046	617	807	723	1045	1039	974	778	826	785
APP/21906N	428	453	398	344	398	412	1063	807	620	327	614	461	517	586	664	501	538	492
APP/28957N	810	723	612	714	758	750	1449	1360	1116	619	908	776	1081	916	999	872	884	868
APP/36594N	413	415	282	321	373	410	815	702	549	346	480	439	473	497	544	417	470	430
APP/39362N	19	31	14	19	27	19	27	26	39	21	42	17	35	29	49	39	31	34
APP/42627N	482	486	421	459	450	498	1024	852	652	378	540	475	634	616	690	546	572	566
APP/58417N	209	283	190	204	221	225	593	449	322	190	408	276	335	346	329	317	252	305
	0.0216648	0.0311331	0.0246849	0.0240028	0.0253121	0.026093	0.0309208	0.0272138	0.0237481	0.025	0.0374072	0.0297638	0.0285155	0.0292279	0.0258933	0.0308366	0.0231447	0.0296981
			0.0258276			0.025136			0.0272942			0.0307237			0.0278789			0.0278932
												1.12565

## Sheet: APOE
ID	SRR12701012	SRR12701013	SRR12701014	SRR12701015	SRR12701016	SRR12701017	SRR12701018	SRR12701019	SRR12701020	SRR12701021	SRR12701022	SRR12701023	SRR12701024	SRR12701025	SRR12701026	SRR12701027	SRR12701028	SRR12701029
APOE/557N	11	7	0	5	5	0	16	15	18	0	0	8	7	10	19	5	8	0
APOE/580N	9532	7990	7286	3565	3729	3569	30482	32017	24355	3783	5442	4638	25306	23911	27531	5520	5511	5491
APOE/678N	297	254	204	125	113	124	738	845	668	137	157	189	668	592	636	179	195	194
APOE/745N	90	94	64	53	28	35	261	343	245	51	30	47	262	266	269	55	62	53
APOE/760N	10263	9694	8602	4247	4293	4215	29616	36989	29860	4996	5269	5698	29836	29661	31101	6693	6672	6839
APOE/1092N	14459	12997	11736	6073	6066	6077	48457	49138	40943	6867	8404	8012	41157	40544	43676	9378	9498	9766

## Sheet: CLU
ID	SRR12701012	SRR12701013	SRR12701014	SRR12701015	SRR12701016	SRR12701017	SRR12701018	SRR12701019	SRR12701020	SRR12701021	SRR12701022	SRR12701023	SRR12701024	SRR12701025	SRR12701026	SRR12701027	SRR12701028	SRR12701029
CLU/209N	118	121	110	52	35	63	123	104	77	63	76	54	58	51	59	62	54	51

## Sheet: DENND1B
ID	SRR12701012	SRR12701013	SRR12701014	SRR12701015	SRR12701016	SRR12701017	SRR12701018	SRR12701019	SRR12701020	SRR12701021	SRR12701022	SRR12701023	SRR12701024	SRR12701025	SRR12701026	SRR12701027	SRR12701028	SRR12701029
DENND1B/411N	13	9	0	8	0	8	12	6	0	0	0	13	6	0	0	8	8	7
DENND1B/742N	95	87	53	63	60	69	93	77	58	90	118	95	62	56	54	106	107	106
DENND1B/755N	70	55	38	53	55	40	72	87	49	49	89	67	64	57	50	63	88	118
DENND1B/887N	96	63	59	78	68	87	73	72	58	70	73	107	58	69	61	99	108	112
DENND1B/926N	61	83	90	62	72	53	59	70	58	53	88	80	32	46	58	85	64	97
DENND1B/1311N	15	13	17	7	0	6	23	16	22	12	26	11	11	13	27	18	25	21
DENND1B/1963N	67	82	45	29	45	28	72	55	60	67	100	69	51	25	49	89	73	80
DENND1B/2206N	41	25	19	23	32	37	46	45	37	38	60	55	24	20	15	53	56	35
DENND1B/2868N	63	62	34	44	27	36	83	56	38	52	74	71	45	39	49	93	60	63
DENND1B/4756N	53	30	32	32	28	24	51	52	41	32	58	51	36	28	24	62	55	69
DENND1B/4906N	76	83	50	56	66	52	53	59	56	76	88	69	42	54	59	102	98	87
DENND1B/5120N	12	9	10	6	0	0	11	0	5	10	26	8	13	0	11	11	5	12
DENND1B/5682N	59	57	41	49	33	44	70	66	49	47	77	71	44	44	38	79	101	89
DENND1B/5984N	44	35	41	28	25	21	68	44	21	24	52	33	25	24	22	49	57	44
DENND1B/6248N	80	87	60	84	59	65	99	54	47	95	120	85	60	57	49	104	100	128
DENND1B/6491N	65	71	35	43	28	42	76	60	44	71	75	76	30	32	56	93	87	93
DENND1B/11739N	76	66	53	47	36	40	70	60	34	49	63	64	36	65	37	77	73	70
DENND1B/11954N	66	85	48	35	59	43	85	75	43	81	99	77	39	57	47	89	117	122
DENND1B/13667N	56	57	26	35	27	30	55	61	49	31	69	48	35	32	30	76	71	44
DENND1B/20511N	9	15	0	0	9	0	10	0	6	15	5	9	0	0	0	5	0	0
DENND1B/24951N	43	57	38	46	39	27	76	57	42	45	91	60	40	27	35	66	62	70
DENND1B/27010N	77	85	61	60	84	77	75	70	37	79	87	104	44	80	75	150	80	100
DENND1B/30039N	50	86	46	59	59	50	76	73	51	86	98	59	37	50	35	114	108	120
DENND1B/37071N	9	14	14	17	7	12	21	25	0	13	12	17	9	7	10	8	21	6
DENND1B/40861N	44	48	41	33	30	34	57	56	57	55	75	62	30	19	36	75	62	60
DENND1B/57793N	39	34	37	33	26	41	31	65	49	34	70	75	27	19	16	64	61	55

## Sheet: GAPDH
ID	SRR12701012	SRR12701013	SRR12701014	SRR12701015	SRR12701016	SRR12701017	SRR12701018	SRR12701019	SRR12701020	SRR12701021	SRR12701022	SRR12701023	SRR12701024	SRR12701025	SRR12701026	SRR12701027	SRR12701028	SRR12701029
GAPDH/90N	38755	37728	32184	30387	31220	30368	50008	40788	33671	25197	41827	30741	23002	22571	24603	27857	30709	28369
GAPDH/92N	22331	21351	18174	17387	17434	17202	29443	23587	19064	12489	23327	17101	13935	12400	13822	17265	16688	15643
GAPDH/104N	14078	13541	12117	11164	11710	11032	20704	14754	12425	9750	16185	11678	8179	8504	9164	9939	10898	10436
GAPDH/129N	24467	22759	19661	18424	18857	18938	26375	24881	21007	15539	21390	18738	14312	13853	14948	17824	18466	17215
GAPDH/148N	26	46	28	21	15	21	37	37	43	27	27	25	30	32	30	22	25	18
GAPDH/193N	26860	25096	21626	20547	21385	20507	31211	26347	22317	16339	24118	20999	14914	15058	15896	18639	19880	18601
GAPDH/240N	31330	29365	25789	24147	25814	24541	22508	31214	27868	20585	19736	25606	18403	19083	19594	22615	25401	23890
GAPDH/254N	16	23	36	0	0	5	6	23	15	0	12	0	0	0	0	0	5	17
GAPDH/1429N	13	0	0	7	10	7	0	23	0	0	0	15	9	0	6	0	9	0
GAPDH/1632N	47256	44650	38906	37166	38392	37823	37310	47601	41724	30945	31465	37772	28282	28257	29873	34565	37593	35784
GAPDH/2404N	0	0	0	0	5	0	0	12	10	0	0	5	0	9	6	8	7	5

## Sheet: MAPT
ID	SRR12701012	SRR12701013	SRR12701014	SRR12701015	SRR12701016	SRR12701017	SRR12701018	SRR12701019	SRR12701020	SRR12701021	SRR12701022	SRR12701023	SRR12701024	SRR12701025	SRR12701026	SRR12701027	SRR12701028	SRR12701029

## Sheet: PSEN1
ID	SRR12701012	SRR12701013	SRR12701014	SRR12701015	SRR12701016	SRR12701017	SRR12701018	SRR12701019	SRR12701020	SRR12701021	SRR12701022	SRR12701023	SRR12701024	SRR12701025	SRR12701026	SRR12701027	SRR12701028	SRR12701029
PSEN1/90N	365	343	309	296	352	303	402	447	350	279	392	421	323	273	331	351	394	389
PSEN1/1528N	0	0	11	0	7	9	5	5	6	0	0	0	0	0	5	10	5	0
PSEN1/1889N	473	456	442	393	461	426	671	577	421	398	604	420	413	338	380	453	477	487
PSEN1/2518N	397	408	362	385	386	383	563	506	400	336	553	396	271	327	324	480	433	395
PSEN1/5166N	278	373	297	284	330	283	383	461	289	311	325	311	243	293	242	292	370	314
PSEN1/5183N	538	486	494	450	519	469	663	583	523	411	560	529	364	332	420	549	553	499
PSEN1/5296N	654	594	547	594	597	604	698	762	577	528	677	667	508	551	478	735	699	647
PSEN1/5723N	440	396	345	345	462	351	453	496	407	317	398	416	324	343	334	452	436	431
PSEN1/8256N	564	656	471	514	541	515	611	655	506	471	600	550	398	479	482	598	616	562
PSEN1/9642N	7	7	14	5	10	19	7	7	23	6	23	15	0	9	13	18	22	18
PSEN1/11211N	681	604	512	531	616	511	445	656	571	517	467	665	505	466	498	632	670	626
PSEN1/11215N	60	55	54	29	79	65	54	52	38	44	37	66	35	38	64	57	59	70
PSEN1/13145N	429	388	350	358	427	381	502	440	364	299	455	340	277	299	332	476	475	393
PSEN1/22690N	133	146	101	102	134	118	210	173	125	131	177	143	124	128	121	139	190	174
PSEN1/22702N	233	227	226	190	208	211	304	277	222	190	287	217	177	169	193	278	246	247

## Sheet: PSEN2
ID	SRR12701012	SRR12701013	SRR12701014	SRR12701015	SRR12701016	SRR12701017	SRR12701018	SRR12701019	SRR12701020	SRR12701021	SRR12701022	SRR12701023	SRR12701024	SRR12701025	SRR12701026	SRR12701027	SRR12701028	SRR12701029
PSEN2/312N	19	16	0	13	5	23	12	0	9	7	12	10	8	16	6	12	11	25
PSEN2/381N	124	139	132	84	110	99	173	137	131	74	142	106	107	117	111	121	134	112
PSEN2/384N	61	61	47	44	31	35	77	75	71	57	55	46	37	58	50	54	49	39
PSEN2/522N	7	14	15	18	8	16	15	0	5	5	0	9	5	5	0	7	14	8
PSEN2/612N	131	131	97	92	111	98	152	186	148	137	134	121	153	132	144	131	137	155
PSEN2/670N	141	140	142	127	126	128	247	179	149	117	190	148	154	130	134	163	155	124
PSEN2/985N	183	159	145	120	113	105	245	200	156	178	203	158	169	173	160	142	123	167
PSEN2/1018N	10	7	0	0	0	0	8	13	8	0	6	8	13	0	0	0	7	0
PSEN2/1144N	166	192	199	135	119	124	290	225	188	155	204	185	174	160	167	174	168	182
PSEN2/1298N	102	112	128	109	124	116	230	148	150	107	151	105	164	133	141	99	128	140
PSEN2/1618N	121	152	107	116	106	117	227	219	135	92	161	123	143	126	138	116	126	144
PSEN2/1656N	250	190	141	171	171	139	240	239	166	160	186	183	194	189	188	175	204	167
PSEN2/2162N	219	193	172	151	183	124	293	214	168	138	206	185	162	197	208	185	216	229
PSEN2/2411N	113	144	96	88	100	77	258	178	117	78	146	109	98	130	118	129	112	111
PSEN2/3946N	0	5	8	6	7	11	12	0	0	8	6	7	0	8	12	5	0	6
PSEN2/3960N	209	130	137	131	125	116	217	205	185	149	182	131	152	151	229	154	181	172
PSEN2/4715N	43	15	25	10	17	7	27	31	25	11	18	33	20	37	21	21	42	32
PSEN2/4918N	13	9	7	0	0	0	15	10	12	5	13	5	14	7	7	8	7	10
PSEN2/6337N	202	163	146	151	132	124	236	174	180	93	178	152	152	161	156	148	196	191

## Sheet: RAB35
ID	SRR12701012	SRR12701013	SRR12701014	SRR12701015	SRR12701016	SRR12701017	SRR12701018	SRR12701019	SRR12701020	SRR12701021	SRR12701022	SRR12701023	SRR12701024	SRR12701025	SRR12701026	SRR12701027	SRR12701028	SRR12701029
RAB35/94N	426	363	329	305	343	351	459	424	347	337	413	315	263	331	276	326	360	372
RAB35/1437N	378	376	315	257	301	310	453	419	297	279	430	322	273	245	265	335	344	319
RAB35/1656N	22	23	19	20	13	24	23	26	21	13	30	13	12	15	7	16	29	17
RAB35/4467N	338	327	249	273	268	300	417	297	286	211	366	286	216	250	270	247	271	312
RAB35/4671N	423	400	345	333	355	329	583	444	357	245	525	335	321	275	302	303	386	387
RAB35/7802N	0	0	5	7	6	7	8	8	6	0	5	0	0	6	0	6	0	11
RAB35/8131N	237	205	162	201	213	230	273	225	193	127	224	233	173	181	182	209	204	227

## Sheet: SNCA
ID	SRR12701012	SRR12701013	SRR12701014	SRR12701015	SRR12701016	SRR12701017	SRR12701018	SRR12701019	SRR12701020	SRR12701021	SRR12701022	SRR12701023	SRR12701024	SRR12701025	SRR12701026	SRR12701027	SRR12701028	SRR12701029
SNCA/1050N	123	111	91	121	136	114	161	137	97	83	101	99	103	93	142	64	120	99
SNCA/1269N	889	930	759	894	901	924	911	883	687	598	757	745	653	627	683	656	727	683
SNCA/1405N	35	44	32	24	38	49	31	57	45	24	37	28	40	24	38	35	41	33
SNCA/2533N	1076	1125	936	1028	1013	1009	1530	1159	954	627	1133	769	816	684	784	767	790	757
SNCA/2559N	108	103	82	110	152	106	91	111	108	69	80	83	38	60	55	58	69	57
SNCA/5754N	1521	1521	1259	1458	1597	1489	1707	1567	1345	926	1390	1317	1104	1086	1107	1181	1167	1134
SNCA/7362N	1406	1380	1244	1419	1469	1374	1590	1551	1324	943	1276	1228	1005	1010	985	1096	1083	1094
SNCA/92968N	1291	1240	977	1276	1334	1158	1537	1392	1137	691	1156	855	920	758	942	900	906	895
SNCA/95585N	10	0	0	9	8	0	0	0	0	0	7	5	5	0	0	5	6	14
