# Supplementary material for: Investigating Alzheimer’s Disease-Associated Genes Using Differential Splicing Frequency Analysis
Source: Cells. 2026 Jun 15;15(12):1086. doi: 10.3390/cells15121086 (PMC13297122; doi:10.3390/cells15121086)
Supplement: Supplementary file 1 [file cells-15-01086-s001.zip › S2/SRP319543.xlsx]

## Sheet: APP
ID	SRR14514161	SRR14514162	SRR14514163	SRR14514164	SRR14514165	SRR14514166	SRR14514167	SRR14514168	SRR14514169	SRR14514170	SRR14514171	SRR14514172	SRR14514173	SRR14514174	SRR14514175	SRR14514176	SRR14514177	SRR14514178	SRR14514179	SRR14514180	SRR14514181	SRR14514182	SRR14514183	SRR14514184	SRR14514185	SRR14514186	SRR14514187	SRR14514188	SRR14514189	SRR14514190	SRR14514191	SRR14514192	SRR14514193	SRR14514194	SRR14514195	SRR14514196	SRR14514197	SRR14514198	SRR14514199	SRR14514200	SRR14514201	SRR14514202	SRR14514203	SRR14514204	SRR14514205	SRR14514206	SRR14514207	SRR14514208	SRR14514209
APP/725N	1461	626	2276	1529	689	200	688	561	260	636	645	493	1517	429	420	516	350	388	808	483	506	1191	308	795	192	155	250	320	907	411	699	1111	698	1311	266	85	375	207	310	415	633	317	1144	544	1479	387	1333	880	729
APP/937N	120	73	271	336	114	11	134	49	26	110	85	51	165	54	37	82	76	40	51	33	39	162	70	123	42	25	39	48	83	60	70	137	104	142	42	10	47	21	27	31	60	39	40	47	134	79	132	111	77
APP/2042N	878	104	687	801	178	92	294	116	47	176	207	111	352	52	114	505	116	101	80	94	118	201	132	160	56	15	40	350	133	132	102	165	177	292	116	13	64	33	88	70	143	78	135	112	172	237	221	195	651
APP/2598N	117	55	102	100	37	5	22	16	13	37	32	32	76	33	24	33	18	12	28	9	44	36	15	95	10	20	10	8	34	16	38	40	31	59	35	0	13	18	14	13	46	16	32	23	51	16	83	47	45
APP/5704N	284	265	716	552	257	42	191	235	69	283	156	118	489	80	63	144	91	85	255	134	76	459	125	374	84	55	113	77	196	128	202	273	221	439	95	37	92	68	62	183	201	122	250	145	347	102	490	224	162
APP/6315N	2070	434	2007	2059	708	188	723	463	191	745	568	537	1397	369	423	756	313	337	386	383	357	1030	471	615	176	117	174	490	1053	405	576	804	644	996	360	39	257	123	263	228	540	239	660	482	854	558	907	916	953
APP/6663N	551	278	797	786	323	63	224	212	122	357	144	120	561	181	108	180	136	127	184	158	111	434	158	374	69	44	71	115	415	139	234	454	287	267	87	35	96	72	80	186	202	117	385	176	596	137	519	311	200
APP/7350N	547	340	920	790	334	60	217	223	127	351	182	135	595	173	111	173	149	143	188	180	114	445	171	387	73	53	102	111	432	129	275	433	307	350	100	43	113	76	89	193	221	124	380	187	607	133	544	307	216
APP/9950N	399	193	574	528	201	39	189	154	51	188	116	82	272	107	69	143	94	95	206	68	90	260	115	224	54	34	43	70	316	85	143	287	178	257	66	29	36	37	31	131	69	65	146	112	423	134	344	131	187
APP/14882N	55	58	66	75	21	7	13	12	18	23	18	27	64	24	17	13	10	11	42	8	25	38	20	71	7	11	10	0	31	15	40	33	22	47	21	0	20	28	5	13	41	19	32	14	54	21	97	46	17
APP/17537N	460	276	772	831	241	53	215	125	59	301	142	149	725	97	119	154	128	100	128	133	154	242	66	317	43	53	49	77	188	126	144	309	168	496	75	19	75	44	71	70	145	70	132	140	351	136	419	273	148
APP/19314N	285	161	597	590	234	52	183	146	59	201	170	97	392	86	119	166	117	105	167	99	139	311	113	288	59	55	59	111	185	116	173	271	217	352	113	29	92	54	61	117	186	66	181	119	430	102	422	181	159
APP/21657N	398	235	706	734	154	42	215	101	41	144	107	100	416	90	123	172	98	67	196	81	144	144	73	244	59	55	52	66	184	131	108	291	118	380	53	37	47	47	79	98	89	47	106	126	478	64	376	105	159
APP/21906N	336	93	340	344	131	25	126	68	34	102	105	49	203	43	45	104	76	64	76	70	67	159	65	141	32	24	15	83	109	65	104	173	120	126	53	5	54	34	40	49	82	42	82	81	201	89	218	121	149
APP/28957N	3571	354	3062	3169	622	249	1450	625	154	743	774	543	1444	423	400	2314	537	300	443	420	416	873	436	553	228	146	188	1398	1066	606	439	730	685	1224	353	60	124	105	400	178	508	319	499	477	751	853	840	738	2646
APP/36594N	462	166	710	801	238	75	330	137	59	250	236	121	466	55	114	412	177	102	168	107	73	309	146	274	87	45	74	265	129	177	153	238	178	303	130	25	73	60	95	115	167	90	192	141	260	230	295	276	443
APP/39362N	762	223	1972	2148	775	147	720	584	132	823	696	502	1437	294	313	620	341	324	358	445	227	1202	600	433	200	136	230	387	676	420	569	907	723	776	359	53	306	151	254	298	576	253	611	514	756	486	725	1022	636
APP/42627N	149	103	360	379	107	25	100	87	23	136	79	67	220	77	39	89	71	48	115	48	58	198	98	154	40	31	55	49	94	65	101	130	127	171	35	17	46	28	36	63	114	44	79	60	190	72	165	105	76
APP/58417N	164	58	257	218	108	9	65	51	21	101	59	34	159	38	23	68	56	29	75	47	65	139	38	97	25	19	26	46	84	52	57	114	78	79	36	7	52	25	21	56	79	34	89	42	110	53	211	79	84
	0.0125488	0.0141636	0.0149488	0.0129994	0.0197368	0.00650289	0.0106575	0.0128625	0.0139442	0.0176976	0.0130502	0.010095	0.0145205	0.0140481	0.00857889	0.0102348	0.0189573	0.011703	0.0189681	0.0156667	0.0230252	0.0177454	0.0118012	0.016961	0.016276	0.0173833	0.01625	0.0112994	0.0133017	0.0158633	0.0134847	0.0165217	0.0153453	0.00979298	0.0150313	0.0128913	0.0262361	0.0203087	0.0103653	0.0223375	0.0192589	0.0161828	0.0171981	0.0118577	0.013343	0.0136282	0.0252967	0.0130191	0.0108569
																0.0129119
		CB	SRR14514165		AD	0.0197368		0.0153444
		CB	SRR14514166		AD	0.00650289
		CB	SRR14514167		AD	0.0106575
		CB	SRR14514168		AD	0.0128625
		CB	SRR14514169		AD	0.0139442
		CB	SRR14514170		AD	0.0176976
		CB	SRR14514171		AD	0.0130502
		CB	SRR14514172		AD	0.010095
		CB	SRR14514174		AD	0.0140481
		CB	SRR14514175		AD	0.00857889
		CB	SRR14514176		AD	0.0102348
		CB	SRR14514177		AD	0.0189573
		CB	SRR14514178		AD	0.011703
		CB	SRR14514179		AD	0.0189681
		CB	SRR14514180		AD	0.0156667
		CB	SRR14514181		AD	0.0230252
		CB	SRR14514182		AD	0.0177454
		CB	SRR14514183		AD	0.0118012
		CB	SRR14514185		AD	0.016276
		CB	SRR14514186		AD	0.0173833
		CB	SRR14514187		AD	0.01625
		CB	SRR14514188		AD	0.0112994
		CB	SRR14514189		AD	0.0133017
		CB	SRR14514190		AD	0.0158633
		CB	SRR14514191		AD	0.0134847
		CB	SRR14514192		AD	0.0165217
		CB	SRR14514193		AD	0.0153453
		CB	SRR14514195		AD	0.0150313
		CB	SRR14514196		AD	0.0128913
		CB	SRR14514197		AD	0.0262361
		CB	SRR14514198		AD	0.0203087
		CB	SRR14514199		AD	0.0103653
		CB	SRR14514200		AD	0.0223375
		CB	SRR14514201		AD	0.0192589
		CB	SRR14514202		AD	0.0161828
		CB	SRR14514203		AD	0.0171981
		CB	SRR14514204		AD	0.0118577
		CB	SRR14514206		AD	0.0136282
		CB	SRR14514207		AD	0.0252967
		CB	SRR14514208		AD	0.0130191
		CB	SRR14514209		AD	0.0108569
		CB	SRR14514210		AD	0.0167488
		CB	SRR14514211		AD	0.0124056
		CB	SRR14514212		AD	0.0159798
		CB	SRR14514213		AD	0.0165932
		CB	SRR14514214		AD	0.016092
		CB	SRR14514215		AD	0.0158811
		CB	SRR14514216		AD	0.017359
		CB	SRR14514217		Control	0.0117228		0.0148366
		CB	SRR14514218		Control	0.0172963
		CB	SRR14514219		Control	0.0152039
		CB	SRR14514220		Control	0.00962001
		CB	SRR14514221		Control	0.0124109
		CB	SRR14514222		Control	0.0120632
		CB	SRR14514223		Control	0.0136781
		CB	SRR14514225		Control	0.0102496
		CB	SRR14514226		Control	0.0120714
		CB	SRR14514227		Control	0.0120678
		CB	SRR14514228		Control	0.0164341
		CB	SRR14514229		Control	0.0120733
		CB	SRR14514230		Control	0.0120637
		CB	SRR14514231		Control	0.0161507
		CB	SRR14514232		Control	0.0157856
		CB	SRR14514233		Control	0.0118662
		CB	SRR14514234		Control	0.0203443
		CB	SRR14514236		Control	0.0155724
		CB	SRR14514237		Control	0.0145534
		CB	SRR14514238		Control	0.00927118
		CB	SRR14514239		Control	0.0193714
		CB	SRR14514240		Control	0.0259366
		CB	SRR14514241		Control	0.0111111
		CB	SRR14514242		Control	0.0195402
		CB	SRR14514243		Control	0.0178344
		CB	SRR14514244		Control	0.0233645
		CB	SRR14514245		Control	0.0126675
		CB	SRR14514247		Control	0.00753405
		CB	SRR14514248		Control	0.0163934
		CB	SRR14514249		Control	0.0107644
		CB	SRR14514250		Control	0.017316
		CB	SRR14514251		Control	0.0158501
		CB	SRR14514252		Control	0.0132864
		CB	SRR14514253		Control	0.0130518
		CB	SRR14514254		Control	0.014279
		CB	SRR14514256		Control	0.0177535
		CB	SRR14514257		Control	0.0215367
		CB	SRR14514258		Control	0.0248691
		CB	SRR14514259		Control	0.0206107
		CB	SRR14514260		Control	0.0122896
		CB	SRR14514261		Control	0.0152633
		CB	SRR14514262		Control	0.00697604
		CB	SRR14514263		Control	0.0179126
		CB	SRR14514264		Control	0.0106559
		CB	SRR14514265		Control	0.0159061
		CB	SRR14514268		Control	0.0116373
		CB	SRR14514269		Control	0.012987
		CB	SRR14514270		Control	0.0149589
		FC	SRR14514161		AD	0.0125488		0.0152938
		FC	SRR14514162		AD	0.0141636
		FC	SRR14514173		AD	0.0145205
		FC	SRR14514184		AD	0.016961
		FC	SRR14514194		AD	0.00979298
		FC	SRR14514205		AD	0.013343
		FC	SRR14514224		AD	0.0155483
		FC	SRR14514235		AD	0.015383
		FC	SRR14514246		AD	0.0181571
		FC	SRR14514255		AD	0.0142588
		FC	SRR14514266		AD	0.0138303
		FC	SRR14514267		AD	0.0155457
		FC	SRR14514271		AD	0.0123859
		FC	SRR14514272		AD	0.0105596
		FC	SRR14514273		AD	0.0130092
		FC	SRR14514274		AD	0.0120108
		FC	SRR14514275		AD	0.0206186
		FC	SRR14514276		AD	0.0208175
		FC	SRR14514277		AD	0.0110484
		FC	SRR14514278		AD	0.0161115
		FC	SRR14514279		AD	0.0142966
		FC	SRR14514280		AD	0.0071066
		FC	SRR14514281		AD	0.0210663
		FC	SRR14514282		AD	0.0152478
		FC	SRR14514283		AD	0.016835
		FC	SRR14514284		AD	0.0171558
		FC	SRR14514285		AD	0.0142957
		FC	SRR14514286		AD	0.0100104
		FC	SRR14514287		AD	0.0160666
		FC	SRR14514288		AD	0.0169689
		FC	SRR14514289		AD	0.0157258
		FC	SRR14514290		AD	0.0163129
		FC	SRR14514291		AD	0.0182371
		FC	SRR14514292		AD	0.0128596
		FC	SRR14514293		AD	0.0215167
		FC	SRR14514294		AD	0.0192093
		FC	SRR14514295		AD	0.0174568
		FC	SRR14514296		AD	0.0120172
		FC	SRR14514297		AD	0.0117188
		FC	SRR14514298		AD	0.0185708
		FC	SRR14514299		AD	0.00663022
		FC	SRR14514300		AD	0.0184361
		FC	SRR14514301		AD	0.0153152
		FC	SRR14514310		AD	0.0169891
		FC	SRR14514320		AD	0.0150761
		FC	SRR14514331		AD	0.0253417
		FC	SRR14514341		AD	0.0177305
		FC	SRR14514163		Control	0.0149488		0.015518
		FC	SRR14514164		Control	0.0129994
		FC	SRR14514302		Control	0.0108012
		FC	SRR14514303		Control	0.0130533
		FC	SRR14514304		Control	0.0215326
		FC	SRR14514305		Control	0.0171951
		FC	SRR14514306		Control	0.020316
		FC	SRR14514307		Control	0.0136939
		FC	SRR14514308		Control	0.0187122
		FC	SRR14514309		Control	0.0121092
		FC	SRR14514311		Control	0.0152187
		FC	SRR14514312		Control	0.0155332
		FC	SRR14514313		Control	0.0103476
		FC	SRR14514314		Control	0.0176031
		FC	SRR14514315		Control	0.0141757
		FC	SRR14514316		Control	0.0163949
		FC	SRR14514317		Control	0.0126794
		FC	SRR14514318		Control	0.0156472
		FC	SRR14514319		Control	0.0203405
		FC	SRR14514321		Control	0.0167504
		FC	SRR14514322		Control	0.0100735
		FC	SRR14514323		Control	0.0164059
		FC	SRR14514324		Control	0.0156971
		FC	SRR14514325		Control	0.0174069
		FC	SRR14514326		Control	0.0218103
		FC	SRR14514327		Control	0.014802
		FC	SRR14514328		Control	0.0154119
		FC	SRR14514329		Control	0.0183132
		FC	SRR14514330		Control	0.0116314
		FC	SRR14514332		Control	0.0205418
		FC	SRR14514333		Control	0.0105335
		FC	SRR14514334		Control	0.0170052
		FC	SRR14514335		Control	0.030112
		FC	SRR14514336		Control	0.0216319
		FC	SRR14514337		Control	0.0147066
		FC	SRR14514338		Control	0.0130145
		FC	SRR14514339		Control	0.0160507
		FC	SRR14514340		Control	0.0114091
		FC	SRR14514342		Control	0.0213498
		FC	SRR14514343		Control	0.0147521
		FC	SRR14514344		Control	0.0119787
		FC	SRR14514345		Control	0.0253571
		FC	SRR14514346		Control	0.0115975
		FC	SRR14514347		Control	0.0115247
		FC	SRR14514348		Control	0.00889363
		FC	SRR14514349		Control	0.0160359
		FC	SRR14514350		Control	0.006542
		FC	SRR14514351		Control	0.0102236
[truncated: 142 more columns]

## Sheet: APOE
ID	SRR14514161	SRR14514162	SRR14514163	SRR14514164	SRR14514165	SRR14514166	SRR14514167	SRR14514168	SRR14514169	SRR14514170	SRR14514171	SRR14514172	SRR14514173	SRR14514174	SRR14514175	SRR14514176	SRR14514177	SRR14514178	SRR14514179	SRR14514180	SRR14514181	SRR14514182	SRR14514183	SRR14514184	SRR14514185	SRR14514186	SRR14514187	SRR14514188	SRR14514189	SRR14514190	SRR14514191	SRR14514192	SRR14514193	SRR14514194	SRR14514195	SRR14514196	SRR14514197	SRR14514198	SRR14514199	SRR14514200	SRR14514201	SRR14514202	SRR14514203	SRR14514204	SRR14514205	SRR14514206	SRR14514207	SRR14514208	SRR14514209
APOE/580N	1336	86	296	332	129	71	336	83	73	167	278	153	90	205	241	356	99	100	251	163	403	248	226	139	64	55	36	425	472	72	224	380	237	82	154	49	90	41	99	127	85	90	234	446	247	347	189	130	726
APOE/760N	291	40	115	106	37	22	101	32	27	42	92	44	47	62	68	123	46	28	85	53	163	71	50	40	19	12	16	148	126	29	71	120	48	26	61	8	15	22	46	45	26	35	89	136	65	114	73	65	217
APOE/1092N	511	59	136	147	48	49	97	42	33	70	101	42	55	101	111	150	43	52	126	58	248	109	90	83	31	33	16	195	156	21	119	169	91	38	95	26	42	26	68	62	42	35	126	220	99	174	112	63	242
[truncated: 142 more columns]

## Sheet: CLU
ID	SRR14514161	SRR14514162	SRR14514163	SRR14514164	SRR14514165	SRR14514166	SRR14514167	SRR14514168	SRR14514169	SRR14514170	SRR14514171	SRR14514172	SRR14514173	SRR14514174	SRR14514175	SRR14514176	SRR14514177	SRR14514178	SRR14514179	SRR14514180	SRR14514181	SRR14514182	SRR14514183	SRR14514184	SRR14514185	SRR14514186	SRR14514187	SRR14514188	SRR14514189	SRR14514190	SRR14514191	SRR14514192	SRR14514193	SRR14514194	SRR14514195	SRR14514196	SRR14514197	SRR14514198	SRR14514199	SRR14514200	SRR14514201	SRR14514202	SRR14514203	SRR14514204	SRR14514205	SRR14514206	SRR14514207	SRR14514208	SRR14514209
CLU/102N	16	18	12	22	17	0	13	5	22	28	9	5	28	13	11	11	10	6	29	20	19	15	0	54	5	16	7	0	17	12	18	22	21	18	16	0	0	5	0	22	13	20	18	17	18	0	29	5	21
CLU/209N	934	1040	2001	1373	1059	269	963	806	1051	1509	712	665	2308	984	751	674	484	765	1873	1217	1817	1975	360	2287	575	573	697	352	1138	605	1032	1240	893	1654	406	277	830	884	459	1180	1052	1535	2281	723	1522	384	3722	1129	550
CLU/528N	1217	932	1643	1783	1437	134	1034	614	728	1582	775	413	1467	827	740	723	719	570	1462	1015	1161	2132	386	2514	557	474	542	407	1108	587	829	1732	1078	1157	364	362	585	766	366	634	936	640	990	935	1728	575	2774	980	774
CLU/531N	17	20	37	32	31	7	20	20	11	32	12	7	40	14	17	28	17	17	16	36	20	52	9	40	19	5	8	6	19	14	18	42	32	31	8	0	0	16	7	18	19	11	13	23	23	19	58	15	13
CLU/545N	71	28	68	56	34	10	80	32	36	30	67	47	74	19	27	69	29	32	37	40	46	54	22	67	26	20	13	41	38	33	63	44	75	56	40	17	15	18	38	29	27	52	30	57	41	35	86	41	94
CLU/1000N	51	0	23	13	10	8	17	10	11	15	15	0	15	12	13	41	16	7	26	18	12	7	0	27	0	7	7	26	8	15	10	25	19	9	16	5	0	5	5	5	14	10	7	15	14	13	27	11	52
CLU/1018N	403	201	512	615	435	78	313	238	190	471	315	120	518	204	280	378	185	223	364	233	423	580	171	843	168	184	150	151	203	231	319	553	385	398	186	84	203	160	126	195	336	251	261	345	566	143	843	209	275
CLU/1144N	444	333	666	705	537	92	379	280	273	638	359	155	842	249	266	310	344	311	501	393	522	755	185	1272	292	182	244	159	232	279	313	504	467	482	223	134	312	242	117	269	486	337	332	318	520	228	1101	436	276
CLU/1388N	15231	920	3157	3219	1280	602	2965	779	708	1403	2168	824	1944	1948	1758	5674	934	910	2248	941	3225	2533	1196	2028	443	454	382	4373	2708	897	1780	3404	2610	2178	1110	406	358	521	1015	881	773	1011	1434	2720	4472	1901	3757	908	7325
CLU/2413N	1967	179	317	477	271	103	448	131	165	251	267	107	185	401	281	640	264	183	474	163	477	421	177	401	124	81	67	370	571	106	244	607	352	222	193	97	93	63	131	210	153	143	330	433	723	328	580	142	687
CLU/4054N	14220	463	1976	2691	880	530	2219	449	391	1030	1818	492	1249	1071	1380	5614	657	655	1256	683	2469	1474	835	1442	309	320	346	3916	1458	597	899	1931	1502	1255	1104	246	262	336	744	473	645	637	1002	1905	1899	1900	2133	743	7331
CLU/4281N	710	462	915	995	731	88	473	397	351	830	428	242	1018	369	420	424	384	324	772	372	649	1251	234	1452	327	308	371	211	481	361	508	886	584	680	279	150	352	478	274	491	502	344	604	481	854	230	1681	494	408
[truncated: 142 more columns]

## Sheet: DENND1B
ID	SRR14514161	SRR14514162	SRR14514163	SRR14514164	SRR14514165	SRR14514166	SRR14514167	SRR14514168	SRR14514169	SRR14514170	SRR14514171	SRR14514172	SRR14514173	SRR14514174	SRR14514175	SRR14514176	SRR14514177	SRR14514178	SRR14514179	SRR14514180	SRR14514181	SRR14514182	SRR14514183	SRR14514184	SRR14514185	SRR14514186	SRR14514187	SRR14514188	SRR14514189	SRR14514190	SRR14514191	SRR14514192	SRR14514193	SRR14514194	SRR14514195	SRR14514196	SRR14514197	SRR14514198	SRR14514199	SRR14514200	SRR14514201	SRR14514202	SRR14514203	SRR14514204	SRR14514205	SRR14514206	SRR14514207	SRR14514208	SRR14514209
DENND1B/742N	27	0	13	16	15	0	17	11	7	20	13	18	20	0	7	9	7	5	8	19	10	20	9	18	5	6	13	10	8	17	9	12	22	11	19	0	0	0	14	7	8	7	18	17	10	10	21	20	34
DENND1B/887N	16	0	8	9	24	0	12	9	10	10	6	13	15	0	10	23	0	6	7	12	6	9	9	0	11	6	0	8	12	7	12	22	14	16	5	0	0	6	5	14	8	5	12	7	13	5	7	25	17
DENND1B/1963N	5	0	14	9	9	0	0	0	11	9	0	0	12	13	5	0	0	6	0	0	0	0	6	6	0	0	0	0	0	0	9	0	10	5	6	0	0	0	5	17	10	0	9	6	8	0	7	8	8
DENND1B/2868N	0	0	6	5	14	0	11	6	5	13	0	0	16	0	5	0	0	9	0	0	0	14	0	18	0	6	6	0	0	0	0	13	10	0	0	0	0	0	0	9	14	0	0	0	0	0	10	12	6
DENND1B/4906N	33	0	20	21	30	0	18	12	8	24	20	15	16	12	13	31	7	6	8	14	11	22	11	17	8	14	11	15	19	19	22	21	24	12	23	0	5	0	8	17	13	12	18	24	10	8	20	30	48
DENND1B/5984N	7	0	0	0	12	5	9	14	8	20	0	8	7	8	0	6	11	6	10	5	0	12	7	14	9	9	0	0	0	0	6	19	11	7	0	0	6	0	0	11	5	0	10	5	13	0	12	10	10
DENND1B/6248N	9	0	7	7	0	0	8	0	0	14	6	9	12	7	0	10	8	0	0	6	0	11	10	5	0	0	0	0	0	9	7	9	5	7	5	6	5	0	5	0	11	0	17	9	0	5	13	13	24
DENND1B/6491N	8	6	10	15	33	7	16	14	19	46	14	14	15	14	7	7	18	21	16	18	0	36	11	44	19	10	12	6	30	13	18	27	31	23	12	0	10	0	7	29	18	6	30	14	29	10	26	20	23
DENND1B/11739N	0	0	8	0	12	0	5	0	9	10	7	0	10	7	0	13	0	0	0	5	6	13	9	17	0	0	6	0	5	0	5	5	6	0	0	0	0	0	0	5	18	0	12	0	0	0	7	12	8
DENND1B/11954N	9	5	6	0	18	0	7	5	0	19	10	0	6	5	7	9	6	0	7	0	7	12	5	8	0	0	11	0	0	0	10	17	12	5	0	0	0	0	0	8	11	0	10	7	12	0	12	10	22
DENND1B/13667N	0	0	6	6	6	0	0	7	12	9	9	0	12	8	0	6	9	6	6	6	6	8	6	14	5	9	0	0	0	6	10	6	13	8	10	0	10	0	6	7	12	11	14	0	0	0	16	11	0
DENND1B/24951N	0	0	5	0	15	0	11	0	8	5	5	0	8	0	0	0	0	6	0	0	0	11	5	13	0	0	0	0	9	0	0	7	0	0	0	0	5	0	0	0	5	0	6	7	9	5	9	10	9
[truncated: 142 more columns]

## Sheet: GAPDH
ID	SRR14514161	SRR14514162	SRR14514163	SRR14514164	SRR14514165	SRR14514166	SRR14514167	SRR14514168	SRR14514169	SRR14514170	SRR14514171	SRR14514172	SRR14514173	SRR14514174	SRR14514175	SRR14514176	SRR14514177	SRR14514178	SRR14514179	SRR14514180	SRR14514181	SRR14514182	SRR14514183	SRR14514184	SRR14514185	SRR14514186	SRR14514187	SRR14514188	SRR14514189	SRR14514190	SRR14514191	SRR14514192	SRR14514193	SRR14514194	SRR14514195	SRR14514196	SRR14514197	SRR14514198	SRR14514199	SRR14514200	SRR14514201	SRR14514202	SRR14514203	SRR14514204	SRR14514205	SRR14514206	SRR14514207	SRR14514208	SRR14514209
GAPDH/76N	0	0	31	39	0	0	9	0	0	15	21	0	41	0	7	15	0	12	11	10	11	0	14	26	0	0	6	10	0	8	11	18	14	21	0	0	0	0	0	0	16	0	10	12	16	0	0	26	0
GAPDH/90N	1220	996	3163	2666	1109	249	808	921	549	1281	1127	739	3526	565	572	814	561	680	1178	809	743	2075	839	2244	549	390	627	379	1030	759	1027	1540	1205	1953	525	224	725	488	415	674	1348	691	1656	900	2035	638	3291	1836	880
GAPDH/92N	450	423	1378	1002	438	88	334	325	186	499	426	242	1217	236	239	306	278	231	412	308	317	695	292	849	222	143	199	151	416	294	384	538	418	840	206	110	249	185	150	211	419	240	430	304	882	256	1328	564	333
GAPDH/104N	314	443	1661	1073	520	77	370	538	335	765	450	309	1593	326	205	234	271	275	564	317	298	1184	277	919	149	153	253	105	529	327	508	716	507	871	114	88	232	247	108	363	491	253	488	297	1117	193	1547	538	198
GAPDH/129N	231	164	539	542	251	36	197	137	64	212	248	125	520	89	91	191	106	140	130	125	120	374	158	417	93	46	98	79	111	147	175	211	183	387	101	36	138	58	51	59	213	107	234	154	307	147	559	271	176
GAPDH/193N	271	353	1109	774	361	94	277	289	165	481	386	207	1125	166	174	244	240	201	299	306	309	699	251	746	207	129	186	119	355	297	286	445	336	784	137	87	249	204	128	208	442	212	387	241	617	230	1258	598	281
GAPDH/240N	165	112	657	842	303	41	234	181	72	242	269	94	517	68	140	263	280	127	120	157	121	353	175	424	192	65	73	116	129	158	149	278	223	345	154	49	87	45	41	55	254	83	101	186	303	215	419	348	310
GAPDH/1632N	426	327	1359	1041	532	158	362	348	182	620	579	341	1339	175	306	417	301	320	399	336	348	838	374	1045	300	196	293	187	216	347	463	599	616	789	361	101	365	171	256	184	653	284	675	469	631	350	1194	1073	484
[truncated: 142 more columns]

## Sheet: MAPT
ID	SRR14514161	SRR14514162	SRR14514163	SRR14514164	SRR14514165	SRR14514166	SRR14514167	SRR14514168	SRR14514169	SRR14514170	SRR14514171	SRR14514172	SRR14514173	SRR14514174	SRR14514175	SRR14514176	SRR14514177	SRR14514178	SRR14514179	SRR14514180	SRR14514181	SRR14514182	SRR14514183	SRR14514184	SRR14514185	SRR14514186	SRR14514187	SRR14514188	SRR14514189	SRR14514190	SRR14514191	SRR14514192	SRR14514193	SRR14514194	SRR14514195	SRR14514196	SRR14514197	SRR14514198	SRR14514199	SRR14514200	SRR14514201	SRR14514202	SRR14514203	SRR14514204	SRR14514205	SRR14514206	SRR14514207	SRR14514208	SRR14514209
MAPT/2439N	11	0	7	14	0	0	12	0	0	9	6	8	13	0	12	0	0	0	13	0	9	6	0	11	0	0	0	0	6	0	7	5	5	0	0	0	0	5	0	0	0	0	16	8	24	0	11	10	9
MAPT/3840N	71	42	87	67	103	19	55	25	34	72	53	40	70	26	32	29	39	28	70	49	51	116	14	54	37	23	18	19	43	25	61	94	52	72	32	15	35	30	20	32	57	43	49	39	58	37	57	40	46
MAPT/3903N	11	9	32	20	23	0	14	0	8	21	14	9	25	0	14	7	0	0	22	0	14	18	5	5	0	0	10	6	7	6	22	7	15	16	0	0	0	0	0	0	6	0	20	20	45	7	35	11	12
MAPT/4293N	85	59	155	181	107	24	97	84	21	83	104	45	137	32	49	75	48	43	45	50	41	141	48	67	42	36	43	36	32	37	54	94	79	115	64	14	48	28	35	23	85	42	56	72	106	50	89	84	62
MAPT/4364N	142	80	272	315	168	34	157	84	40	113	158	83	199	69	85	121	75	93	126	93	117	139	60	116	43	52	49	76	116	65	133	211	146	192	94	21	83	33	61	74	82	47	182	132	201	79	138	116	170
MAPT/4812N	59	32	135	163	92	21	88	52	18	70	65	51	81	37	52	85	45	65	51	60	55	105	49	69	19	27	21	63	91	39	63	142	70	65	82	7	22	26	23	28	75	32	61	89	102	56	89	60	92
MAPT/5225N	254	87	247	248	185	41	155	102	37	113	147	60	145	75	88	104	84	71	89	54	80	199	61	116	70	36	42	86	86	65	98	188	129	145	90	15	72	46	60	34	87	87	111	103	182	92	163	97	150
MAPT/6429N	106	26	139	191	107	24	99	42	43	79	84	60	129	24	66	57	51	68	90	75	109	75	36	109	41	48	37	31	72	56	68	119	79	120	58	11	59	38	67	48	53	40	108	92	165	43	146	94	96
MAPT/8599N	274	248	669	568	322	69	270	162	103	267	290	175	420	196	189	199	112	197	285	193	269	420	165	284	92	112	125	125	301	149	285	462	312	446	246	38	194	85	157	184	196	145	427	307	515	129	410	253	255
MAPT/9388N	103	14	133	171	99	25	112	38	37	77	61	55	105	18	59	64	44	44	61	51	104	80	33	63	20	28	33	30	80	47	82	97	79	107	49	6	42	27	30	26	43	27	90	61	130	49	97	84	68
MAPT/13645N	46	57	87	86	53	7	51	37	22	67	38	54	41	36	54	29	33	57	117	64	48	73	12	42	31	29	28	12	66	11	81	99	52	79	25	13	29	30	39	34	44	42	45	46	98	26	75	56	45
MAPT/15904N	180	197	364	268	114	53	117	78	54	144	119	95	196	188	102	96	74	89	149	83	153	264	95	126	50	43	52	79	214	68	139	252	195	170	162	25	119	56	67	112	81	88	192	180	300	74	201	143	117
MAPT/17578N	29	24	107	95	37	11	42	44	7	38	42	31	92	23	29	42	22	25	12	11	11	81	14	34	27	17	15	23	15	24	25	32	24	63	44	9	22	13	9	17	47	23	23	32	37	22	56	52	31
MAPT/67634N	65	46	187	176	57	12	93	57	33	116	62	42	74	55	36	50	65	43	81	53	49	148	91	45	38	17	29	35	95	63	62	149	62	69	28	15	20	35	24	34	44	43	37	45	144	52	93	47	57
[truncated: 142 more columns]

## Sheet: PSEN1
ID	SRR14514161	SRR14514162	SRR14514163	SRR14514164	SRR14514165	SRR14514166	SRR14514167	SRR14514168	SRR14514169	SRR14514170	SRR14514171	SRR14514172	SRR14514173	SRR14514174	SRR14514175	SRR14514176	SRR14514177	SRR14514178	SRR14514179	SRR14514180	SRR14514181	SRR14514182	SRR14514183	SRR14514184	SRR14514185	SRR14514186	SRR14514187	SRR14514188	SRR14514189	SRR14514190	SRR14514191	SRR14514192	SRR14514193	SRR14514194	SRR14514195	SRR14514196	SRR14514197	SRR14514198	SRR14514199	SRR14514200	SRR14514201	SRR14514202	SRR14514203	SRR14514204	SRR14514205	SRR14514206	SRR14514207	SRR14514208	SRR14514209
PSEN1/90N	87	117	151	130	84	27	64	42	32	79	85	50	107	36	44	76	47	51	48	42	52	80	33	59	31	21	23	31	38	78	52	89	72	97	51	13	32	15	31	50	56	36	64	46	70	58	119	92	64
PSEN1/1889N	6	32	49	23	18	0	19	7	9	21	11	10	30	14	7	7	0	8	15	15	6	17	15	30	5	9	11	0	15	16	15	19	17	29	5	0	9	11	9	13	13	13	14	11	7	0	36	18	6
PSEN1/2518N	23	19	32	24	15	0	19	7	0	19	12	5	26	18	13	17	8	13	11	12	12	21	5	37	7	10	7	0	9	8	14	20	14	21	8	6	6	10	7	7	15	5	15	12	9	8	26	16	8
PSEN1/5166N	15	39	60	44	15	6	23	20	12	24	22	18	41	5	8	9	9	19	20	18	9	20	18	59	8	12	19	7	10	19	13	21	30	24	14	0	21	11	6	9	23	11	13	17	24	0	42	41	8
PSEN1/5183N	29	34	37	34	20	0	19	7	0	24	18	15	24	8	11	21	5	17	8	17	9	16	15	25	9	0	0	16	14	16	8	11	14	21	7	0	8	0	6	5	6	5	11	11	17	6	27	21	25
PSEN1/5296N	40	62	76	57	38	9	40	24	19	40	38	15	62	17	11	21	22	25	30	24	27	45	26	58	13	11	22	13	34	21	22	32	37	38	18	5	28	14	14	14	37	22	18	29	33	8	78	33	26
PSEN1/5723N	8	22	15	21	13	0	6	0	0	9	5	0	17	7	9	5	5	0	7	7	0	11	0	13	10	0	0	5	5	5	5	9	9	10	0	0	0	0	0	0	8	0	0	0	23	13	9	7	6
PSEN1/8256N	101	139	205	125	60	12	55	61	45	73	71	55	143	34	28	44	35	38	58	40	30	87	48	129	37	32	37	34	46	52	40	82	70	83	27	20	59	24	23	36	100	67	76	39	60	18	125	85	54
PSEN1/10658N	11	19	8	17	0	0	0	0	0	12	0	0	8	0	5	15	6	0	0	0	0	8	0	0	0	0	0	0	0	6	6	17	0	7	0	0	0	0	0	5	0	0	5	6	5	0	6	8	7
PSEN1/11211N	136	17	59	109	27	17	44	6	9	23	47	23	32	5	40	83	35	7	14	20	17	19	14	28	18	0	0	32	14	38	6	32	26	36	19	0	5	0	9	0	26	11	12	14	16	27	32	35	77
PSEN1/13145N	45	80	79	71	43	6	43	34	16	53	17	26	83	17	19	44	30	36	16	19	17	67	38	84	17	17	20	16	24	29	40	54	29	63	31	7	13	11	18	21	27	21	21	18	32	31	89	62	27
PSEN1/22690N	100	46	108	78	40	9	44	23	27	49	47	38	60	22	27	42	24	38	35	22	31	43	30	40	20	17	8	21	35	31	32	57	55	55	22	10	18	5	17	27	37	21	42	26	51	37	72	38	43
PSEN1/22702N	104	54	94	59	39	14	37	22	13	65	47	28	45	41	37	49	23	30	35	32	37	57	19	55	11	19	23	28	34	43	34	45	40	37	28	7	16	12	14	30	35	12	48	24	53	28	61	35	47
[truncated: 142 more columns]

## Sheet: PSEN2
ID	SRR14514161	SRR14514162	SRR14514163	SRR14514164	SRR14514165	SRR14514166	SRR14514167	SRR14514168	SRR14514169	SRR14514170	SRR14514171	SRR14514172	SRR14514173	SRR14514174	SRR14514175	SRR14514176	SRR14514177	SRR14514178	SRR14514179	SRR14514180	SRR14514181	SRR14514182	SRR14514183	SRR14514184	SRR14514185	SRR14514186	SRR14514187	SRR14514188	SRR14514189	SRR14514190	SRR14514191	SRR14514192	SRR14514193	SRR14514194	SRR14514195	SRR14514196	SRR14514197	SRR14514198	SRR14514199	SRR14514200	SRR14514201	SRR14514202	SRR14514203	SRR14514204	SRR14514205	SRR14514206	SRR14514207	SRR14514208	SRR14514209
PSEN2/985N	0	0	9	6	0	0	0	0	0	6	10	6	11	0	0	7	5	0	8	5	0	13	14	10	0	0	6	0	8	6	0	0	6	9	0	0	5	5	0	0	7	0	12	5	0	5	5	7	12
PSEN2/1298N	0	0	9	8	7	0	7	10	5	13	8	7	10	0	0	0	12	5	0	5	0	14	6	6	0	6	6	0	0	0	5	9	0	0	0	0	6	7	0	0	7	0	0	0	5	5	10	10	13
PSEN2/1656N	16	0	16	11	13	7	12	14	0	7	28	14	23	7	7	22	15	13	0	19	14	42	19	5	8	0	7	10	13	19	7	14	34	7	22	0	6	0	11	0	20	7	23	16	10	15	18	43	48
PSEN2/3960N	5	0	11	0	11	0	11	6	9	10	10	8	9	13	0	8	0	12	18	7	14	19	24	11	5	5	0	5	6	6	0	14	21	5	10	0	8	5	9	9	11	6	15	5	9	8	7	14	10
PSEN2/6337N	5	0	26	24	9	8	40	29	10	19	31	24	25	18	9	24	26	27	15	35	21	106	47	19	10	9	18	9	31	21	19	35	51	17	33	5	18	10	23	16	29	17	32	26	17	18	30	54	45
PSEN2/8966N	7	0	6	0	6	0	6	6	5	14	5	5	0	11	11	0	6	0	10	8	16	21	16	0	0	0	5	0	0	12	0	7	10	8	8	0	7	9	6	15	5	6	31	8	12	9	6	12	16
[truncated: 142 more columns]

## Sheet: RAB35
ID	SRR14514161	SRR14514162	SRR14514163	SRR14514164	SRR14514165	SRR14514166	SRR14514167	SRR14514168	SRR14514169	SRR14514170	SRR14514171	SRR14514172	SRR14514173	SRR14514174	SRR14514175	SRR14514176	SRR14514177	SRR14514178	SRR14514179	SRR14514180	SRR14514181	SRR14514182	SRR14514183	SRR14514184	SRR14514185	SRR14514186	SRR14514187	SRR14514188	SRR14514189	SRR14514190	SRR14514191	SRR14514192	SRR14514193	SRR14514194	SRR14514195	SRR14514196	SRR14514197	SRR14514198	SRR14514199	SRR14514200	SRR14514201	SRR14514202	SRR14514203	SRR14514204	SRR14514205	SRR14514206	SRR14514207	SRR14514208	SRR14514209
RAB35/94N	64	34	99	109	52	14	57	35	25	53	63	52	59	23	48	54	23	27	45	33	28	63	37	57	6	15	23	22	95	37	63	73	71	69	41	12	22	14	18	21	40	25	76	47	81	21	64	72	57
RAB35/1437N	40	52	145	99	63	14	42	16	24	67	54	38	57	38	36	43	45	28	60	29	38	83	32	66	15	25	37	12	73	40	80	119	76	67	39	19	29	19	18	38	59	17	91	60	103	27	87	62	67
RAB35/1656N	0	6	11	7	8	0	0	6	0	0	5	0	6	0	0	0	0	0	21	0	6	6	0	7	0	8	0	0	10	0	13	23	6	18	0	0	0	0	0	5	0	0	0	8	15	0	11	0	0
RAB35/4467N	29	23	61	40	32	0	16	15	22	42	27	8	44	16	15	25	15	8	30	18	23	45	27	45	0	13	23	10	29	25	14	51	39	39	6	0	10	9	10	27	29	17	21	24	35	11	39	37	20
RAB35/4671N	14	7	31	23	11	0	12	9	0	16	17	11	5	7	11	27	7	8	14	0	10	13	7	16	0	6	0	9	9	8	11	12	15	16	10	0	8	0	5	0	0	6	5	6	20	6	18	18	23
RAB35/8131N	17	21	61	25	38	0	14	20	12	38	24	12	20	6	16	29	15	8	26	17	28	42	22	51	7	16	11	18	34	22	7	44	23	29	5	0	8	9	9	28	19	0	15	25	57	13	38	22	16
[truncated: 142 more columns]

## Sheet: SNCA
ID	SRR14514161	SRR14514162	SRR14514163	SRR14514164	SRR14514165	SRR14514166	SRR14514167	SRR14514168	SRR14514169	SRR14514170	SRR14514171	SRR14514172	SRR14514173	SRR14514174	SRR14514175	SRR14514176	SRR14514177	SRR14514178	SRR14514179	SRR14514180	SRR14514181	SRR14514182	SRR14514183	SRR14514184	SRR14514185	SRR14514186	SRR14514187	SRR14514188	SRR14514189	SRR14514190	SRR14514191	SRR14514192	SRR14514193	SRR14514194	SRR14514195	SRR14514196	SRR14514197	SRR14514198	SRR14514199	SRR14514200	SRR14514201	SRR14514202	SRR14514203	SRR14514204	SRR14514205	SRR14514206	SRR14514207	SRR14514208	SRR14514209
SNCA/1050N	52	0	27	31	15	9	0	0	0	9	10	0	9	11	5	10	9	0	0	0	5	9	5	7	6	0	0	5	5	0	0	5	6	19	7	0	0	0	0	0	0	0	0	10	12	6	19	6	21
SNCA/1269N	113	7	46	83	8	0	25	15	11	11	22	20	27	23	21	24	9	19	8	11	25	27	26	20	0	16	6	74	32	9	25	12	19	29	25	0	10	0	13	12	9	9	24	25	34	47	18	16	48
SNCA/2533N	12	12	61	66	7	0	13	9	0	16	18	7	46	21	14	16	9	20	7	9	9	31	8	32	15	0	11	0	17	16	31	12	23	35	12	0	22	0	9	13	29	0	29	20	59	10	42	41	15
SNCA/5754N	435	31	201	231	30	16	91	44	14	55	86	61	85	57	54	138	28	44	45	43	61	90	53	63	41	26	17	193	135	37	106	78	78	124	42	7	32	17	23	41	18	23	86	89	126	116	85	51	230
SNCA/7362N	494	30	189	236	43	18	82	48	12	49	99	65	75	68	62	152	29	56	40	44	78	78	53	56	42	28	19	217	117	34	91	95	76	103	53	8	21	17	34	41	21	20	97	91	132	126	98	67	274
SNCA/92968N	135	39	142	128	23	15	38	19	9	41	37	24	71	41	22	37	37	30	28	16	26	72	18	52	25	22	18	20	71	20	44	29	60	104	34	8	23	20	29	32	17	8	73	50	89	29	77	50	39
[truncated: 142 more columns]
