# Supplementary material for: Investigating Alzheimer’s Disease-Associated Genes Using Differential Splicing Frequency Analysis
Source: Cells. 2026 Jun 15;15(12):1086. doi: 10.3390/cells15121086 (PMC13297122; doi:10.3390/cells15121086)
Supplement: Supplementary file 1 [file cells-15-01086-s001.zip › S2/SRP330498.xlsx]

## Sheet: APP
ID	SRR15301011	SRR15301012	SRR15301013	SRR15301014	SRR15301015	SRR15301016	SRR15301017	SRR15301018	SRR15301019	SRR15301020	SRR15301021	SRR15301022	SRR15301023	SRR15301024	SRR15301025	SRR15301026	SRR15301027	SRR15301028	SRR15301029	SRR15301030	SRR15301031	SRR15301032	SRR15301033	SRR15301034	SRR15301035	SRR15301036	SRR15301037	SRR15301038	SRR15301039	SRR15301040	SRR15301041	SRR15301042	SRR15301043	SRR15301044	SRR15301045	SRR15301046	SRR15301047	SRR15301048	SRR15301049	SRR15301050	SRR15301051	SRR15301052	SRR15301053	SRR15301054	SRR15301055	SRR15301056	SRR15301057	SRR15301058	SRR15301059
APP/725N	1490	1237	1193	1598	1157	2093	2081	2189	2118	2253	2277	1535	1446	1973	1426	1670	1906	557	555	592	605	582	574	868	898	967	871	903	1074	925	621	979	641	955	752	1013	695	985	484	1024	1027	1090	1062	1063	996	523	654	1861	1534
APP/937N	1044	889	874	1127	812	1508	1590	1500	1521	1534	1500	1201	1210	1489	1153	1218	1433	448	438	438	457	477	489	671	679	708	675	768	814	710	488	616	493	694	514	694	453	651	324	825	841	847	935	900	752	467	595	1636	1268
APP/2042N	1076	940	946	1173	818	1442	1492	1512	1496	1518	1497	1152	1269	1545	1135	1182	1384	459	452	466	500	508	553	626	649	615	604	700	778	671	471	690	499	697	578	697	466	667	304	805	781	843	819	784	718	487	657	1770	1470
APP/2598N	935	780	793	928	706	920	1011	962	972	997	1029	412	458	592	397	417	576	178	162	220	206	195	200	219	254	224	227	227	318	256	188	252	195	247	233	265	185	222	148	336	252	329	321	290	259	172	232	584	496
APP/5704N	1754	1389	1360	1867	1373	2636	2659	2723	2480	2669	2738	1797	2045	2406	1859	2048	2296	798	722	783	745	761	770	1185	1120	1099	1101	1228	1325	1147	842	1172	735	1176	917	1181	796	1317	629	1302	1271	1378	1390	1297	1264	703	877	2274	1692
APP/6315N	1345	1135	1138	1486	1014	2081	2167	2145	2131	2171	2165	1460	1614	1945	1395	1611	1716	652	542	629	546	560	552	889	871	942	873	1010	1107	998	698	914	615	876	755	960	702	916	469	989	1052	1171	1050	1061	1022	485	668	1776	1445
APP/6663N	1273	989	1040	1308	922	1783	1952	1866	1891	1949	1890	1288	1339	1617	1225	1456	1528	436	432	419	417	382	400	574	523	557	510	610	637	594	375	427	449	485	472	514	387	464	275	693	622	713	696	633	564	337	456	1310	1009
APP/7350N	1191	1008	984	1355	903	1719	1813	1855	1753	1820	1826	1286	1282	1528	1195	1320	1455	454	411	384	402	408	405	521	494	531	511	615	674	530	356	470	415	524	454	492	387	461	301	666	623	726	645	621	588	340	404	1260	981
APP/9950N	1290	1003	1056	1370	971	1791	2048	1913	1881	2034	2003	1433	1518	1860	1488	1526	1687	548	557	635	509	487	493	839	886	879	837	886	1021	907	690	727	526	791	630	749	524	821	405	905	911	919	1067	1020	859	614	662	1584	1323
APP/14067N	38	59	36	34	35	76	69	67	82	83	67	209	199	289	208	234	268	196	154	156	186	197	183	356	345	325	310	361	445	320	237	324	144	313	203	349	162	383	149	347	365	398	363	284	319	160	185	516	452
APP/14882N	726	622	625	775	528	731	821	747	753	855	821	330	318	448	312	364	421	162	146	165	164	141	166	191	198	194	183	227	246	173	146	203	164	177	182	204	151	192	106	267	227	242	274	228	214	128	198	478	418
APP/17537N	387	312	321	415	262	838	919	856	905	934	841	1130	1088	1309	1078	1105	1114	390	374	398	389	421	334	594	586	673	591	740	705	646	454	518	409	526	427	574	388	526	258	676	681	695	723	748	691	366	481	1372	1122
APP/19314N	1156	1020	1007	1237	885	1657	1688	1625	1674	1717	1760	1384	1415	1879	1523	1510	1567	492	500	530	515	510	537	722	774	848	730	841	926	776	561	657	500	740	609	775	498	722	338	932	911	941	1016	1028	867	578	785	1766	1476
APP/21657N	1377	1223	1094	1442	1094	1982	2133	2076	1988	2065	2050	1618	1675	2029	1672	1752	1846	632	622	648	580	533	594	918	852	979	890	964	1077	1001	712	945	596	824	714	917	664	987	435	1084	988	1112	1256	1121	1047	495	624	1748	1403
APP/21906N	988	995	803	1104	756	1410	1603	1510	1453	1610	1505	1166	1245	1477	1215	1337	1300	450	427	403	411	388	388	679	637	604	658	748	814	737	466	570	434	614	501	670	441	581	252	762	767	804	757	748	661	444	612	1486	1271
APP/28957N	1412	1203	1177	1524	1045	2174	2433	2366	2266	2398	2272	1561	1769	2166	1769	1836	1896	658	670	725	547	530	540	1023	1012	1009	975	1000	1157	1096	787	1071	765	987	808	1046	718	1126	512	1175	1075	1225	1310	1280	1099	638	753	1805	1501
APP/36594N	721	728	667	787	545	925	1111	943	1068	991	1038	889	887	1031	728	854	1000	307	298	262	358	308	343	464	425	466	413	519	567	455	306	449	348	433	358	458	294	393	187	574	526	565	516	570	478	355	487	1462	1126
APP/39362N	28	18	29	33	15	78	95	106	82	103	100	37	31	39	28	34	39	18	9	12	13	11	11	33	38	40	33	49	46	40	30	21	14	33	16	23	11	27	13	25	24	29	25	20	29	5	17	40	30
APP/42627N	1279	1050	958	1324	989	1960	1998	1940	1898	1923	1903	1447	1473	1842	1360	1532	1569	615	578	585	603	552	545	807	860	854	826	879	1011	948	655	903	583	872	646	905	583	905	403	1007	962	987	980	1006	885	445	574	1700	1356
APP/58417N	418	409	369	421	296	601	584	492	640	573	451	599	643	730	601	671	619	148	189	176	191	174	184	306	302	256	230	319	292	312	192	218	141	217	213	172	146	194	95	332	337	338	369	328	278	295	358	1115	911
	0.0209755	0.0240461	0.0224044	0.0197578	0.019569	0.0211582	0.0192949	0.0167387	0.0220295	0.0189754	0.0151683	0.0273092	0.0280492	0.025892	0.0276106	0.0283397	0.0241608	0.0172133	0.0229425	0.0204034	0.0228907	0.0214154	0.0222733	0.0245094	0.0243489	0.020047	0.0190903	0.0234662	0.0194226	0.0235614	0.0207008	0.0179779	0.0162705	0.0178146	0.0213384	0.0135882	0.0168767	0.0154705	0.015607	0.0225452	0.0236607	0.0220167	0.0236933	0.021823	0.0204562	0.0367052	0.0348283	0.0404822	0.0408813
[truncated: 25 more columns]

## Sheet: APOE
ID	SRR15301011	SRR15301012	SRR15301013	SRR15301014	SRR15301015	SRR15301016	SRR15301017	SRR15301018	SRR15301019	SRR15301020	SRR15301021	SRR15301022	SRR15301023	SRR15301024	SRR15301025	SRR15301026	SRR15301027	SRR15301028	SRR15301029	SRR15301030	SRR15301031	SRR15301032	SRR15301033	SRR15301034	SRR15301035	SRR15301036	SRR15301037	SRR15301038	SRR15301039	SRR15301040	SRR15301041	SRR15301042	SRR15301043	SRR15301044	SRR15301045	SRR15301046	SRR15301047	SRR15301048	SRR15301049	SRR15301050	SRR15301051	SRR15301052	SRR15301053	SRR15301054	SRR15301055	SRR15301056	SRR15301057	SRR15301058	SRR15301059
APOE/580N	23	19	15	16	9	7	9	5	5	6	6	40788	42989	35626	50434	47219	29692	257	235	274	180	123	214	232	216	179	223	210	240	261	191	181	166	157	201	160	166	176	124	702	676	745	803	712	760	381	413	1162	905
APOE/678N	0	0	0	0	0	0	0	0	0	0	0	600	622	505	686	727	436	0	7	0	0	5	6	5	0	6	6	0	0	6	5	0	5	0	7	5	0	0	0	12	13	12	10	16	14	0	8	29	22
APOE/760N	9	5	14	6	5	0	0	0	0	0	0	25564	23637	20102	24855	24020	18343	137	123	146	113	80	143	122	99	116	147	109	147	106	115	128	118	98	121	121	94	103	98	418	418	378	443	453	450	155	222	741	446
APOE/1092N	11	21	14	8	9	8	0	0	0	0	8	31805	31188	25863	34502	35045	22610	166	143	181	155	108	150	179	162	139	134	154	141	141	115	129	163	125	140	141	123	110	83	514	559	499	510	503	499	254	265	828	655
[truncated: 25 more columns]

## Sheet: CLU
ID	SRR15301011	SRR15301012	SRR15301013	SRR15301014	SRR15301015	SRR15301016	SRR15301017	SRR15301018	SRR15301019	SRR15301020	SRR15301021	SRR15301022	SRR15301023	SRR15301024	SRR15301025	SRR15301026	SRR15301027	SRR15301028	SRR15301029	SRR15301030	SRR15301031	SRR15301032	SRR15301033	SRR15301034	SRR15301035	SRR15301036	SRR15301037	SRR15301038	SRR15301039	SRR15301040	SRR15301041	SRR15301042	SRR15301043	SRR15301044	SRR15301045	SRR15301046	SRR15301047	SRR15301048	SRR15301049	SRR15301050	SRR15301051	SRR15301052	SRR15301053	SRR15301054	SRR15301055	SRR15301056	SRR15301057	SRR15301058	SRR15301059
CLU/209N	87	104	106	99	56	1466	1473	1252	1539	1527	1226	2344	2393	2876	2247	2521	2444	10	20	18	10	18	14	11	12	14	10	19	16	20	9	24	19	16	23	15	31	17	13	20	23	31	23	20	17	7	43	23	21
CLU/528N	78	96	77	97	49	1468	1649	1320	1597	1559	1094	2228	2379	2625	2465	2562	2166	10	14	16	8	15	7	9	5	0	0	9	0	0	0	6	19	0	23	7	14	0	13	15	18	38	26	20	19	0	48	21	21
CLU/1018N	62	77	77	83	43	1030	1062	819	1117	1072	874	1732	1748	2220	1748	1717	1891	9	14	9	16	14	18	5	7	5	0	0	6	0	0	0	8	8	11	0	13	0	8	24	12	20	18	17	16	5	27	27	28
CLU/1144N	59	46	82	79	48	1049	1134	883	1108	1064	791	1647	1769	2103	1553	1839	1758	7	12	10	8	11	5	0	5	0	0	0	0	0	0	0	19	5	15	7	17	0	8	25	15	23	11	17	14	0	18	22	16
CLU/1388N	114	119	123	158	85	2293	2573	1930	2270	2320	1758	3463	3566	3959	3726	4021	3279	19	16	15	13	14	18	10	0	11	8	10	7	8	6	0	24	9	56	8	44	5	31	24	47	39	39	34	26	12	52	29	25
CLU/2413N	104	99	85	125	84	2403	2421	2182	2318	2262	1943	2846	2894	3422	2769	3170	2989	14	12	13	15	16	18	6	0	8	13	5	9	5	0	0	33	0	42	10	32	6	31	29	27	43	46	27	19	8	34	32	26
CLU/4054N	48	65	79	45	33	1023	977	747	1023	848	730	1503	1493	1843	1541	1616	1484	6	6	9	5	9	9	10	0	9	5	0	6	0	0	0	9	0	19	0	14	6	7	9	20	24	15	10	13	13	38	19	24
CLU/4281N	71	79	70	89	68	1231	1322	992	1311	1262	949	2002	2113	2523	2089	2159	2096	7	11	7	14	11	12	0	0	0	0	8	7	0	0	5	9	5	27	0	22	0	9	21	21	27	22	12	19	9	35	28	9
[truncated: 25 more columns]

## Sheet: DENND1B
ID	SRR15301011	SRR15301012	SRR15301013	SRR15301014	SRR15301015	SRR15301016	SRR15301017	SRR15301018	SRR15301019	SRR15301020	SRR15301021	SRR15301022	SRR15301023	SRR15301024	SRR15301025	SRR15301026	SRR15301027	SRR15301028	SRR15301029	SRR15301030	SRR15301031	SRR15301032	SRR15301033	SRR15301034	SRR15301035	SRR15301036	SRR15301037	SRR15301038	SRR15301039	SRR15301040	SRR15301041	SRR15301042	SRR15301043	SRR15301044	SRR15301045	SRR15301046	SRR15301047	SRR15301048	SRR15301049	SRR15301050	SRR15301051	SRR15301052	SRR15301053	SRR15301054	SRR15301055	SRR15301056	SRR15301057	SRR15301058	SRR15301059
DENND1B/411N	0	0	0	0	0	0	0	0	0	0	0	8	10	7	0	0	11	5	6	7	0	10	0	0	0	7	0	0	11	7	6	0	21	9	12	10	10	16	14	5	7	9	6	5	0	0	23	5	0
DENND1B/742N	7	9	11	10	14	33	34	23	34	35	31	135	137	199	132	105	155	102	97	100	88	74	61	136	120	107	109	116	121	125	87	156	187	130	185	133	191	144	147	91	95	81	80	110	102	41	217	114	81
DENND1B/755N	0	9	0	7	11	12	13	16	17	13	17	79	68	125	68	95	124	63	52	38	85	65	76	51	59	76	62	69	92	80	44	100	149	85	123	89	131	82	98	54	51	80	48	50	55	31	159	89	78
DENND1B/887N	0	10	9	8	7	27	26	16	30	27	30	90	84	109	98	70	137	91	66	77	56	57	47	107	76	93	110	92	107	96	62	94	152	107	167	119	172	119	119	83	70	83	67	75	67	28	155	59	59
DENND1B/926N	8	16	11	14	8	16	17	11	17	18	17	77	70	124	73	79	131	64	62	59	75	61	62	74	71	74	81	81	94	89	55	102	135	91	123	102	166	122	113	61	68	73	58	60	68	13	137	76	58
DENND1B/1311N	0	7	0	5	0	6	10	10	0	11	11	68	84	114	82	80	103	23	33	40	20	37	25	26	21	19	26	31	40	27	21	23	63	24	46	31	48	37	36	30	42	42	43	39	31	13	67	27	25
DENND1B/1791N	0	0	0	0	0	0	0	0	0	0	0	22	16	19	17	11	12	0	0	5	12	7	8	8	5	0	0	5	6	6	5	5	6	5	10	9	0	0	5	8	8	5	6	7	7	0	36	10	5
DENND1B/1963N	17	9	20	17	11	40	45	34	34	34	31	178	134	209	144	167	196	124	96	99	132	119	112	106	137	132	109	136	167	135	94	129	236	128	186	165	183	151	147	106	131	124	114	91	98	58	302	151	99
DENND1B/2206N	9	7	8	8	5	13	18	6	13	14	7	65	72	82	61	54	63	46	42	42	53	53	30	34	39	59	42	51	54	37	27	45	85	43	77	42	78	31	34	47	48	60	39	45	38	29	175	87	61
DENND1B/2868N	15	14	11	22	10	32	35	28	36	38	25	180	148	250	165	170	249	116	114	118	102	114	98	130	117	143	135	169	163	143	91	147	241	164	211	177	197	157	155	103	146	150	116	125	123	38	283	160	135
DENND1B/4756N	8	14	13	10	7	11	9	12	17	13	15	74	87	124	57	70	146	44	45	42	73	56	67	58	67	53	55	69	78	62	38	63	133	79	109	85	127	60	82	66	71	69	44	53	54	34	136	102	78
DENND1B/4906N	0	0	6	9	11	20	8	13	30	19	17	78	82	99	96	76	107	73	52	55	37	28	41	83	76	70	74	86	74	74	64	81	106	80	122	93	132	100	68	61	58	64	53	72	50	23	143	55	43
DENND1B/5120N	0	0	7	0	0	7	8	5	8	7	7	57	67	80	49	61	74	15	18	24	14	33	20	15	9	17	17	19	28	14	6	19	33	13	38	16	41	22	20	11	27	25	31	24	19	6	33	23	26
DENND1B/5682N	8	19	16	15	10	22	29	19	33	20	20	128	121	193	121	133	195	75	90	72	81	81	74	104	87	91	86	109	136	112	61	116	121	92	165	108	148	69	100	85	97	94	73	88	85	35	185	168	95
DENND1B/5984N	14	9	16	12	0	31	34	26	28	22	23	121	107	157	114	96	157	88	97	79	93	86	90	119	107	82	89	101	132	87	75	119	194	140	184	151	179	146	147	95	119	91	120	107	77	29	207	101	113
DENND1B/6248N	10	13	13	6	13	26	27	21	21	22	20	98	95	146	108	99	116	80	88	76	76	72	56	93	100	84	93	108	83	99	65	117	151	116	162	121	173	96	115	80	65	68	75	87	66	32	206	97	73
DENND1B/6491N	12	18	8	20	12	32	41	34	35	42	21	128	147	221	155	130	204	112	100	92	105	91	88	181	161	164	139	160	158	136	115	130	238	139	207	158	232	159	139	92	107	139	118	135	109	59	235	123	103
DENND1B/11739N	10	9	22	11	10	20	22	17	20	21	18	89	108	176	110	94	194	78	71	63	69	64	56	92	89	91	73	106	86	69	50	104	154	91	148	108	162	97	121	82	62	79	72	87	65	30	180	116	88
DENND1B/11954N	9	14	13	5	15	25	16	23	17	16	26	108	137	198	105	110	190	81	75	62	87	88	51	110	109	85	77	104	125	90	73	121	160	97	176	90	166	95	109	79	84	81	82	92	81	49	216	101	93
DENND1B/13667N	14	17	15	15	6	31	27	33	34	30	27	144	142	170	97	88	197	107	76	89	103	114	98	93	97	88	93	117	124	95	77	118	169	114	193	141	141	113	114	104	122	94	75	97	91	43	233	140	123
DENND1B/19721N	0	5	0	6	0	0	0	6	0	0	0	33	20	48	30	23	44	13	9	11	7	11	0	12	24	17	15	12	27	12	9	14	32	5	29	12	29	17	20	0	13	9	6	13	0	7	48	14	13
DENND1B/20511N	0	0	0	0	0	6	0	0	0	0	5	17	9	29	19	18	23	0	0	0	0	6	7	5	7	0	0	7	0	5	0	10	10	0	7	0	13	5	9	7	6	9	6	0	7	5	23	7	7
DENND1B/24951N	13	11	10	18	11	24	37	38	21	40	32	144	130	231	151	157	208	83	97	83	103	89	71	107	118	101	98	108	149	106	89	106	188	120	166	122	181	128	112	92	113	108	101	121	85	52	259	136	101
DENND1B/27010N	13	11	10	14	15	16	50	25	36	41	27	101	124	171	99	143	179	91	104	79	114	89	69	119	116	98	113	119	130	129	76	132	189	139	212	137	172	143	141	79	92	118	79	90	80	36	152	90	84
DENND1B/30039N	9	8	9	9	7	19	23	11	20	20	27	97	81	134	90	99	130	92	62	59	84	67	49	97	82	84	65	94	80	82	46	100	176	70	148	90	152	95	107	70	74	69	78	107	52	37	160	83	72
DENND1B/37071N	0	0	0	0	0	7	8	0	9	7	10	37	21	39	28	26	33	10	0	12	9	7	10	9	14	10	5	15	11	5	8	11	17	14	22	12	19	14	16	7	15	8	10	6	8	0	32	11	8
DENND1B/40861N	12	7	8	9	5	27	23	15	23	18	18	123	89	149	89	109	141	69	74	66	78	79	75	70	66	77	59	97	109	86	63	102	178	86	147	103	147	98	92	74	106	88	83	61	59	39	222	118	94
DENND1B/57793N	16	8	15	17	9	19	19	17	20	24	18	94	89	158	108	108	152	87	69	78	90	83	71	106	73	85	102	109	129	121	73	105	174	104	172	96	157	116	122	91	87	99	86	96	78	38	286	125	95
[truncated: 25 more columns]

## Sheet: GAPDH
ID	SRR15301011	SRR15301012	SRR15301013	SRR15301014	SRR15301015	SRR15301016	SRR15301017	SRR15301018	SRR15301019	SRR15301020	SRR15301021	SRR15301022	SRR15301023	SRR15301024	SRR15301025	SRR15301026	SRR15301027	SRR15301028	SRR15301029	SRR15301030	SRR15301031	SRR15301032	SRR15301033	SRR15301034	SRR15301035	SRR15301036	SRR15301037	SRR15301038	SRR15301039	SRR15301040	SRR15301041	SRR15301042	SRR15301043	SRR15301044	SRR15301045	SRR15301046	SRR15301047	SRR15301048	SRR15301049	SRR15301050	SRR15301051	SRR15301052	SRR15301053	SRR15301054	SRR15301055	SRR15301056	SRR15301057	SRR15301058	SRR15301059
GAPDH/90N	37552	39524	37901	39511	28467	57323	62765	55248	58697	63121	58262	15005	15309	12409	15766	16575	11125	5832	5195	5364	5761	4822	4803	8001	8158	8475	7675	9257	10247	8577	6014	7517	2346	7721	2793	7944	2396	7593	1525	7040	6505	6639	7379	6419	5718	4762	2582	16223	12518
GAPDH/92N	24103	25643	24559	25005	18273	41161	44248	38654	41292	42315	40882	10068	10858	9051	12328	11239	7795	3883	3666	3843	3503	2872	3155	6054	5946	6372	5778	6536	7264	6492	4578	4623	1476	4895	1835	4885	1452	4727	930	4790	4308	4606	5233	4446	4118	3582	2103	10372	7943
GAPDH/104N	21029	23323	21626	22115	16001	34149	35522	30782	35514	35288	33197	9249	8716	7357	8707	9100	7017	3332	2994	2897	3299	2710	3004	4665	4678	4960	4327	5210	5958	5058	3575	4423	1379	4591	1694	4490	1320	4063	830	4139	3810	3926	4447	3550	3400	2652	1600	10056	7631
GAPDH/129N	19084	19773	18930	19782	14054	30136	30267	28968	30363	31977	31205	7417	7152	6068	6782	7279	5721	3042	2668	2693	3043	2518	2698	4043	4128	4437	4001	4571	5365	4297	3263	4108	1313	4144	1510	4273	1233	3915	836	3684	3348	3466	3664	3122	2843	2299	1372	8390	6364
GAPDH/148N	102	142	122	156	86	167	181	169	160	179	142	33	35	26	29	51	20	6	13	9	21	12	8	15	10	13	14	9	9	12	15	8	5	11	0	10	0	10	0	10	5	13	21	20	5	6	0	19	24
GAPDH/193N	26323	28855	26810	28554	20160	45461	49315	42995	45741	47497	42995	11061	11854	9310	12578	13031	8452	4481	4026	4022	4329	3463	3615	6390	6001	6587	5871	6832	7440	6674	4449	5655	1713	5657	2152	5663	1749	5239	1100	5321	4938	5128	5565	4670	4306	3167	1880	10956	8479
GAPDH/240N	13541	15025	13542	13842	9885	24766	22948	20120	24322	23051	21172	6303	5922	4696	5290	6110	4388	1911	1756	1616	2059	1633	1754	3101	3018	3041	2571	3531	3788	2978	2006	2883	923	2852	1192	2662	824	2448	602	2717	2632	2609	2860	2490	2327	1849	1062	7300	5414
GAPDH/1632N	20904	23058	21379	23068	15701	33476	34037	30873	33715	34298	31088	8481	8722	6954	8031	9436	6318	3173	2747	2760	3194	2550	2492	4253	4358	4462	3855	4959	5345	4418	2889	4348	1379	4169	1515	4216	1414	3772	913	3744	3460	3434	3678	3243	2911	2117	1103	7899	6246
[truncated: 25 more columns]

## Sheet: MAPT
ID	SRR15301011	SRR15301012	SRR15301013	SRR15301014	SRR15301015	SRR15301016	SRR15301017	SRR15301018	SRR15301019	SRR15301020	SRR15301021	SRR15301022	SRR15301023	SRR15301024	SRR15301025	SRR15301026	SRR15301027	SRR15301028	SRR15301029	SRR15301030	SRR15301031	SRR15301032	SRR15301033	SRR15301034	SRR15301035	SRR15301036	SRR15301037	SRR15301038	SRR15301039	SRR15301040	SRR15301041	SRR15301042	SRR15301043	SRR15301044	SRR15301045	SRR15301046	SRR15301047	SRR15301048	SRR15301049	SRR15301050	SRR15301051	SRR15301052	SRR15301053	SRR15301054	SRR15301055	SRR15301056	SRR15301057	SRR15301058	SRR15301059
[truncated: 25 more columns]

## Sheet: PSEN1
ID	SRR15301011	SRR15301012	SRR15301013	SRR15301014	SRR15301015	SRR15301016	SRR15301017	SRR15301018	SRR15301019	SRR15301020	SRR15301021	SRR15301022	SRR15301023	SRR15301024	SRR15301025	SRR15301026	SRR15301027	SRR15301028	SRR15301029	SRR15301030	SRR15301031	SRR15301032	SRR15301033	SRR15301034	SRR15301035	SRR15301036	SRR15301037	SRR15301038	SRR15301039	SRR15301040	SRR15301041	SRR15301042	SRR15301043	SRR15301044	SRR15301045	SRR15301046	SRR15301047	SRR15301048	SRR15301049	SRR15301050	SRR15301051	SRR15301052	SRR15301053	SRR15301054	SRR15301055	SRR15301056	SRR15301057	SRR15301058	SRR15301059
PSEN1/90N	166	121	162	142	120	167	177	198	175	188	204	288	283	422	311	263	366	174	125	142	156	159	134	204	213	240	187	255	286	253	152	225	324	214	396	242	373	240	204	284	242	255	266	246	234	145	281	423	353
PSEN1/1889N	218	183	213	222	146	247	285	300	261	311	313	490	436	569	419	416	554	207	234	242	216	204	213	307	264	298	325	322	387	333	237	375	567	349	587	335	575	366	355	371	340	408	434	402	346	193	348	592	493
PSEN1/2518N	179	132	153	149	147	162	206	199	199	208	208	308	352	430	382	312	376	171	150	152	175	162	166	229	230	234	265	242	262	246	176	233	373	224	393	239	373	237	229	254	260	287	288	291	240	159	339	471	370
PSEN1/5166N	87	71	83	125	87	74	108	114	92	104	109	180	180	245	173	205	272	107	119	93	100	121	125	122	122	110	125	146	150	124	115	136	249	157	249	158	242	130	144	166	173	173	186	148	130	108	217	415	351
PSEN1/5183N	181	167	138	188	117	191	212	215	195	233	230	323	349	490	400	375	431	167	177	161	180	168	181	245	221	284	261	263	267	260	192	264	395	262	416	264	375	302	246	261	302	278	339	300	262	164	315	514	391
PSEN1/5296N	246	176	190	202	182	261	289	349	254	321	299	422	435	651	499	434	590	225	232	236	209	183	243	393	311	337	314	348	395	322	284	336	544	334	564	352	583	373	368	368	359	365	437	391	338	221	349	539	493
PSEN1/5723N	155	122	134	178	124	163	162	192	160	147	202	304	261	351	289	158	324	167	159	138	198	146	164	222	191	186	232	182	245	214	161	200	404	203	394	210	353	242	219	246	265	271	281	239	226	134	313	520	372
PSEN1/8256N	226	172	174	227	151	219	221	275	214	257	256	404	390	564	422	408	504	202	174	183	168	203	191	278	275	260	289	342	332	242	249	271	507	310	506	313	472	322	343	329	336	320	377	327	275	184	344	571	458
PSEN1/11211N	27	18	24	25	14	33	40	35	32	23	30	59	48	57	52	51	33	33	25	45	37	30	28	50	33	39	38	29	48	53	36	55	62	55	73	28	54	32	47	56	45	60	50	33	68	19	75	87	71
PSEN1/13145N	199	139	151	219	138	172	189	235	178	209	220	328	261	394	317	257	394	189	176	193	183	204	163	236	212	241	213	217	226	263	182	244	425	241	432	279	409	252	270	301	240	275	294	279	258	191	342	485	371
PSEN1/22690N	106	84	90	81	82	98	102	102	84	87	92	156	137	205	133	159	169	99	80	65	95	83	79	85	100	137	99	114	126	114	87	118	154	106	191	104	192	117	100	118	114	126	164	113	111	58	129	231	180
PSEN1/22702N	130	115	97	105	117	151	170	153	161	173	153	262	272	302	253	268	293	151	116	142	106	114	123	196	189	155	177	193	258	219	128	162	293	177	344	203	318	193	184	211	214	215	216	215	200	120	203	296	259
[truncated: 25 more columns]

## Sheet: PSEN2
ID	SRR15301011	SRR15301012	SRR15301013	SRR15301014	SRR15301015	SRR15301016	SRR15301017	SRR15301018	SRR15301019	SRR15301020	SRR15301021	SRR15301022	SRR15301023	SRR15301024	SRR15301025	SRR15301026	SRR15301027	SRR15301028	SRR15301029	SRR15301030	SRR15301031	SRR15301032	SRR15301033	SRR15301034	SRR15301035	SRR15301036	SRR15301037	SRR15301038	SRR15301039	SRR15301040	SRR15301041	SRR15301042	SRR15301043	SRR15301044	SRR15301045	SRR15301046	SRR15301047	SRR15301048	SRR15301049	SRR15301050	SRR15301051	SRR15301052	SRR15301053	SRR15301054	SRR15301055	SRR15301056	SRR15301057	SRR15301058	SRR15301059
PSEN2/381N	8	0	0	5	8	23	30	19	22	31	23	114	109	100	117	105	103	81	102	82	116	85	88	24	13	24	22	21	17	24	10	21	34	17	31	14	25	10	17	41	44	53	44	37	45	22	103	75	58
PSEN2/384N	0	5	0	0	0	11	15	8	14	14	12	46	40	70	46	37	50	34	38	37	41	42	31	7	13	12	9	6	13	11	0	8	10	5	15	0	11	9	8	19	22	22	19	18	19	0	32	37	27
PSEN2/612N	12	0	0	0	0	10	21	18	25	17	21	49	71	65	81	66	48	32	22	22	29	20	26	9	13	7	8	19	8	11	14	6	13	8	15	9	16	10	9	29	28	32	20	23	24	14	69	47	38
PSEN2/670N	16	22	20	20	7	51	55	53	57	50	44	202	230	241	237	228	222	174	177	192	195	208	140	26	35	39	46	38	37	36	33	36	63	30	63	38	45	38	37	74	74	95	88	73	80	33	198	147	103
PSEN2/985N	13	6	11	7	11	49	46	37	43	39	32	171	159	180	194	162	165	135	151	139	133	161	138	32	18	27	29	19	30	38	25	17	48	32	56	16	31	17	35	44	75	84	88	57	55	32	173	148	100
PSEN2/1144N	12	8	16	15	12	48	44	49	54	48	46	207	179	223	155	170	181	140	160	150	179	146	136	29	27	27	41	33	36	28	25	31	57	31	65	28	41	37	31	86	70	104	85	76	79	34	138	113	115
PSEN2/1298N	7	0	8	8	10	37	42	26	35	42	32	150	162	171	194	144	134	104	131	124	121	124	105	23	29	31	26	21	26	24	13	19	38	17	55	27	34	18	25	52	64	51	62	52	66	30	143	133	109
PSEN2/1618N	17	10	14	20	13	68	75	65	71	81	64	238	232	316	251	266	250	151	208	191	179	164	146	47	42	38	46	45	45	63	28	54	80	29	92	39	67	49	61	95	93	97	104	101	100	29	181	134	98
PSEN2/1656N	13	20	15	19	23	77	81	79	57	83	64	220	253	266	242	242	231	202	206	210	184	174	169	46	50	41	38	41	51	59	46	46	80	41	96	45	81	56	60	78	93	99	107	85	111	30	161	127	101
PSEN2/2162N	13	9	7	12	14	48	52	36	54	59	59	215	210	295	237	207	208	164	181	198	167	172	156	23	32	44	29	36	50	36	35	33	47	29	84	33	56	51	33	77	91	113	88	90	81	41	185	109	103
PSEN2/2411N	13	14	14	12	12	53	61	51	46	52	41	170	170	214	187	190	180	147	178	181	151	167	130	19	24	18	38	29	28	38	28	32	67	23	79	39	63	23	39	61	83	79	91	61	67	32	143	116	101
PSEN2/3960N	26	11	9	18	20	83	86	66	82	80	78	237	227	282	250	269	216	207	190	221	159	191	175	43	32	44	54	45	62	48	57	40	69	41	92	51	78	39	52	103	110	125	77	113	88	25	147	121	96
PSEN2/6337N	8	12	12	18	8	53	65	48	59	67	54	167	166	210	170	174	187	151	133	139	165	159	176	30	45	40	36	43	29	35	40	29	64	39	67	43	56	38	52	67	91	102	79	84	104	34	132	125	110
[truncated: 25 more columns]

## Sheet: RAB35
ID	SRR15301011	SRR15301012	SRR15301013	SRR15301014	SRR15301015	SRR15301016	SRR15301017	SRR15301018	SRR15301019	SRR15301020	SRR15301021	SRR15301022	SRR15301023	SRR15301024	SRR15301025	SRR15301026	SRR15301027	SRR15301028	SRR15301029	SRR15301030	SRR15301031	SRR15301032	SRR15301033	SRR15301034	SRR15301035	SRR15301036	SRR15301037	SRR15301038	SRR15301039	SRR15301040	SRR15301041	SRR15301042	SRR15301043	SRR15301044	SRR15301045	SRR15301046	SRR15301047	SRR15301048	SRR15301049	SRR15301050	SRR15301051	SRR15301052	SRR15301053	SRR15301054	SRR15301055	SRR15301056	SRR15301057	SRR15301058	SRR15301059
RAB35/94N	195	180	182	206	166	340	371	373	368	393	400	273	277	403	312	309	381	187	180	146	140	157	140	183	195	182	200	210	226	210	169	182	206	196	227	231	199	194	142	200	202	243	230	190	163	125	300	375	328
RAB35/1437N	172	146	155	199	123	251	259	329	293	322	346	252	267	336	242	250	368	135	133	145	149	148	148	177	157	213	188	177	196	170	162	163	220	226	206	193	208	217	129	200	187	198	201	209	141	130	274	387	315
RAB35/1656N	12	0	13	16	5	18	27	19	17	15	18	6	0	8	0	0	8	10	11	6	9	7	9	22	5	17	22	21	13	18	7	13	14	9	17	16	8	20	6	17	22	19	28	27	15	6	24	54	43
RAB35/4467N	115	123	86	129	69	179	224	228	209	224	225	161	168	284	235	179	234	113	105	92	104	103	75	159	135	142	122	150	172	157	94	110	115	94	116	104	109	97	69	139	128	109	128	140	105	85	232	304	218
RAB35/4671N	180	170	161	212	113	333	345	324	300	384	352	305	263	442	273	286	413	201	172	152	139	131	129	213	205	221	200	232	265	191	152	197	185	151	222	188	167	161	125	222	191	180	248	201	184	134	313	447	379
RAB35/8131N	100	131	80	120	75	182	187	165	186	200	161	186	163	286	209	181	213	133	110	92	87	79	67	159	136	149	114	129	154	153	98	100	113	91	117	85	75	87	64	141	130	102	143	125	129	92	220	316	228
[truncated: 25 more columns]

## Sheet: SNCA
ID	SRR15301011	SRR15301012	SRR15301013	SRR15301014	SRR15301015	SRR15301016	SRR15301017	SRR15301018	SRR15301019	SRR15301020	SRR15301021	SRR15301022	SRR15301023	SRR15301024	SRR15301025	SRR15301026	SRR15301027	SRR15301028	SRR15301029	SRR15301030	SRR15301031	SRR15301032	SRR15301033	SRR15301034	SRR15301035	SRR15301036	SRR15301037	SRR15301038	SRR15301039	SRR15301040	SRR15301041	SRR15301042	SRR15301043	SRR15301044	SRR15301045	SRR15301046	SRR15301047	SRR15301048	SRR15301049	SRR15301050	SRR15301051	SRR15301052	SRR15301053	SRR15301054	SRR15301055	SRR15301056	SRR15301057	SRR15301058	SRR15301059
[truncated: 25 more columns]
