# Supplementary material for: Investigating Alzheimer’s Disease-Associated Genes Using Differential Splicing Frequency Analysis
Source: Cells. 2026 Jun 15;15(12):1086. doi: 10.3390/cells15121086 (PMC13297122; doi:10.3390/cells15121086)
Supplement: Supplementary file 1 [file cells-15-01086-s001.zip › S2/SRP339150.xlsx]

## Sheet: APP
	Control	Control	Control	Control	Control	AD	AD	AD	AD	AD
ID	SRR16101430	SRR16101431	SRR16101432	SRR16101433	SRR16101434	SRR16101435	SRR16101436	SRR16101437	SRR16101438	SRR16101439
APP/72N	14	7	5	0	0	10	6	0	0	0
APP/725N	1187	552	405	743	224	510	352	402	434	328
APP/937N	1181	657	543	663	267	558	489	443	427	296
APP/2042N	3717	1174	1385	2237	803	1443	788	1079	857	579
APP/2598N	119	72	84	160	96	77	79	80	149	85
APP/5704N	4257	1971	985	1909	716	1309	1187	1499	1039	717
APP/6315N	1071	326	273	656	175	435	190	271	228	226
APP/6663N	2561	1193	1042	1482	599	972	873	945	871	646
APP/7350N	2747	1285	830	1398	561	873	840	959	826	518
APP/9950N	3774	1748	958	1709	588	1092	930	1409	1114	740
APP/14067N	19	7	0	8	6	7	11	5	6	0
APP/14882N	163	79	103	198	104	98	110	97	179	103
APP/17537N	854	374	349	517	173	403	292	309	364	239
APP/19314N	1036	570	442	563	176	388	384	391	470	324
APP/21657N	1049	578	619	846	341	641	390	456	490	476
APP/21906N	2112	1230	880	1161	458	873	873	830	794	756
APP/28957N	3975	1180	1549	2616	899	1922	638	1296	1003	686
APP/36594N	1633	603	369	651	303	468	465	385	393	202
APP/39362N	1130	295	298	618	103	465	145	274	115	107
APP/42627N	2325	1311	1132	1352	530	1113	913	823	796	628
APP/58417N	1515	897	579	943	400	787	665	620	695	589
	0.0415763	0.0556832	0.0451286	0.0461576	0.0531773	0.0544863	0.0626177	0.049312	0.0617778	0.0714372
					0.0483446					0.0599262

## Sheet: APOE
ID	SRR16101430	SRR16101431	SRR16101432	SRR16101433	SRR16101434	SRR16101435	SRR16101436	SRR16101437	SRR16101438	SRR16101439
APOE/580N	1216	627	334	997	1184	713	662	836	988	1589
APOE/678N	35	34	17	23	62	20	21	34	25	48
APOE/745N	16	9	0	5	12	9	6	12	9	15
APOE/760N	1098	340	194	737	1012	519	452	673	751	1371
APOE/1092N	1634	687	315	1143	1511	843	744	1056	1202	2015

## Sheet: CLU
ID	SRR16101430	SRR16101431	SRR16101432	SRR16101433	SRR16101434	SRR16101435	SRR16101436	SRR16101437	SRR16101438	SRR16101439
CLU/102N	53	111	13	94	44	14	69	48	106	78
CLU/209N	7462	5111	1046	3164	4048	2483	3198	12838	11564	14234
CLU/213N	14	0	0	0	9	0	14	20	12	24
CLU/528N	3670	3212	856	2484	2039	1361	3408	5406	5640	4678
CLU/531N	95	70	12	70	42	33	47	93	131	114
CLU/545N	98	117	35	75	114	38	87	101	131	126
CLU/1000N	35	25	14	21	29	18	27	24	20	68
CLU/1018N	5193	4230	1082	3068	2478	1577	4344	7095	7146	5039
CLU/1144N	4404	3229	758	2046	2185	1152	2952	6000	5475	4030
CLU/1388N	3185	1905	666	1935	1468	1186	1524	3428	2743	1451
CLU/2413N	1126	778	303	931	662	414	835	1145	1585	522
CLU/3572N	18	14	0	22	6	7	15	80	31	18
CLU/4054N	1291	844	179	559	471	325	600	1411	731	432
CLU/4281N	2750	2153	618	1741	1426	915	2596	3518	3619	2974

## Sheet: DENND1B
ID	SRR16101430	SRR16101431	SRR16101432	SRR16101433	SRR16101434	SRR16101435	SRR16101436	SRR16101437	SRR16101438	SRR16101439
DENND1B/755N	12	15	0	10	6	0	0	5	13	0
DENND1B/1311N	5	8	0	5	0	0	0	7	10	0
DENND1B/1963N	67	56	12	64	30	42	30	20	30	74
DENND1B/2206N	9	24	6	9	9	0	0	0	6	6
DENND1B/2868N	28	24	8	34	11	16	7	14	13	35
DENND1B/4291N	0	8	6	0	6	5	9	8	13	20
DENND1B/4756N	18	9	7	15	0	6	0	11	0	8
DENND1B/5120N	0	0	0	5	5	0	0	9	17	7
DENND1B/5682N	18	13	7	14	0	14	0	8	8	15
DENND1B/5984N	99	64	31	86	38	62	32	65	64	139
DENND1B/6491N	69	34	22	50	21	36	15	50	25	87
DENND1B/11739N	30	14	14	30	13	24	0	32	18	46
DENND1B/11954N	26	28	16	34	19	24	10	43	20	37
DENND1B/13667N	67	60	18	68	24	47	31	27	44	64
DENND1B/24951N	45	19	15	26	12	27	5	15	24	49
DENND1B/30039N	33	6	0	9	15	11	0	10	11	10
DENND1B/40861N	37	42	18	50	18	31	28	15	33	44
DENND1B/57793N	13	18	11	19	8	7	0	0	14	17

## Sheet: GAPDH
ID	SRR16101430	SRR16101431	SRR16101432	SRR16101433	SRR16101434	SRR16101435	SRR16101436	SRR16101437	SRR16101438	SRR16101439
GAPDH/90N	13718	7753	3085	8602	4005	5336	4876	16653	4410	6584
GAPDH/92N	6465	3599	1713	4592	2368	2765	2304	8519	2494	3766
GAPDH/104N	2266	1601	713	2094	829	1133	995	3384	952	1475
GAPDH/129N	6815	3464	1318	4192	2010	2240	1813	8142	1935	2824
GAPDH/193N	4659	2747	1597	3729	1782	2088	2075	5617	1927	2827
GAPDH/240N	1922	1175	402	1111	510	605	717	2119	472	664
GAPDH/1632N	3784	2185	809	2267	964	1384	1501	4055	906	1331

## Sheet: MAPT
ID	SRR16101430	SRR16101431	SRR16101432	SRR16101433	SRR16101434	SRR16101435	SRR16101436	SRR16101437	SRR16101438	SRR16101439
MAPT/1384N	13	6	0	0	22	0	13	22	15	45
MAPT/2439N	30	32	24	31	19	11	29	36	0	9
MAPT/2559N	16	0	0	7	6	0	8	0	6	0
MAPT/2782N	0	0	0	5	7	0	10	7	0	16
MAPT/3840N	169	155	77	133	53	114	110	96	89	69
MAPT/3903N	25	26	27	29	21	13	15	24	0	6
MAPT/4293N	624	350	182	441	190	412	218	228	215	212
MAPT/4364N	857	467	481	866	263	418	325	493	271	308
MAPT/4812N	200	88	120	250	122	227	36	93	107	168
MAPT/5225N	485	317	156	291	150	300	157	210	189	162
MAPT/6429N	459	204	244	326	100	149	191	310	30	162
MAPT/6694N	9	6	5	6	0	0	0	0	0	24
MAPT/8599N	1353	797	752	1202	438	646	515	805	469	458
MAPT/9388N	347	160	189	313	73	115	133	234	15	155
MAPT/13645N	122	91	60	114	56	63	66	80	72	34
MAPT/15904N	563	367	278	606	253	383	213	283	338	211
MAPT/17578N	292	103	48	195	54	138	86	98	78	38
MAPT/67634N	449	251	197	333	143	182	176	205	162	130

## Sheet: PSEN1
ID	SRR16101430	SRR16101431	SRR16101432	SRR16101433	SRR16101434	SRR16101435	SRR16101436	SRR16101437	SRR16101438	SRR16101439
PSEN1/90N	181	165	140	182	152	241	80	67	232	245
PSEN1/1241N	0	0	7	7	7	15	0	0	11	15
PSEN1/1253N	0	8	8	6	9	25	0	0	25	20
PSEN1/1889N	129	109	138	95	82	112	129	61	56	57
PSEN1/2518N	137	102	67	55	74	116	68	48	110	145
PSEN1/5166N	114	77	53	37	54	103	56	44	60	44
PSEN1/5183N	115	88	89	96	79	118	85	43	65	25
PSEN1/5296N	158	114	115	79	99	126	50	42	84	47
PSEN1/5723N	58	50	45	59	61	87	37	27	55	60
PSEN1/8256N	204	131	132	80	120	166	92	71	88	57
PSEN1/10658N	0	9	0	13	5	0	11	0	14	10
PSEN1/11211N	35	0	6	7	10	12	0	0	0	9
PSEN1/13145N	187	175	136	109	89	156	71	84	133	181
PSEN1/22690N	144	167	79	136	93	139	45	94	234	159
PSEN1/22702N	108	105	74	101	72	121	28	56	90	66

## Sheet: PSEN2
ID	SRR16101430	SRR16101431	SRR16101432	SRR16101433	SRR16101434	SRR16101435	SRR16101436	SRR16101437	SRR16101438	SRR16101439
PSEN2/381N	13	13	5	11	8	0	0	6	14	20
PSEN2/670N	35	13	9	21	5	13	0	15	11	8
PSEN2/985N	30	20	0	18	0	11	12	10	10	11
PSEN2/1144N	23	17	0	13	12	0	8	8	15	9
PSEN2/1298N	43	23	15	29	20	17	0	34	19	50
PSEN2/1618N	20	10	8	21	9	14	14	6	0	16
PSEN2/1656N	44	14	13	31	22	16	7	26	15	70
PSEN2/2162N	39	19	10	24	16	13	0	16	10	46
PSEN2/2411N	23	12	10	15	5	9	0	15	0	12
PSEN2/3960N	31	13	10	25	17	34	11	21	30	19
PSEN2/6337N	38	8	12	30	16	20	22	17	17	52

## Sheet: RAB35
ID	SRR16101430	SRR16101431	SRR16101432	SRR16101433	SRR16101434	SRR16101435	SRR16101436	SRR16101437	SRR16101438	SRR16101439
RAB35/94N	73	81	22	63	23	38	31	52	40	43
RAB35/1437N	38	28	28	22	22	26	23	39	10	23
RAB35/4467N	117	61	38	39	29	61	38	74	30	62
RAB35/4671N	108	98	16	39	26	43	43	84	35	62
RAB35/8131N	70	40	26	16	27	32	41	38	17	35

## Sheet: SNCA
ID	SRR16101430	SRR16101431	SRR16101432	SRR16101433	SRR16101434	SRR16101435	SRR16101436	SRR16101437	SRR16101438	SRR16101439
SNCA/1050N	34	15	46	51	53	120	20	69	17	20
SNCA/1269N	237	66	137	159	64	210	122	168	65	31
SNCA/2533N	368	118	123	146	81	229	129	342	92	101
SNCA/2559N	32	0	0	12	0	13	6	10	0	0
SNCA/5754N	522	92	208	307	136	368	61	282	54	91
SNCA/7362N	571	95	254	348	162	436	65	329	69	89
SNCA/92968N	441	125	154	203	99	309	118	309	125	112
