# Supplementary material for: Investigating Alzheimer’s Disease-Associated Genes Using Differential Splicing Frequency Analysis
Source: Cells. 2026 Jun 15;15(12):1086. doi: 10.3390/cells15121086 (PMC13297122; doi:10.3390/cells15121086)
Supplement: Supplementary file 1 [file cells-15-01086-s001.zip › S2/SRP346150.xlsx]

## Sheet: APP
group1	COVID-19	COVID-19	Control	Control	Control	Control	Control	Control	Control	Control	Control	Control	COVID-19	COVID-19	COVID-19	COVID-19	COVID-19	COVID-19	COVID-19	COVID-19	COVID-19	COVID-19	COVID-19	COVID-19	COVID-19	COVID-19	COVID-19	COVID-19	COVID-19	COVID-19	COVID-19	COVID-19	COVID-19	COVID-19	Control	Control	Control	Control	Control	Control	Control	Control	Control	Control	Control	Control	Control	Control	TNF-low
ID	SRR16948790	SRR16948791	SRR16948792	SRR16948793	SRR16948794	SRR16948795	SRR16948796	SRR16948797	SRR16948798	SRR16948799	SRR16948800	SRR16948801	SRR16948802	SRR16948803	SRR16948804	SRR16948805	SRR16948806	SRR16948807	SRR16948808	SRR16948809	SRR16948810	SRR16948811	SRR16948812	SRR16948813	SRR16948814	SRR16948815	SRR16948816	SRR16948817	SRR16948818	SRR16948819	SRR16948820	SRR16948821	SRR16948822	SRR16948823	SRR16948824	SRR16948825	SRR16948826	SRR16948827	SRR16948828	SRR16948829	SRR16948830	SRR16948831	SRR16948832	SRR16948833	SRR16948834	SRR16948835	SRR16948836	SRR16948837	SRR22548354
APP/725N	723	1726	1602	3239	568	1222	1474	3191	1913	4223	796	1696	664	1476	443	977	716	1598	273	640	874	1811	995	2253	570	1331	514	1145	639	1359	438	907	773	1713	397	862	1058	2274	527	1067	1294	2863	698	1535	900	1984	936	1972	1696
APP/937N	518	1231	1357	2875	361	761	1495	2948	1555	3541	753	1603	594	1234	341	723	648	1390	278	549	614	1454	978	2048	480	1062	425	883	529	1180	316	611	610	1283	272	612	923	2035	331	668	1139	2443	511	1102	750	1642	793	1693	1585
APP/2042N	785	1670	1129	2453	515	1132	1109	2439	1503	3255	561	1243	631	1350	559	1127	665	1509	263	531	680	1578	836	1926	575	1197	400	878	553	1222	303	748	617	1347	386	821	939	2156	348	861	973	2026	573	1167	760	1626	716	1696	1397
APP/2598N	19	72	52	90	25	51	54	114	72	170	27	61	24	74	43	85	40	106	35	74	46	107	50	104	31	50	42	90	24	56	16	34	28	59	23	54	50	104	11	26	84	168	25	56	36	86	33	85	207
APP/5704N	891	1938	1790	3961	413	864	1806	3804	2404	5029	1139	2353	879	1807	405	999	814	1823	248	525	1035	2171	1135	2409	574	1222	567	1170	676	1427	396	886	864	1882	319	752	1193	2687	308	746	1663	3558	577	1273	1123	2455	1083	2356	1792
APP/6315N	1008	2316	1749	3635	838	1832	1758	3711	2474	5301	1076	2196	909	1996	612	1409	871	2000	325	773	1072	2245	1179	2677	721	1590	674	1500	797	1688	528	1122	905	2009	554	1232	1268	2887	625	1341	1524	3350	861	1960	1127	2374	1104	2338	1935
APP/6663N	832	1940	1557	3409	839	1712	1498	3214	1987	4444	793	1719	630	1417	721	1445	705	1532	278	582	878	1887	877	1793	634	1268	471	1078	561	1166	365	725	691	1585	363	839	1263	2603	563	1070	1250	2809	778	1545	956	2218	1057	2211	1608
APP/7350N	676	1512	1444	3143	568	1186	1452	3083	1664	3717	786	1694	590	1270	534	1120	654	1403	219	436	711	1607	702	1485	440	962	390	921	401	854	312	694	574	1361	258	585	1040	2288	371	752	1206	2599	590	1218	866	1966	924	2064	1554
APP/9950N	930	1908	1636	3680	718	1570	1722	3740	2362	5184	1009	2231	758	1741	448	1001	829	1821	259	547	905	1931	1044	2295	472	1052	482	1208	714	1580	407	906	785	1618	331	729	1155	2652	555	1181	1448	3010	785	1603	962	2091	995	2170	1636
APP/14882N	41	88	67	121	24	48	68	145	71	149	44	90	26	75	46	91	73	140	48	90	53	121	49	106	31	59	50	110	29	67	23	37	31	53	19	65	57	125	8	27	63	148	29	61	45	79	44	96	214
APP/17537N	275	634	533	1156	193	455	514	1163	640	1429	339	733	230	537	348	716	337	691	102	213	290	684	387	865	222	443	142	315	227	519	72	195	191	473	161	341	389	811	142	295	450	985	221	500	316	646	312	724	561
APP/19314N	725	1744	1570	3329	460	954	1609	3492	2007	4472	889	2021	597	1285	521	1129	825	1690	363	705	892	1955	1062	2312	502	1146	502	1198	730	1571	366	804	681	1569	310	676	1127	2510	421	983	1248	2900	654	1412	909	2052	925	1976	1640
APP/21657N	625	1342	898	1849	587	1307	699	1638	1333	2857	516	1051	422	854	747	1635	610	1371	332	725	544	1223	650	1445	378	759	338	827	480	1017	233	483	441	964	419	963	664	1437	381	844	719	1551	582	1342	562	1234	541	1164	1127
APP/21906N	672	1413	1292	2703	340	693	1273	2683	1446	3191	895	1793	450	1038	423	862	622	1232	277	625	617	1374	828	1745	426	952	423	887	434	1044	268	597	586	1345	216	461	815	1730	227	448	1091	2251	490	1030	664	1439	679	1441	1191
APP/24423N	0	0	0	5	0	0	0	5	7	11	0	0	0	7	0	7	0	9	0	0	0	0	5	8	0	0	0	0	0	0	0	0	0	0	0	0	0	0	0	0	0	9	0	0	0	7	0	6	14
APP/28957N	1220	2759	1813	4221	1477	3282	2029	4346	3060	6893	1304	2784	1381	3037	713	1518	1261	2776	581	1263	1276	2668	1847	4092	1011	2091	1064	2314	1450	3111	852	1880	1256	2725	1086	2381	1700	3863	961	1923	1862	3975	1442	3182	1365	3001	1362	2773	2328
APP/36594N	360	785	896	1833	158	323	830	1949	927	2092	492	1063	299	660	281	563	367	851	130	284	390	873	436	1041	268	693	257	526	246	577	163	359	434	851	140	284	526	1266	135	351	733	1485	285	619	463	919	443	1012	1101
APP/39362N	644	1417	1201	2414	617	1306	1083	2419	1459	3216	651	1491	591	1353	201	375	435	1013	163	380	605	1360	769	1668	443	1000	310	765	430	927	359	767	591	1268	326	733	834	1868	354	854	1050	2178	533	1090	744	1604	695	1540	1303
APP/42627N	710	1585	1679	3576	438	987	1628	3308	1808	4035	922	1907	730	1445	455	904	742	1583	285	597	716	1653	1006	2076	514	1083	463	939	560	1256	295	683	632	1377	317	683	1095	2409	331	694	1373	2918	513	1081	826	1872	913	2096	1742
APP/58417N	272	575	363	829	127	230	443	978	545	1203	268	571	168	383	210	494	213	498	81	197	247	576	177	422	133	278	128	298	158	327	82	193	255	519	78	146	386	876	137	248	348	694	166	392	321	647	170	408	762
	0.0228073	0.0215719	0.0160421	0.0170854	0.013706	0.0115491	0.0196505	0.0202191	0.0186408	0.0186766	0.0202112	0.0201767	0.0158895	0.016624	0.0260837	0.0287544	0.0186401	0.0198914	0.0178414	0.0202342	0.0198473	0.0211159	0.0117906	0.0128776	0.0157864	0.0152429	0.0167495	0.017476	0.0163934	0.0156101	0.0141526	0.0152799	0.0232983	0.0216241	0.0130544	0.0110447	0.0234195	0.0239469	0.0203385	0.0172474	0.0178297	0.0165553	0.0160962	0.0176831	0.0234392	0.0216084	0.0123862	0.0136816	0.0300083
		Control	0.0160421		0.0241993
		Control	0.0170854
		Control	0.013706
		Control	0.0115491
		Control	0.0196505
		Control	0.0202191
		Control	0.0186408
		Control	0.0186766
		Control	0.0202112
		Control	0.0201767
		Control	0.0130544
		Control	0.0110447
		Control	0.0234195
		Control	0.0239469
		Control	0.0203385
		Control	0.0172474
		Control	0.0178297
		Control	0.0165553
		Control	0.0160962
		Control	0.0176831
		Control	0.0234392
		Control	0.0216084
		Control	0.0123862
		Control	0.0136816
		Control	0.0160597
		Control	0.0443135
		Control	0.0446718
		Control	0.0627624
		Control	0.0562401
		Control	0.0368374
		Control	0.0380638
		Control	0.0370209
		Control	0.0384213
		Control	0.0451824
		Control	0.0457843
		Control	0.0267034
		Control	0.0254517
		Control	0.0326727
		Control	0.0107211
		Control	0.0141925
		Control	0.0199463
		Control	0.01042
		Control	0.0108163
		COVID-19	0.0228073		0.0304515
		COVID-19	0.0215719
		COVID-19	0.0158895
		COVID-19	0.016624
		COVID-19	0.0260837
		COVID-19	0.0287544
		COVID-19	0.0186401
		COVID-19	0.0198914
		COVID-19	0.0178414
		COVID-19	0.0202342
		COVID-19	0.0198473
		COVID-19	0.0211159
		COVID-19	0.0117906
		COVID-19	0.0128776
		COVID-19	0.0157864
		COVID-19	0.0152429
		COVID-19	0.0167495
		COVID-19	0.017476
		COVID-19	0.0163934
		COVID-19	0.0156101
		COVID-19	0.0141526
		COVID-19	0.0152799
		COVID-19	0.0232983
		COVID-19	0.0216241
		COVID-19	0.0206901
		COVID-19	0.0217879
		COVID-19	0.0189613
		COVID-19	0.0194281
		COVID-19	0.016678
		COVID-19	0.05169
		COVID-19	0.0498033
		COVID-19	0.0546518
		COVID-19	0.0510952
		COVID-19	0.0746722
		COVID-19	0.0769858
		COVID-19	0.0979547
		COVID-19	0.0909442
		COVID-19	0.0491489
		COVID-19	0.0475332
		ICU/VENT	0.0182421		0.0215891
		ICU/VENT	0.0171351
		ICU/VENT	0.0223779
		ICU/VENT	0.0172435
		ICU/VENT	0.0284578
		ICU/VENT	0.0208577
		ICU/VENT	0.0232344
		ICU/VENT	0.0244429
		ICU/VENT	0.0223107
		IFNB-high	0.0261638		0.026451
		IFNB-high	0.0265531
		IFNB-high	0.026636
		IFNB-low	0.0317529		0.0332472
		IFNB-low	0.0384086
		IFNB-low	0.0295801
		IFNG-high	0.0261804		0.0262404
		IFNG-high	0.0259112
		IFNG-high	0.0266296
		IFNG-low	0.0360306		0.0309856
		IFNG-low	0.0284201
		IFNG-low	0.0285062
		Old	0.0026573		0.0136527
		Old	0.0127338
		Old	0.0171984
		Old	0.0226433
		Old	0.0120885
		Old	0.0101028
		Old	0.0147555
		Old	0.0166221
		Old	0.0140721
		TNF-high	0.0272068		0.0319793
		TNF-high	0.0317991
		TNF-high	0.0369319
		TNF-low	0.0300083		0.0274947
		TNF-low	0.026115
		TNF-low	0.026361
		Young	0.0154347		0.0146725
		Young	0.0135351
		Young	0.0155879
		Young	0.012301
		Young	0.0132432
		Young	0.0160981
		Young	0.014428
		Young	0.0133673
		Young	0.0177465
		Young	0.0149829
[truncated: 79 more columns]

## Sheet: APOE
ID	SRR16948790	SRR16948791	SRR16948792	SRR16948793	SRR16948794	SRR16948795	SRR16948796	SRR16948797	SRR16948798	SRR16948799	SRR16948800	SRR16948801	SRR16948802	SRR16948803	SRR16948804	SRR16948805	SRR16948806	SRR16948807	SRR16948808	SRR16948809	SRR16948810	SRR16948811	SRR16948812	SRR16948813	SRR16948814	SRR16948815	SRR16948816	SRR16948817	SRR16948818	SRR16948819	SRR16948820	SRR16948821	SRR16948822	SRR16948823	SRR16948824	SRR16948825	SRR16948826	SRR16948827	SRR16948828	SRR16948829	SRR16948830	SRR16948831	SRR16948832	SRR16948833	SRR16948834	SRR16948835	SRR16948836	SRR16948837	SRR22548354
APOE/580N	335	740	253	530	358	809	497	1090	841	1751	203	418	302	745	769	1655	613	1377	530	1269	432	957	518	1141	306	730	342	816	688	1509	314	730	377	729	524	1090	582	1296	242	549	313	672	519	1237	199	461	172	419	140
APOE/678N	17	38	0	10	0	7	10	20	28	65	0	8	6	12	16	30	5	20	25	45	10	35	13	42	9	26	11	30	7	20	13	27	11	27	8	21	23	65	10	14	0	9	22	41	0	5	0	0	0
APOE/760N	166	370	100	217	112	217	249	463	386	839	73	166	209	443	334	680	377	810	265	596	241	528	353	724	245	539	229	473	354	758	182	396	225	523	238	510	329	783	136	271	135	307	217	482	82	227	66	168	99
APOE/1092N	352	757	229	498	274	575	535	1052	793	1699	161	345	382	797	692	1443	708	1503	539	1188	465	1038	626	1377	463	1009	391	847	640	1365	345	791	435	936	463	1036	605	1392	237	547	308	674	479	1187	181	452	184	401	157
[truncated: 79 more columns]

## Sheet: CLU
ID	SRR16948790	SRR16948791	SRR16948792	SRR16948793	SRR16948794	SRR16948795	SRR16948796	SRR16948797	SRR16948798	SRR16948799	SRR16948800	SRR16948801	SRR16948802	SRR16948803	SRR16948804	SRR16948805	SRR16948806	SRR16948807	SRR16948808	SRR16948809	SRR16948810	SRR16948811	SRR16948812	SRR16948813	SRR16948814	SRR16948815	SRR16948816	SRR16948817	SRR16948818	SRR16948819	SRR16948820	SRR16948821	SRR16948822	SRR16948823	SRR16948824	SRR16948825	SRR16948826	SRR16948827	SRR16948828	SRR16948829	SRR16948830	SRR16948831	SRR16948832	SRR16948833	SRR16948834	SRR16948835	SRR16948836	SRR16948837	SRR22548354
CLU/102N	8	17	12	18	7	16	10	26	11	22	0	5	0	11	12	22	0	17	6	16	12	31	17	26	11	19	15	28	20	43	13	26	0	9	8	19	7	14	0	11	13	37	15	20	10	14	0	0	30
CLU/209N	2416	5320	1656	3682	728	1507	2747	6146	2092	4699	1194	2660	1295	2894	1070	2330	1889	4111	2354	5296	2708	5917	2567	5784	1058	2382	2088	4690	2702	6036	1386	3038	2306	4927	2026	4551	1857	4076	551	1268	2713	5695	1289	2725	984	2245	1111	2499	2240
CLU/528N	2285	4802	1809	3985	997	2200	3412	7078	2873	6329	1419	3028	1787	3846	904	2008	2109	4595	2804	6043	2972	6707	3060	6540	1460	3241	2914	6166	2811	6103	1495	3300	2786	6198	1826	3970	2449	5298	672	1413	3345	6997	1793	3806	1312	2779	1268	2813	2548
CLU/531N	40	76	37	104	28	64	69	178	98	160	37	75	51	99	11	18	26	81	53	114	74	148	36	138	40	102	58	114	47	114	25	51	63	153	37	72	53	136	14	25	71	139	16	58	45	99	40	82	90
CLU/545N	43	94	24	80	26	55	80	146	76	148	16	45	34	59	63	140	72	152	43	124	74	175	69	157	22	72	41	85	53	122	35	68	49	120	51	111	49	111	11	32	71	137	51	107	19	47	30	74	114
CLU/1000N	26	47	24	41	0	15	20	33	20	64	11	21	15	28	19	25	25	42	9	24	26	39	29	55	10	21	10	41	16	33	13	24	19	50	24	43	17	38	6	14	7	24	7	37	21	41	8	21	45
CLU/1018N	1608	3590	1113	2416	566	1259	1910	4144	1709	3584	735	1634	793	1718	821	1751	1298	2904	1436	3167	1904	4203	1657	3646	739	1654	1385	3001	1408	3110	763	1801	1441	3097	1149	2504	1460	3205	527	1109	1761	3906	1202	2552	755	1618	793	1712	1506
CLU/1144N	1748	3772	1457	3193	557	1188	2357	5304	1819	4003	1111	2268	936	2012	765	1699	1557	3329	1570	3484	2306	4884	1856	3955	856	1929	1629	3605	1416	3148	899	2049	1663	3720	1328	2955	1542	3478	489	1047	2346	4776	1020	2323	935	2038	931	2117	1997
CLU/1388N	2760	6030	2029	4334	1375	2892	3248	6968	3436	7316	1728	3593	2368	5213	1140	2418	2506	5282	3675	8114	4001	8381	3270	7061	1944	4156	3425	7235	2915	6196	1963	4148	3509	7213	2127	4852	3039	6151	850	1920	3585	7426	2691	5536	1600	3385	1422	3036	2681
CLU/2413N	3215	6728	2100	4277	1567	3315	3575	7243	4168	8975	1569	3194	2227	4715	917	1916	2678	5772	3850	8115	3914	8269	4236	9190	1755	3556	3736	7865	3098	6297	2125	4493	3504	7383	2203	4474	2570	5373	1043	2033	4061	8310	3231	6515	1316	2698	1433	3117	2993
CLU/4054N	813	1748	434	876	339	710	709	1577	869	1841	360	759	551	1252	465	1042	686	1467	694	1579	975	2215	698	1610	450	964	909	1952	683	1453	451	987	958	2011	543	1288	895	1783	210	530	673	1415	641	1475	479	980	283	567	854
CLU/4281N	2019	4428	1366	3016	720	1688	2445	5186	2301	5115	986	2044	1171	2493	964	2144	1662	3615	2022	4380	2361	5402	2258	4876	1039	2295	2087	4431	1709	3880	1183	2523	1970	4353	1504	3180	1962	4162	651	1362	2506	5094	1379	2985	1089	2299	968	2044	2128
[truncated: 79 more columns]

## Sheet: DENND1B
ID	SRR16948790	SRR16948791	SRR16948792	SRR16948793	SRR16948794	SRR16948795	SRR16948796	SRR16948797	SRR16948798	SRR16948799	SRR16948800	SRR16948801	SRR16948802	SRR16948803	SRR16948804	SRR16948805	SRR16948806	SRR16948807	SRR16948808	SRR16948809	SRR16948810	SRR16948811	SRR16948812	SRR16948813	SRR16948814	SRR16948815	SRR16948816	SRR16948817	SRR16948818	SRR16948819	SRR16948820	SRR16948821	SRR16948822	SRR16948823	SRR16948824	SRR16948825	SRR16948826	SRR16948827	SRR16948828	SRR16948829	SRR16948830	SRR16948831	SRR16948832	SRR16948833	SRR16948834	SRR16948835	SRR16948836	SRR16948837	SRR22548354
DENND1B/742N	0	6	0	7	9	11	0	8	5	16	0	7	5	18	0	0	0	9	0	0	0	5	9	13	0	5	0	10	17	29	6	8	0	0	9	10	7	15	0	0	0	7	9	17	0	9	10	14	7
DENND1B/755N	6	10	0	5	0	0	0	14	7	12	0	8	0	5	0	0	0	8	0	0	0	17	0	0	0	0	8	14	0	10	0	0	0	0	0	0	0	10	0	0	0	10	0	0	0	5	0	10	24
DENND1B/887N	8	14	7	12	6	11	5	14	9	17	0	7	0	12	0	0	0	0	7	13	8	17	9	11	0	0	0	0	8	17	0	0	0	0	0	0	0	0	0	0	0	0	0	0	0	0	0	5	10
DENND1B/926N	0	13	7	10	10	11	0	0	7	15	12	20	5	10	0	0	0	6	6	9	0	20	9	21	5	7	0	0	0	10	0	7	6	17	6	9	6	12	0	10	0	0	6	7	5	9	0	7	7
DENND1B/1311N	0	7	5	5	0	0	18	21	7	14	0	8	0	0	0	0	0	0	0	6	0	10	0	8	0	5	0	5	16	30	0	7	0	13	0	10	0	15	0	0	0	5	0	10	5	7	0	9	5
DENND1B/1963N	13	29	24	60	10	23	32	62	18	55	13	25	17	36	9	24	9	21	33	48	16	31	24	58	17	37	14	47	25	44	11	20	23	40	12	20	23	49	8	25	23	34	16	43	11	36	16	35	20
DENND1B/2206N	0	9	7	12	0	9	0	7	0	8	0	8	0	7	0	0	0	10	0	0	9	13	0	5	0	0	0	6	0	0	0	0	0	7	0	0	0	0	0	0	0	7	0	6	0	6	0	0	0
DENND1B/2868N	5	26	27	48	0	8	30	65	24	57	15	29	5	5	6	7	0	13	11	38	14	45	27	56	12	32	20	40	20	37	11	27	15	57	17	28	11	33	0	7	20	30	9	33	10	26	13	55	29
DENND1B/4756N	0	8	13	16	0	0	10	25	12	20	0	9	10	15	0	0	7	8	5	16	0	9	12	39	0	7	13	15	11	16	0	0	17	27	0	0	5	11	0	0	6	21	0	0	5	13	9	13	11
DENND1B/4906N	5	7	0	7	0	0	5	9	0	0	0	9	0	0	0	0	0	0	6	6	0	0	10	12	0	0	0	0	6	14	0	0	0	0	0	0	5	11	0	0	0	0	0	0	0	0	12	14	8
DENND1B/5120N	0	0	6	10	0	0	5	11	5	9	5	13	0	0	0	0	0	0	0	5	0	6	5	7	0	0	0	0	11	24	0	5	0	0	0	9	0	19	0	0	0	0	0	9	5	5	0	6	0
DENND1B/5682N	5	9	14	15	0	0	8	27	9	17	11	28	0	5	0	0	7	8	10	22	7	19	11	29	5	9	6	15	0	8	0	0	12	23	9	10	0	10	0	0	7	15	0	7	0	10	8	12	10
DENND1B/5984N	29	57	22	46	0	0	23	47	23	50	17	31	14	21	7	12	6	32	26	42	26	48	30	59	24	33	31	41	12	28	15	31	24	35	15	27	22	56	0	5	21	54	7	21	18	30	21	43	31
DENND1B/6248N	0	0	0	0	0	0	6	8	0	21	0	0	0	0	0	0	0	6	0	8	0	5	14	20	0	5	0	8	14	21	5	13	0	0	8	11	6	8	0	0	0	8	9	18	0	9	0	10	9
DENND1B/6491N	19	40	16	44	0	5	12	57	15	42	18	37	12	16	11	15	9	35	21	60	18	42	29	59	21	36	41	57	17	42	24	40	31	52	19	33	24	58	5	11	33	57	7	21	10	29	14	51	36
DENND1B/11739N	6	19	18	29	0	0	25	41	28	57	6	23	14	27	0	0	13	19	8	20	10	22	14	57	9	28	10	21	15	33	0	0	17	26	0	11	11	24	5	5	7	14	6	20	0	19	10	24	17
DENND1B/11954N	17	25	13	36	6	12	24	45	22	42	18	28	5	16	0	7	12	20	10	33	17	31	14	42	14	22	7	16	9	28	9	10	17	24	10	22	8	13	6	11	5	13	14	24	0	15	18	29	28
DENND1B/13667N	13	28	21	53	0	0	18	27	13	36	11	30	11	14	14	16	0	8	13	14	25	43	17	35	13	18	11	23	18	26	9	14	11	26	0	5	15	26	0	5	17	31	10	16	11	35	20	40	25
DENND1B/24951N	10	20	25	35	0	8	28	53	26	55	24	31	5	13	0	0	0	15	18	26	17	49	22	34	6	18	17	31	8	21	5	17	11	34	22	24	6	20	0	0	17	38	7	21	8	19	14	30	22
DENND1B/27010N	20	28	10	26	0	0	0	6	6	25	0	5	0	7	0	0	0	0	7	15	5	15	12	26	6	7	0	0	5	17	0	12	0	14	0	0	5	11	0	0	6	10	0	7	7	8	0	5	10
DENND1B/30039N	0	19	8	11	6	16	9	24	13	31	7	16	0	5	0	0	12	20	6	7	13	17	21	34	0	0	7	13	15	27	5	21	7	12	7	10	6	10	0	9	9	24	6	15	0	0	9	23	11
DENND1B/40861N	7	27	21	47	7	16	23	43	16	43	13	18	7	26	9	21	9	16	24	36	12	20	10	33	13	33	8	33	11	21	10	18	12	27	5	9	18	38	5	17	11	22	9	33	10	18	16	23	12
DENND1B/57793N	0	12	8	14	0	5	0	7	7	24	5	9	6	12	0	0	0	6	0	6	9	15	0	16	0	0	0	7	0	0	9	9	0	0	0	0	0	0	0	8	0	5	0	7	0	10	11	11	0
[truncated: 79 more columns]

## Sheet: GAPDH
ID	SRR16948790	SRR16948791	SRR16948792	SRR16948793	SRR16948794	SRR16948795	SRR16948796	SRR16948797	SRR16948798	SRR16948799	SRR16948800	SRR16948801	SRR16948802	SRR16948803	SRR16948804	SRR16948805	SRR16948806	SRR16948807	SRR16948808	SRR16948809	SRR16948810	SRR16948811	SRR16948812	SRR16948813	SRR16948814	SRR16948815	SRR16948816	SRR16948817	SRR16948818	SRR16948819	SRR16948820	SRR16948821	SRR16948822	SRR16948823	SRR16948824	SRR16948825	SRR16948826	SRR16948827	SRR16948828	SRR16948829	SRR16948830	SRR16948831	SRR16948832	SRR16948833	SRR16948834	SRR16948835	SRR16948836	SRR16948837	SRR22548354
GAPDH/90N	2667	5803	4723	10032	1218	2694	6018	13112	5039	10960	3080	6553	2422	5172	2692	5670	1943	4425	1489	3438	3449	7825	3744	8277	2031	4438	2188	4973	2732	5957	1436	3166	2857	6308	1472	3179	3812	8563	909	2084	3927	8343	1982	4322	3149	7011	2872	6083	4832
GAPDH/92N	1323	2935	2552	5523	710	1577	3231	6914	2736	5847	1740	3685	1167	2725	1368	2951	991	2179	1038	2257	1750	3881	2071	4587	1135	2472	1223	2732	1601	3608	765	1692	1618	3474	808	1701	1928	4406	664	1339	2191	4701	1235	2665	1631	3651	1479	3245	2013
GAPDH/104N	1014	2123	1893	4157	382	815	2423	5315	2014	4410	1216	2620	771	1720	1091	2419	746	1658	654	1413	1288	2912	1509	3387	860	1934	908	1976	1165	2486	504	1177	1167	2539	505	1097	1499	3295	364	812	1661	3639	921	1883	1322	2770	1070	2324	2093
GAPDH/129N	1201	2716	1962	4327	667	1522	2746	5952	2508	5292	1255	2653	1036	2240	1523	3192	849	1942	686	1462	1577	3465	1676	3681	886	1952	963	2114	1247	2730	580	1335	1350	2871	738	1671	1914	4183	545	1156	1698	3470	917	2022	1502	3353	1328	2882	2135
GAPDH/148N	0	9	0	8	0	8	0	0	10	31	0	8	0	6	6	18	0	7	0	5	0	5	0	8	8	12	8	13	0	7	0	0	0	6	6	9	6	12	5	8	0	0	0	0	5	14	0	5	12
GAPDH/193N	1921	4251	3145	6834	1238	2658	3884	8348	3919	8382	1997	4270	1638	3756	2339	5000	1308	2856	1368	3124	2346	5153	2771	6158	1510	3213	1489	3318	2081	4663	1076	2271	2042	4481	1231	2588	2714	6235	1009	2091	2729	5983	1682	3649	2356	5462	1878	4075	2614
GAPDH/240N	309	690	610	1316	55	139	833	1801	834	1864	382	877	412	840	402	754	297	721	237	486	617	1446	659	1448	326	774	461	929	358	861	210	488	587	1286	123	267	647	1442	113	242	459	1105	279	566	576	1189	320	665	1680
GAPDH/1632N	755	1624	1542	3257	245	511	1968	4301	1869	4133	847	1987	816	1676	756	1504	657	1526	482	1037	1296	2922	1433	3090	773	1722	884	1917	798	1778	483	1061	1124	2491	356	747	1424	3143	270	631	1242	2762	689	1468	1200	2604	822	1736	2735
[truncated: 79 more columns]

## Sheet: MAPT
ID	SRR16948790	SRR16948791	SRR16948792	SRR16948793	SRR16948794	SRR16948795	SRR16948796	SRR16948797	SRR16948798	SRR16948799	SRR16948800	SRR16948801	SRR16948802	SRR16948803	SRR16948804	SRR16948805	SRR16948806	SRR16948807	SRR16948808	SRR16948809	SRR16948810	SRR16948811	SRR16948812	SRR16948813	SRR16948814	SRR16948815	SRR16948816	SRR16948817	SRR16948818	SRR16948819	SRR16948820	SRR16948821	SRR16948822	SRR16948823	SRR16948824	SRR16948825	SRR16948826	SRR16948827	SRR16948828	SRR16948829	SRR16948830	SRR16948831	SRR16948832	SRR16948833	SRR16948834	SRR16948835	SRR16948836	SRR16948837	SRR22548354
MAPT/1384N	12	21	0	12	8	10	11	13	11	22	0	10	15	23	6	21	5	34	16	23	0	15	15	24	0	7	5	27	9	13	13	14	0	16	13	31	0	9	0	6	6	10	0	15	11	14	0	10	19
MAPT/2439N	9	29	20	36	14	47	18	52	35	59	13	21	20	63	0	0	20	35	10	11	12	30	14	25	6	17	9	17	20	49	7	11	18	40	16	33	16	37	0	14	13	26	19	38	15	28	21	32	0
MAPT/2782N	0	0	0	0	0	0	0	0	5	7	0	0	0	0	0	0	5	17	0	11	0	0	9	17	0	0	0	7	0	0	0	0	0	8	0	6	0	0	0	0	0	6	6	13	0	0	0	0	0
MAPT/3840N	41	115	180	296	30	64	191	425	154	342	134	233	62	158	17	27	53	107	36	83	68	141	89	194	56	112	52	126	37	100	36	75	37	136	31	68	82	195	15	21	128	320	49	92	65	152	57	136	6
MAPT/3903N	19	35	22	37	11	40	23	56	27	51	15	22	33	66	0	0	9	21	9	13	12	27	9	24	5	25	19	37	28	48	6	19	18	40	18	41	19	37	5	15	10	34	15	36	16	24	19	34	0
MAPT/4293N	114	268	304	625	129	271	423	845	376	802	225	457	152	424	52	87	152	337	119	245	194	352	163	356	152	292	130	266	115	296	104	225	150	391	79	197	279	621	41	99	295	682	146	258	209	429	159	381	569
MAPT/4364N	324	697	385	823	334	598	461	971	708	1469	315	650	302	638	162	317	207	551	236	481	235	506	337	709	205	457	268	555	326	726	223	496	266	531	235	574	369	896	146	339	413	801	296	599	244	530	192	509	615
MAPT/4812N	246	505	287	630	156	308	345	798	402	946	172	424	176	433	116	223	189	449	213	366	191	463	221	574	154	365	155	359	206	501	167	311	190	420	172	395	271	612	95	185	327	640	229	475	185	410	150	362	546
MAPT/5225N	254	562	443	1039	285	600	506	1103	648	1473	319	661	223	573	91	188	245	474	211	451	224	539	273	566	230	482	271	472	225	479	203	423	274	550	170	388	383	867	121	234	516	968	237	502	269	563	294	648	781
MAPT/6429N	177	456	186	451	162	325	260	580	237	520	134	282	135	358	19	39	109	226	90	182	187	388	186	422	138	326	122	328	165	378	86	181	137	299	160	360	208	424	132	254	203	495	135	303	147	314	141	313	11
MAPT/8599N	327	730	399	926	264	505	468	1055	621	1407	307	690	316	757	168	327	232	565	207	425	277	591	370	833	176	461	231	524	304	705	196	478	273	568	287	656	415	879	158	327	410	900	288	571	261	531	257	635	814
MAPT/9388N	163	414	178	439	139	330	255	548	289	611	173	307	135	312	10	30	119	263	59	127	191	415	210	438	147	327	155	331	155	358	79	160	163	333	140	325	220	458	118	247	214	484	157	317	151	365	135	282	13
MAPT/13645N	58	160	140	278	31	77	143	335	232	465	99	191	69	152	21	33	51	96	61	106	68	147	89	188	48	117	60	113	62	146	48	92	44	123	41	81	77	187	30	58	115	258	66	131	50	149	68	127	0
MAPT/15904N	93	206	151	353	98	228	142	345	270	636	102	251	87	230	141	306	141	275	78	185	75	161	161	356	44	140	76	161	105	237	124	272	76	194	108	215	133	320	72	116	153	327	108	250	74	179	72	215	691
MAPT/17578N	81	152	133	291	41	91	188	361	162	393	104	214	67	202	15	33	74	190	66	132	128	250	105	216	83	167	45	110	70	175	62	117	103	246	44	80	122	294	21	58	97	254	76	147	109	221	70	192	576
MAPT/67634N	105	227	158	337	79	161	133	329	214	464	99	197	69	177	55	131	83	203	45	93	89	207	102	216	62	168	63	157	101	196	54	127	101	276	55	144	130	321	61	136	109	278	69	140	77	171	94	219	383
[truncated: 79 more columns]

## Sheet: PSEN1
ID	SRR16948790	SRR16948791	SRR16948792	SRR16948793	SRR16948794	SRR16948795	SRR16948796	SRR16948797	SRR16948798	SRR16948799	SRR16948800	SRR16948801	SRR16948802	SRR16948803	SRR16948804	SRR16948805	SRR16948806	SRR16948807	SRR16948808	SRR16948809	SRR16948810	SRR16948811	SRR16948812	SRR16948813	SRR16948814	SRR16948815	SRR16948816	SRR16948817	SRR16948818	SRR16948819	SRR16948820	SRR16948821	SRR16948822	SRR16948823	SRR16948824	SRR16948825	SRR16948826	SRR16948827	SRR16948828	SRR16948829	SRR16948830	SRR16948831	SRR16948832	SRR16948833	SRR16948834	SRR16948835	SRR16948836	SRR16948837	SRR22548354
PSEN1/90N	78	149	67	141	25	49	58	105	96	188	29	76	33	83	147	313	83	180	55	158	71	146	88	185	43	95	67	128	61	121	34	82	64	108	60	116	22	62	19	43	31	73	80	152	33	67	54	105	170
PSEN1/1889N	16	35	78	168	0	7	51	108	100	215	38	64	19	34	5	15	50	104	26	42	42	83	74	140	17	41	18	48	22	41	22	43	25	60	25	32	30	57	14	19	52	103	24	52	22	46	28	54	117
PSEN1/2518N	21	38	52	100	5	13	45	72	53	125	29	62	15	37	19	46	37	87	43	67	32	73	32	84	9	23	29	55	29	65	18	46	34	59	23	40	32	54	7	15	33	64	35	67	18	37	19	48	80
PSEN1/5166N	32	52	40	100	18	34	24	64	63	137	20	44	16	39	22	57	38	68	15	45	14	38	34	72	5	13	10	19	26	58	10	20	36	45	6	21	28	62	0	15	15	41	17	34	25	53	21	49	62
PSEN1/5183N	17	50	60	111	24	43	28	76	67	199	28	55	13	37	42	97	50	91	17	43	27	64	48	105	17	31	24	61	21	58	13	35	32	62	16	47	37	58	10	16	62	115	36	84	20	44	25	57	126
PSEN1/5296N	7	38	67	121	21	45	36	80	66	129	23	51	14	38	11	36	41	79	19	45	25	64	33	84	15	32	28	48	20	59	24	46	22	58	14	33	27	54	13	25	31	66	46	78	14	35	26	80	85
PSEN1/5723N	5	21	34	83	0	5	30	45	37	82	6	19	10	16	0	10	31	66	8	29	19	47	23	62	18	32	15	34	23	37	7	21	20	41	0	9	11	22	0	0	17	41	5	22	8	30	22	42	82
PSEN1/8256N	23	64	86	150	25	51	44	100	88	189	39	75	10	57	32	80	61	121	27	83	32	70	54	114	11	38	32	66	47	104	26	45	30	48	18	44	40	83	0	23	33	92	63	97	27	70	28	67	143
PSEN1/13145N	16	39	35	100	10	15	36	72	74	154	18	38	22	49	9	24	44	86	10	38	28	65	51	104	13	30	28	63	38	75	14	35	22	62	0	22	34	53	8	16	33	69	17	66	33	74	27	60	164
PSEN1/22690N	23	59	51	92	19	34	24	68	58	134	18	44	21	55	48	79	37	61	11	44	24	43	34	70	19	26	16	27	19	43	14	35	32	56	8	28	15	51	8	18	26	64	50	84	20	42	33	59	66
PSEN1/22702N	13	30	33	86	12	25	28	49	37	105	19	35	17	28	9	19	26	43	17	29	32	56	37	77	28	39	9	35	20	51	9	23	9	15	27	41	12	23	10	25	13	32	32	57	22	42	16	34	73
[truncated: 79 more columns]

## Sheet: PSEN2
ID	SRR16948790	SRR16948791	SRR16948792	SRR16948793	SRR16948794	SRR16948795	SRR16948796	SRR16948797	SRR16948798	SRR16948799	SRR16948800	SRR16948801	SRR16948802	SRR16948803	SRR16948804	SRR16948805	SRR16948806	SRR16948807	SRR16948808	SRR16948809	SRR16948810	SRR16948811	SRR16948812	SRR16948813	SRR16948814	SRR16948815	SRR16948816	SRR16948817	SRR16948818	SRR16948819	SRR16948820	SRR16948821	SRR16948822	SRR16948823	SRR16948824	SRR16948825	SRR16948826	SRR16948827	SRR16948828	SRR16948829	SRR16948830	SRR16948831	SRR16948832	SRR16948833	SRR16948834	SRR16948835	SRR16948836	SRR16948837	SRR22548354
PSEN2/381N	0	10	13	20	0	5	11	14	11	25	0	0	0	0	0	0	0	8	0	0	0	17	0	13	0	9	0	0	0	17	0	6	11	15	7	13	14	22	0	10	8	18	0	12	11	22	0	6	19
PSEN2/384N	0	0	5	12	0	0	14	24	0	5	0	5	0	0	0	5	0	6	0	0	8	13	6	14	0	0	0	0	0	6	0	6	0	8	0	0	6	13	0	0	7	11	0	9	6	10	0	0	6
PSEN2/612N	0	0	0	0	5	5	0	0	0	7	0	6	0	0	0	0	6	7	5	8	0	6	0	0	0	0	0	0	0	0	0	0	7	7	0	0	0	0	0	0	0	6	0	0	0	0	0	0	5
PSEN2/670N	0	8	6	17	0	0	18	37	12	29	20	21	0	5	0	0	6	13	5	11	8	15	13	23	5	9	9	16	0	14	0	0	19	31	0	0	12	17	0	0	6	21	7	17	6	15	6	7	14
PSEN2/985N	5	10	7	28	5	14	7	24	8	17	0	13	0	6	0	6	5	15	0	7	0	5	0	18	0	8	0	0	5	26	0	0	7	21	0	0	0	14	0	8	16	27	0	9	0	6	0	10	14
PSEN2/1144N	11	20	9	24	0	11	24	46	12	27	7	12	0	12	0	9	0	25	0	9	6	22	6	29	0	15	0	0	0	18	0	8	7	19	0	6	13	25	14	19	34	58	9	13	5	17	6	11	30
PSEN2/1298N	8	10	13	27	0	10	10	15	7	29	0	6	5	17	7	8	10	22	0	12	11	23	9	18	5	12	0	0	5	11	0	7	0	7	6	10	14	32	0	0	13	20	7	24	22	30	17	32	5
PSEN2/1618N	7	20	17	32	6	13	19	43	19	53	7	13	0	5	0	0	0	6	0	6	12	21	12	18	8	17	6	12	10	11	6	15	14	20	7	13	7	12	0	8	16	23	0	9	9	14	16	21	9
PSEN2/1656N	34	51	18	45	27	40	30	78	29	68	11	28	16	38	16	19	0	12	15	33	17	45	28	46	11	34	23	35	21	55	12	36	9	42	12	26	41	82	21	33	21	46	21	57	22	34	9	34	8
PSEN2/2162N	8	10	15	28	0	8	21	25	14	32	0	8	7	21	0	0	0	7	6	12	6	25	7	18	0	5	0	5	0	16	0	14	7	19	14	21	25	38	5	13	5	9	7	20	18	37	14	25	8
PSEN2/2411N	0	7	6	15	10	10	21	42	18	41	16	21	0	5	0	10	5	8	7	9	14	28	13	22	0	7	5	13	7	15	0	7	19	23	0	0	12	17	0	0	13	28	0	6	11	16	0	10	0
PSEN2/3960N	10	24	15	30	15	43	28	49	26	72	21	34	11	25	0	12	16	21	25	47	26	49	18	36	6	20	19	36	24	74	5	12	8	19	24	38	11	34	13	18	16	41	31	74	22	34	15	37	33
PSEN2/6337N	13	22	0	27	8	14	17	34	17	40	9	16	5	16	6	15	0	7	6	16	8	14	10	20	9	24	6	15	5	15	7	10	9	24	0	13	19	36	6	9	17	33	8	19	14	18	8	15	14
[truncated: 79 more columns]

## Sheet: RAB35
ID	SRR16948790	SRR16948791	SRR16948792	SRR16948793	SRR16948794	SRR16948795	SRR16948796	SRR16948797	SRR16948798	SRR16948799	SRR16948800	SRR16948801	SRR16948802	SRR16948803	SRR16948804	SRR16948805	SRR16948806	SRR16948807	SRR16948808	SRR16948809	SRR16948810	SRR16948811	SRR16948812	SRR16948813	SRR16948814	SRR16948815	SRR16948816	SRR16948817	SRR16948818	SRR16948819	SRR16948820	SRR16948821	SRR16948822	SRR16948823	SRR16948824	SRR16948825	SRR16948826	SRR16948827	SRR16948828	SRR16948829	SRR16948830	SRR16948831	SRR16948832	SRR16948833	SRR16948834	SRR16948835	SRR16948836	SRR16948837	SRR22548354
RAB35/94N	32	70	51	115	15	41	57	147	93	184	47	81	34	61	9	18	36	53	29	60	40	87	64	122	30	68	33	69	33	93	23	55	37	75	25	50	54	114	25	36	54	100	33	70	38	102	20	52	125
RAB35/1437N	40	98	89	150	26	53	62	148	102	161	20	68	22	74	10	24	44	74	33	91	44	74	43	106	15	66	28	61	40	85	29	52	37	91	36	49	61	108	17	44	40	99	35	89	38	95	43	84	110
RAB35/4467N	28	40	19	63	20	31	44	74	51	104	22	52	14	26	8	19	11	22	7	23	11	27	13	42	15	20	27	45	25	57	22	43	27	51	8	22	34	77	19	33	19	45	7	15	22	50	22	49	74
RAB35/4671N	28	61	40	116	15	27	82	138	53	144	37	81	17	40	0	6	29	45	11	31	21	45	36	88	24	42	29	57	13	31	20	35	31	84	21	28	38	84	6	10	59	121	10	17	36	62	39	83	94
RAB35/8131N	12	16	18	48	19	29	32	52	40	75	11	18	14	28	6	6	10	17	7	18	8	23	14	36	13	20	16	27	23	46	17	33	16	32	7	18	26	54	9	18	15	39	6	11	17	40	16	31	47
[truncated: 79 more columns]

## Sheet: SNCA
ID	SRR16948790	SRR16948791	SRR16948792	SRR16948793	SRR16948794	SRR16948795	SRR16948796	SRR16948797	SRR16948798	SRR16948799	SRR16948800	SRR16948801	SRR16948802	SRR16948803	SRR16948804	SRR16948805	SRR16948806	SRR16948807	SRR16948808	SRR16948809	SRR16948810	SRR16948811	SRR16948812	SRR16948813	SRR16948814	SRR16948815	SRR16948816	SRR16948817	SRR16948818	SRR16948819	SRR16948820	SRR16948821	SRR16948822	SRR16948823	SRR16948824	SRR16948825	SRR16948826	SRR16948827	SRR16948828	SRR16948829	SRR16948830	SRR16948831	SRR16948832	SRR16948833	SRR16948834	SRR16948835	SRR16948836	SRR16948837	SRR22548354
SNCA/1050N	56	131	52	113	57	111	83	130	174	338	64	114	50	122	10	23	31	66	0	22	60	120	45	91	57	118	38	75	42	79	26	47	35	108	54	88	72	135	27	68	44	128	30	83	47	101	44	98	52
SNCA/1269N	140	308	161	343	134	248	151	326	176	465	118	235	120	276	37	71	70	152	47	88	115	252	82	218	129	231	93	221	56	144	38	102	139	256	65	168	141	306	54	112	139	323	108	214	105	225	133	262	115
SNCA/1405N	0	12	0	8	13	23	0	0	10	24	5	11	0	29	0	0	0	13	0	6	0	8	6	13	5	20	0	0	5	21	0	0	12	30	10	18	6	14	0	0	9	18	11	14	0	5	0	6	0
SNCA/2533N	216	433	452	1005	184	338	448	964	574	1225	334	728	165	348	53	117	119	290	22	67	212	464	174	398	117	264	113	218	110	245	87	176	217	477	72	167	328	691	98	187	452	970	164	332	242	503	249	512	230
SNCA/2559N	31	52	17	31	19	43	24	43	52	95	18	29	9	52	0	0	9	34	0	13	24	73	14	36	16	48	12	37	0	19	13	27	29	51	15	26	18	45	18	38	14	47	15	28	7	21	0	18	6
SNCA/5754N	315	639	274	614	278	635	251	558	459	1099	173	409	268	616	66	143	159	357	62	145	246	514	221	492	171	347	208	412	224	460	142	288	199	450	248	539	243	582	120	250	315	632	147	322	180	385	280	536	133
SNCA/7362N	397	807	385	785	319	735	293	667	630	1381	230	508	341	755	82	180	180	425	72	194	306	678	278	639	214	450	257	529	303	602	194	362	303	675	318	630	278	709	129	291	377	795	217	457	203	444	310	591	142
SNCA/42119N	0	0	7	25	0	10	10	22	7	27	11	17	7	16	0	0	5	7	0	0	12	18	8	8	0	5	9	9	7	9	0	0	0	17	0	0	10	11	0	0	0	17	23	23	9	16	17	19	0
SNCA/92968N	402	792	517	1095	418	801	429	1018	859	1763	392	803	298	697	88	219	257	528	69	195	356	763	285	638	271	559	219	442	207	418	141	321	322	691	239	516	469	987	246	455	497	1059	331	622	384	782	268	580	222
[truncated: 79 more columns]
