# Supplementary material for: Investigating Alzheimer’s Disease-Associated Genes Using Differential Splicing Frequency Analysis
Source: Cells. 2026 Jun 15;15(12):1086. doi: 10.3390/cells15121086 (PMC13297122; doi:10.3390/cells15121086)
Supplement: Supplementary file 1 [file cells-15-01086-s001.zip › S2/SRP346958.xlsx]

## Sheet: APP
group1	E1	C3	B2	UTY1	ND20	C5
ID	SRR16989476	SRR16989477	SRR16989478	SRR16989479	SRR16989480	SRR16989481
APP/69N	22	0	0	9	38	0
APP/725N	563	140	209	302	1178	484
APP/937N	597	180	236	274	1171	500
APP/2042N	334	59	85	154	901	250
APP/2598N	448	72	59	89	754	223
APP/5704N	1067	323	406	315	1642	849
APP/6315N	457	118	143	258	998	344
APP/6663N	568	161	268	190	969	457
APP/7350N	529	146	230	171	870	408
APP/9950N	1004	381	455	320	1299	819
APP/14067N	22	8	0	9	53	18
APP/14882N	371	55	49	70	616	195
APP/17537N	356	110	146	204	921	330
APP/19314N	622	181	232	287	1161	438
APP/21657N	752	196	196	420	1635	547
APP/21906N	391	70	98	230	1086	279
APP/28957N	704	216	232	339	1582	507
APP/36594N	409	74	90	205	920	295
APP/39362N	28	9	7	5	66	7
APP/42627N	669	171	262	233	1063	484
APP/58417N	487	88	122	250	1310	252
	0.0468269	0.0319072	0.0346099	0.0576834	0.0647457	0.0327869

## Sheet: APOE
ID	SRR16989476	SRR16989477	SRR16989478	SRR16989479	SRR16989480	SRR16989481
APOE/33N	411	0	23	0	261	41
APOE/66N	0	0	9	5	41	0
APOE/580N	21027	528	1688	642	20860	2079
APOE/678N	225	8	78	16	269	35
APOE/745N	78	0	7	0	71	0
APOE/760N	7475	180	753	243	9589	797
APOE/1092N	21061	481	1716	639	22464	1843

## Sheet: CLU
ID	SRR16989476	SRR16989477	SRR16989478	SRR16989479	SRR16989480	SRR16989481
CLU/209N	298	38	71	53	52	74
CLU/528N	201	0	0	17	25	17
CLU/1018N	192	0	0	16	44	18
CLU/1144N	238	0	0	13	33	17
CLU/1388N	220	0	0	16	25	7
CLU/2413N	231	0	0	20	35	26
CLU/4054N	144	0	0	10	13	12
CLU/4281N	264	0	0	14	31	11

## Sheet: DENND1B
ID	SRR16989476	SRR16989477	SRR16989478	SRR16989479	SRR16989480	SRR16989481
DENND1B/742N	11	8	0	10	13	7
DENND1B/755N	6	0	5	6	17	6
DENND1B/887N	8	0	0	6	19	9
DENND1B/926N	0	0	5	7	10	5
DENND1B/2206N	0	0	5	14	11	0
DENND1B/4906N	17	6	0	14	21	12
DENND1B/11954N	6	0	8	5	7	0
DENND1B/24951N	0	0	5	13	21	0
DENND1B/27010N	0	5	7	0	18	0
DENND1B/30039N	0	0	6	7	8	0
DENND1B/37071N	0	0	5	7	10	0
DENND1B/57793N	5	0	0	5	5	0

## Sheet: GAPDH
ID	SRR16989476	SRR16989477	SRR16989478	SRR16989479	SRR16989480	SRR16989481
GAPDH/90N	4300	4394	20282	22006	11913	10534
GAPDH/92N	3558	4032	15983	16108	8230	8147
GAPDH/104N	4200	5614	16057	13145	6471	8283
GAPDH/129N	1869	1829	10385	10203	5771	4674
GAPDH/148N	7	0	16	37	33	12
GAPDH/193N	3237	3594	15743	14567	7714	7545
GAPDH/240N	799	728	4456	4723	2829	2027
GAPDH/1632N	1620	1594	8533	9588	5524	4292

## Sheet: MAPT
ID	SRR16989476	SRR16989477	SRR16989478	SRR16989479	SRR16989480	SRR16989481

## Sheet: PSEN1
ID	SRR16989476	SRR16989477	SRR16989478	SRR16989479	SRR16989480	SRR16989481
PSEN1/90N	114	21	83	241	285	154
PSEN1/1889N	177	34	229	272	293	285
PSEN1/2518N	84	12	81	181	163	118
PSEN1/5166N	96	23	85	213	222	154
PSEN1/5183N	116	29	135	167	239	228
PSEN1/5296N	132	28	123	216	268	231
PSEN1/5723N	61	8	80	141	151	84
PSEN1/8256N	141	22	147	253	254	231
PSEN1/11211N	57	13	34	126	199	97
PSEN1/11215N	0	0	0	28	14	10
PSEN1/13145N	96	20	92	205	213	156
PSEN1/22690N	58	6	17	61	86	57
PSEN1/22702N	47	10	34	113	132	95

## Sheet: PSEN2
ID	SRR16989476	SRR16989477	SRR16989478	SRR16989479	SRR16989480	SRR16989481
PSEN2/381N	101	34	21	43	103	90
PSEN2/384N	67	16	6	19	55	41
PSEN2/612N	12	0	8	16	51	29
PSEN2/670N	87	5	12	30	80	70
PSEN2/985N	126	18	10	33	106	109
PSEN2/1100N	10	0	0	0	5	5
PSEN2/1144N	165	36	30	44	170	141
PSEN2/1298N	329	67	50	100	211	169
PSEN2/1618N	73	15	9	17	92	78
PSEN2/1656N	77	7	9	33	137	84
PSEN2/2162N	134	10	18	39	95	82
PSEN2/2411N	107	12	17	37	82	80
PSEN2/3960N	32	6	9	37	147	79
PSEN2/6337N	52	5	8	50	119	66

## Sheet: RAB35
ID	SRR16989476	SRR16989477	SRR16989478	SRR16989479	SRR16989480	SRR16989481
RAB35/94N	126	110	203	345	310	329
RAB35/124N	6	0	8	6	0	0
RAB35/1437N	200	146	340	443	421	468
RAB35/1656N	0	0	7	17	24	24
RAB35/4467N	97	103	160	296	270	217
RAB35/4671N	148	96	223	362	341	306
RAB35/8131N	82	92	162	321	273	235

## Sheet: SNCA
ID	SRR16989476	SRR16989477	SRR16989478	SRR16989479	SRR16989480	SRR16989481
SNCA/768N	12	9	0	0	5	7
SNCA/1050N	80	24	65	124	115	141
SNCA/1269N	255	124	322	594	366	439
SNCA/1405N	0	0	6	24	5	24
SNCA/2533N	793	364	757	1237	873	930
SNCA/2559N	0	0	14	30	15	8
SNCA/5754N	643	250	597	1021	910	820
SNCA/7362N	608	266	567	948	863	803
SNCA/92968N	834	405	806	1396	958	1019
