# Supplementary material for: Investigating Alzheimer’s Disease-Associated Genes Using Differential Splicing Frequency Analysis
Source: Cells. 2026 Jun 15;15(12):1086. doi: 10.3390/cells15121086 (PMC13297122; doi:10.3390/cells15121086)
Supplement: Supplementary file 1 [file cells-15-01086-s001.zip › S2/SRP375143.xlsx]

## Sheet: APP
group1	V717I	V717I	V717I	V717I	V717I	V717I	V717I	V717I	V717I	V717I	V717I	V717I	V717I	V717I	V717I	V717I	V717I	V717I	V717I	V717I	V717I	V717I	V717I	V717I	WT	WT	WT	WT	WT	WT	WT	WT	WT	WT	WT	WT	WT	WT	WT	WT	WT	WT	WT	WT	WT	WT	WT	WT
group1	KO	KO	KO	KO	KO	KO	KO	KO	KO	KO	KO	KO	Control	Control	Control	Control	Control	Control	Control	Control	Control	Control	Control	Control	KO	KO	KO	KO	KO	KO	KO	KO	KO	KO	KO	KO	Control	Control	Control	Control	Control	Control	Control	Control	Control	Control	Control	Control
ID	SRR19201304	SRR19201305	SRR19201306	SRR19201307	SRR19201308	SRR19201309	SRR19201310	SRR19201311	SRR19201312	SRR19201313	SRR19201314	SRR19201315	SRR19201316	SRR19201317	SRR19201318	SRR19201319	SRR19201320	SRR19201321	SRR19201322	SRR19201323	SRR19201324	SRR19201325	SRR19201326	SRR19201327	SRR19201328	SRR19201329	SRR19201330	SRR19201331	SRR19201332	SRR19201333	SRR19201334	SRR19201335	SRR19201336	SRR19201337	SRR19201338	SRR19201339	SRR19201340	SRR19201341	SRR19201342	SRR19201343	SRR19201344	SRR19201345	SRR19201346	SRR19201347	SRR19201348	SRR19201349	SRR19201350	SRR19201351
APP/69N	92	93	96	88	87	119	80	101	94	62	87	62	72	77	102	85	88	0	84	0	82	79	73	70	0	54	75	63	0	51	71	60	69	65	51	58	55	0	64	78	67	57	75	57	57	66	59	66
APP/725N	3751	4258	3463	3447	3901	4342	3747	3665	3028	2486	2905	2388	3070	3088	4088	2943	3482	2797	3063	2885	3215	2682	3128	2895	2524	2162	2518	3014	2519	2364	2580	2415	2361	2100	1929	1976	2594	2572	2512	2171	2690	2170	2210	2330	2287	2539	2300	2410
APP/734N	11	0	9	0	0	8	9	13	19	0	0	0	0	0	10	8	14	17	12	5	12	6	0	0	0	6	0	5	0	5	10	8	0	6	0	0	5	0	5	6	0	0	0	6	5	6	9	5
APP/937N	3375	3867	3184	3082	3754	4284	3498	3173	3023	2340	2943	2489	2768	2924	3825	2885	3170	2662	2980	2703	3164	2749	2874	2764	2380	1961	2270	2950	2579	2231	2520	2266	2184	2063	1877	1976	2383	2530	2293	1977	2496	1920	2128	2256	2110	2468	2407	2102
APP/2042N	2178	2569	2234	2131	2566	2731	2513	2249	2068	1837	1906	1667	1871	2054	2568	1988	2275	1739	2062	1772	2253	1907	2088	1900	1537	1373	1625	1927	1832	1558	1803	1629	1514	1441	1152	1388	1799	1675	1681	1455	1763	1357	1435	1456	1612	1655	1570	1481
APP/2598N	21	14	19	22	32	21	57	38	39	26	27	28	17	0	20	6	12	14	31	21	42	24	24	23	74	57	67	63	63	61	104	82	78	111	74	93	19	24	15	9	22	20	30	28	33	32	33	28
APP/5704N	2131	2396	2066	2018	2262	2447	2291	2042	1912	1560	1697	1569	1735	1956	2342	1768	1834	1688	1831	1730	1944	1626	1788	1761	2606	2371	2713	3390	3010	2607	3053	2725	2502	2436	2330	2264	3035	2916	2883	2422	2836	2425	2546	2731	2754	3058	2830	2683
APP/6315N	3202	3701	2951	2958	3403	3702	3342	2999	2632	2168	2674	2114	2529	2714	3656	2654	2920	2377	2790	2503	2912	2372	2674	2630	2089	1750	2161	2554	2254	2050	2336	2017	1978	1834	1740	1708	2173	2252	2198	1887	2221	1871	1849	2081	1956	2174	1935	1992
APP/6663N	2824	3324	2952	2804	3358	3455	3138	2880	2533	2042	2412	2128	2361	2680	3286	2373	2746	2294	2557	2252	2785	2447	2552	2285	2070	1854	1992	2661	2168	1951	2291	1986	1890	1732	1650	1683	2114	2148	2161	1748	2157	1837	1939	2088	2009	2041	2051	1797
APP/7350N	2411	2776	2358	2312	2776	2861	2553	2341	2038	1714	2017	1770	1947	2180	2814	1972	2252	1888	2103	1839	2260	2072	2028	1871	1740	1605	1709	2286	1891	1640	2059	1766	1594	1559	1495	1439	1843	1930	1887	1624	1921	1592	1621	1804	1724	1820	1756	1657
APP/9950N	2111	2291	2093	2056	2289	2361	2106	1980	1818	1437	1683	1519	1571	1897	2160	1774	1911	1663	1815	1558	1943	1679	1798	1648	2686	2229	2635	3322	2922	2486	3009	2718	2525	2442	2161	2272	3036	2853	2763	2322	2836	2503	2559	2877	2484	2937	2756	2702
APP/14882N	40	32	31	48	65	47	95	87	92	56	59	60	30	19	39	32	33	17	61	39	51	30	57	49	107	67	74	89	79	77	99	101	85	123	85	107	36	34	29	21	25	29	46	51	46	57	48	59
APP/15801N	2253	2419	2160	2119	2348	2626	2287	2095	1880	1364	1711	1694	1708	1934	2403	1774	2067	1715	1925	1759	1984	1905	1805	1652	0	0	0	0	0	0	0	0	0	0	0	0	0	0	0	0	0	0	0	0	0	0	0	0
APP/17537N	178	202	165	132	182	150	213	216	181	172	166	116	115	108	181	125	153	100	124	107	138	139	124	105	221	143	187	184	193	180	238	195	176	225	177	188	132	137	138	109	114	92	158	131	161	136	142	192
APP/19314N	4183	4509	3766	4015	4218	4656	3993	3740	3336	2580	3134	2898	3084	3354	4209	3266	3736	3007	3537	2956	3795	3179	3426	3242	2744	2221	2536	3115	2801	2409	2839	2465	2539	2259	2060	2287	2779	2610	2561	2276	2573	2271	2440	2596	2371	2621	2426	2476
APP/21657N	268	304	250	236	257	246	327	344	303	205	263	217	163	174	216	168	173	135	204	194	220	192	198	198	413	304	346	371	355	281	453	428	403	490	381	350	188	170	183	167	208	151	250	282	235	238	199	247
APP/21906N	3550	4074	3529	3350	3935	3989	3826	3581	3121	2431	3040	2383	2864	3113	4037	2949	3470	2783	3223	2727	3227	2905	2989	2795	2503	2172	2287	2961	2609	2348	2524	2265	2275	2345	1982	2132	2575	2467	2473	1994	2574	2044	2287	2315	2411	2416	2295	2218
APP/24423N	30	24	28	29	33	38	46	46	51	29	27	33	16	27	36	26	31	15	28	16	18	30	35	28	21	24	15	26	17	17	13	30	17	24	26	22	22	15	12	13	11	17	19	18	16	31	12	27
APP/28957N	5474	5749	5007	4761	5754	5649	5432	5307	4338	3532	4109	3352	4066	4124	5598	4107	4915	3824	4502	4032	4403	4178	4165	3951	3601	2894	3237	3981	3589	3310	3662	3311	3113	2980	2686	2852	3410	3677	3300	2868	3614	2948	3126	3166	3372	3271	3189	3238
APP/36594N	2328	2637	2276	2239	2664	2766	2543	2383	2344	1729	1938	1762	2110	2108	2825	2072	2436	1907	2116	1823	2280	1998	2224	2061	1546	1485	1779	2043	1995	1635	1885	1680	1494	1472	1292	1414	1842	1771	1770	1491	1866	1444	1577	1650	1604	1752	1664	1570
APP/39362N	4575	5042	4371	4298	5032	5296	4558	4314	3926	3164	3698	3158	3673	4146	5221	3817	4435	3532	4237	3515	4220	3754	3946	3564	2973	2417	2973	3439	3110	2798	3117	2754	2713	2512	2312	2476	3183	3023	3009	2664	3059	2625	2653	2945	2747	3103	2588	2795
APP/42627N	3276	3591	3194	3002	3767	3941	3228	3033	2819	2276	2643	2394	2737	2810	3483	2716	3153	2519	2828	2585	3012	2584	2752	2625	2234	1835	2238	2663	2364	2168	2388	2128	2145	1866	1755	1911	2348	2273	2165	1912	2317	1835	1979	2174	2046	2288	2298	1988
APP/58417N	2486	2734	2417	2540	2853	2866	2766	2542	2399	1942	2232	1817	2325	2361	3094	2255	2652	2055	2572	2224	2587	2231	2453	2178	1666	1668	1983	2340	2053	1788	1972	1735	1814	1699	1511	1631	1997	1893	1816	1623	2038	1664	1649	1855	1777	1925	1934	1946
Splicing frequency/52804N	0.0489872	0.0482988	0.0497131	0.053264	0.0513721	0.048907	0.0525376	0.0516992	0.0545302	0.0552458	0.0539508	0.0510135	0.0569406	0.0538451	0.0550406	0.0539952	0.0552984	0.053035	0.0575585	0.0566696	0.0555782	0.0547243	0.0567811	0.0540514	0.046621	0.0544173	0.0559853	0.0538587	0.0534594	0.052565	0.0505304	0.049908	0.0541994	0.0534546	0.0526004	0.0539584	0.0531569	0.0512037	0.0505596	0.0526316	0.0544803	0.0539	0.0506201	0.0531564	0.0525475	0.0525468	0.0560563	0.0577808
												0.0516266												0.0552932												0.0526298												0.05322
group1	group1	Splicing frequency	lentivirus	Mean
V717I	KO	0.0489872	HuD tv1	0.0489997
V717I	KO	0.0482988	HuD tv1
V717I	KO	0.0497131	HuD tv1
V717I	KO	0.053264	HuD tv2	0.051181
V717I	KO	0.0513721	HuD tv2
V717I	KO	0.048907	HuD tv2
V717I	KO	0.0525376	Empty vector	0.0529223
V717I	KO	0.0516992	Empty vector
V717I	KO	0.0545302	Empty vector
V717I	KO	0.0552458	No	0.0534034
V717I	KO	0.0539508	No
V717I	KO	0.0510135	No
V717I	Control	0.0569406	HuD tv1	0.0552755
V717I	Control	0.0538451	HuD tv1
V717I	Control	0.0550406	HuD tv1
V717I	Control	0.0539952	HuD tv2	0.0541095
V717I	Control	0.0552984	HuD tv2
V717I	Control	0.053035	HuD tv2
V717I	Control	0.0575585	Empty vector	0.0566021
V717I	Control	0.0566696	Empty vector
V717I	Control	0.0555782	Empty vector
V717I	Control	0.0547243	No	0.0551856
V717I	Control	0.0567811	No
V717I	Control	0.0540514	No
WT	KO	0.046621	HuD tv1	0.0523412
WT	KO	0.0544173	HuD tv1
WT	KO	0.0559853	HuD tv1
WT	KO	0.0538587	HuD tv2	0.0532944
WT	KO	0.0534594	HuD tv2
WT	KO	0.052565	HuD tv2
WT	KO	0.0505304	Empty vector	0.0515459
WT	KO	0.049908	Empty vector
WT	KO	0.0541994	Empty vector
WT	KO	0.0534546	No	0.0533378
WT	KO	0.0526004	No
WT	KO	0.0539584	No
WT	Control	0.0531569	HuD tv1	0.0516401
WT	Control	0.0512037	HuD tv1
WT	Control	0.0505596	HuD tv1
WT	Control	0.0526316	HuD tv2	0.0536706
WT	Control	0.0544803	HuD tv2
WT	Control	0.0539	HuD tv2
WT	Control	0.0506201	Empty vector	0.052108
WT	Control	0.0531564	Empty vector
WT	Control	0.0525475	Empty vector
WT	Control	0.0525468	No	0.0554613
WT	Control	0.0560563	No
WT	Control	0.0577808	No

## Sheet: APOE
ID	SRR19201304	SRR19201305	SRR19201306	SRR19201307	SRR19201308	SRR19201309	SRR19201310	SRR19201311	SRR19201312	SRR19201313	SRR19201314	SRR19201315	SRR19201316	SRR19201317	SRR19201318	SRR19201319	SRR19201320	SRR19201321	SRR19201322	SRR19201323	SRR19201324	SRR19201325	SRR19201326	SRR19201327	SRR19201328	SRR19201329	SRR19201330	SRR19201331	SRR19201332	SRR19201333	SRR19201334	SRR19201335	SRR19201336	SRR19201337	SRR19201338	SRR19201339	SRR19201340	SRR19201341	SRR19201342	SRR19201343	SRR19201344	SRR19201345	SRR19201346	SRR19201347	SRR19201348	SRR19201349	SRR19201350	SRR19201351
APOE/580N	26	21	11	16	18	17	13	14	19	24	23	24	5	10	12	15	19	10	12	12	12	14	16	13	223	135	181	221	184	172	245	173	198	237	163	194	13	11	15	11	11	8	17	15	26	21	14	8
APOE/760N	0	0	8	0	5	5	0	0	0	0	0	5	0	0	0	0	0	12	6	7	5	0	6	0	110	82	70	86	77	88	137	85	94	122	83	121	7	0	0	0	0	8	0	0	8	0	0	0
APOE/1092N	12	12	14	13	15	14	8	15	12	17	11	16	6	0	9	7	10	15	15	12	12	6	11	8	201	153	152	185	165	145	235	164	190	196	158	192	9	10	10	0	10	14	11	11	15	7	15	6

## Sheet: CLU
ID	SRR19201304	SRR19201305	SRR19201306	SRR19201307	SRR19201308	SRR19201309	SRR19201310	SRR19201311	SRR19201312	SRR19201313	SRR19201314	SRR19201315	SRR19201316	SRR19201317	SRR19201318	SRR19201319	SRR19201320	SRR19201321	SRR19201322	SRR19201323	SRR19201324	SRR19201325	SRR19201326	SRR19201327	SRR19201328	SRR19201329	SRR19201330	SRR19201331	SRR19201332	SRR19201333	SRR19201334	SRR19201335	SRR19201336	SRR19201337	SRR19201338	SRR19201339	SRR19201340	SRR19201341	SRR19201342	SRR19201343	SRR19201344	SRR19201345	SRR19201346	SRR19201347	SRR19201348	SRR19201349	SRR19201350	SRR19201351
CLU/209N	115	115	127	134	115	125	111	97	100	52	80	94	78	96	81	107	137	83	100	90	90	71	81	70	176	169	255	221	188	167	150	126	174	154	133	138	77	90	71	65	66	60	90	77	54	83	80	67
CLU/528N	137	189	147	143	169	179	144	146	107	90	104	119	107	120	143	131	148	118	126	112	138	116	92	103	287	195	234	299	259	213	237	191	200	211	171	193	110	99	110	92	116	59	117	103	105	114	113	95
CLU/545N	14	18	23	20	11	19	12	15	18	5	8	0	17	17	20	14	10	10	25	11	14	9	22	7	16	11	15	13	11	6	16	10	9	8	5	8	26	9	9	0	6	0	8	7	11	10	7	7
CLU/1000N	6	8	12	18	7	5	9	11	6	0	0	0	14	16	18	16	11	6	29	7	9	0	0	9	0	5	6	7	0	0	6	0	6	5	5	0	13	21	5	18	0	7	8	9	5	12	0	11
CLU/1018N	122	135	126	122	163	151	119	112	92	97	110	88	95	123	100	77	120	96	94	78	104	92	88	96	204	188	227	245	211	185	175	151	178	165	123	153	90	70	91	60	99	79	75	94	65	98	82	81
CLU/1144N	126	123	145	110	139	138	99	87	112	67	73	79	91	117	128	91	124	82	91	89	124	81	87	81	210	166	252	232	239	201	194	181	147	194	117	163	87	83	74	63	82	61	91	84	55	91	93	79
CLU/1388N	155	142	164	158	147	154	135	156	138	76	99	114	152	107	118	103	122	131	115	116	129	112	144	98	269	204	254	275	223	230	248	176	187	169	189	190	121	101	96	88	81	66	99	74	77	92	87	92
CLU/2413N	183	212	180	184	228	251	173	187	159	127	135	130	159	196	195	191	158	152	150	154	156	153	140	137	341	226	361	353	320	253	320	290	265	250	238	241	108	121	140	106	150	97	157	114	110	128	131	115
CLU/4054N	103	94	88	84	65	93	85	81	65	50	58	55	63	76	90	64	91	74	71	58	74	65	54	71	169	134	162	161	140	145	150	119	122	101	108	136	59	56	69	41	76	43	47	43	50	66	49	53
CLU/4281N	127	157	159	140	150	166	154	133	114	79	126	129	108	110	145	110	122	112	128	91	129	121	103	111	262	191	259	284	268	178	215	195	174	214	138	188	109	95	109	97	105	76	105	118	107	136	101	99

## Sheet: DENND1B
ID	SRR19201304	SRR19201305	SRR19201306	SRR19201307	SRR19201308	SRR19201309	SRR19201310	SRR19201311	SRR19201312	SRR19201313	SRR19201314	SRR19201315	SRR19201316	SRR19201317	SRR19201318	SRR19201319	SRR19201320	SRR19201321	SRR19201322	SRR19201323	SRR19201324	SRR19201325	SRR19201326	SRR19201327	SRR19201328	SRR19201329	SRR19201330	SRR19201331	SRR19201332	SRR19201333	SRR19201334	SRR19201335	SRR19201336	SRR19201337	SRR19201338	SRR19201339	SRR19201340	SRR19201341	SRR19201342	SRR19201343	SRR19201344	SRR19201345	SRR19201346	SRR19201347	SRR19201348	SRR19201349	SRR19201350	SRR19201351
DENND1B/742N	19	22	10	18	14	15	20	8	14	14	11	10	11	15	15	11	11	12	22	0	17	21	15	6	13	19	14	14	9	15	15	18	13	9	5	8	11	14	15	10	16	8	5	19	17	16	15	14
DENND1B/755N	14	22	9	24	7	23	13	9	11	9	0	14	9	14	15	6	7	8	0	12	8	14	14	6	12	20	13	19	7	0	12	10	6	0	6	11	6	12	11	12	13	10	10	8	8	11	12	6
DENND1B/887N	37	24	9	10	14	25	17	14	6	15	11	16	11	14	19	9	23	20	8	0	10	15	15	11	14	12	17	11	15	18	12	25	16	10	10	5	7	16	10	8	19	9	17	8	25	10	10	15
DENND1B/926N	8	19	5	15	14	28	11	14	12	15	7	0	9	21	5	5	9	9	5	17	19	8	8	14	12	6	12	9	8	11	10	8	6	0	6	5	10	10	10	5	10	9	13	10	5	6	15	9
DENND1B/1963N	14	25	18	18	14	19	12	21	17	13	19	9	9	8	15	7	8	11	14	7	12	6	9	12	20	17	20	10	7	13	12	8	13	7	6	10	5	9	13	14	9	11	8	14	8	19	15	10
DENND1B/2206N	14	21	13	10	13	16	16	24	8	7	16	14	19	7	21	8	10	12	13	9	12	20	8	5	10	12	11	16	10	9	5	11	17	15	10	8	16	12	20	10	19	7	14	10	9	14	6	0
DENND1B/2868N	14	18	16	21	14	23	7	14	28	5	0	16	0	17	18	13	8	5	0	11	11	16	11	10	18	7	16	17	11	6	19	10	10	9	9	13	6	16	14	14	7	11	9	11	20	13	11	9
DENND1B/4756N	8	6	15	7	0	6	0	12	9	7	5	11	0	5	12	7	9	6	9	0	9	11	8	9	8	13	11	10	10	11	5	5	7	8	8	6	7	5	9	0	8	11	8	9	0	0	12	6
DENND1B/4906N	36	25	9	16	16	32	26	11	17	24	18	19	13	20	25	15	22	17	18	6	14	28	21	12	13	12	11	16	11	24	14	19	15	0	13	7	8	17	10	8	16	9	10	18	28	10	18	17
DENND1B/5682N	13	13	10	8	11	11	0	5	7	0	7	0	0	13	8	11	9	5	9	0	8	15	7	0	11	9	10	9	12	7	9	12	10	6	9	6	0	0	11	5	7	13	7	0	8	10	12	6
DENND1B/5984N	20	17	17	10	22	24	17	11	15	0	10	12	7	6	17	15	19	9	14	9	10	17	18	15	11	12	14	15	16	14	11	9	10	10	11	10	17	7	21	5	14	12	0	16	9	11	20	8
DENND1B/6248N	15	22	15	12	11	10	10	9	7	5	0	0	11	12	10	7	7	10	14	6	16	6	11	6	18	13	10	13	8	11	7	16	9	13	0	10	8	12	14	11	7	11	5	14	10	10	10	12
DENND1B/6491N	14	21	19	12	14	15	11	10	20	5	0	18	6	17	19	9	10	6	8	0	14	16	11	7	13	10	9	11	5	5	14	13	11	9	7	8	0	13	17	8	8	8	5	8	17	12	8	9
DENND1B/11739N	11	21	17	15	14	8	9	16	19	12	15	7	8	15	17	13	18	12	13	10	10	18	10	22	16	16	14	22	9	16	14	8	16	17	16	9	20	9	11	0	9	17	9	15	5	8	9	12
DENND1B/11954N	17	20	21	14	23	20	12	13	14	10	8	13	0	12	17	10	10	12	18	10	13	14	13	13	23	17	12	23	21	23	11	13	10	9	11	9	9	15	9	6	16	8	15	13	8	11	16	19
DENND1B/13667N	23	18	14	9	24	21	16	18	13	5	12	7	5	7	16	12	20	9	10	17	10	8	15	14	14	9	15	5	11	15	9	0	9	6	10	10	14	5	19	8	9	8	5	10	8	6	15	13
DENND1B/24951N	21	22	28	21	24	29	13	16	28	13	13	13	7	21	16	22	7	6	23	11	20	23	14	13	26	12	12	22	11	9	28	18	24	16	20	23	15	27	22	16	14	20	15	10	22	19	27	15
DENND1B/27010N	17	15	15	19	12	24	19	14	6	13	9	8	0	14	6	6	8	12	0	10	22	10	19	11	6	13	22	12	13	9	15	12	16	10	0	0	11	9	13	9	14	13	12	8	14	0	9	5
DENND1B/30039N	15	21	12	8	10	19	10	9	8	7	6	8	9	11	11	17	0	16	6	8	15	5	9	11	15	14	8	18	5	17	13	12	7	13	7	14	9	12	8	7	5	9	6	15	7	16	17	11
DENND1B/37071N	0	6	11	6	0	10	0	9	7	0	5	6	9	5	9	0	0	6	7	0	0	6	0	0	0	7	6	11	0	0	5	0	9	11	0	0	10	6	8	14	10	7	8	0	0	8	0	0
DENND1B/40861N	6	17	10	17	11	12	10	7	19	14	16	11	10	6	15	16	9	10	9	9	10	5	5	12	14	16	19	10	6	6	16	0	7	7	0	6	7	10	6	9	0	9	0	14	6	20	14	5
DENND1B/57793N	10	6	0	8	13	8	20	9	11	8	7	6	15	0	16	11	5	6	7	13	0	8	0	0	10	8	14	5	0	7	8	0	10	5	7	5	8	10	9	6	6	0	7	7	0	17	10	0

## Sheet: GAPDH
ID	SRR19201304	SRR19201305	SRR19201306	SRR19201307	SRR19201308	SRR19201309	SRR19201310	SRR19201311	SRR19201312	SRR19201313	SRR19201314	SRR19201315	SRR19201316	SRR19201317	SRR19201318	SRR19201319	SRR19201320	SRR19201321	SRR19201322	SRR19201323	SRR19201324	SRR19201325	SRR19201326	SRR19201327	SRR19201328	SRR19201329	SRR19201330	SRR19201331	SRR19201332	SRR19201333	SRR19201334	SRR19201335	SRR19201336	SRR19201337	SRR19201338	SRR19201339	SRR19201340	SRR19201341	SRR19201342	SRR19201343	SRR19201344	SRR19201345	SRR19201346	SRR19201347	SRR19201348	SRR19201349	SRR19201350	SRR19201351
GAPDH/90N	23440	25411	23265	23592	28305	31007	23502	24654	20551	14919	18327	17516	23133	25886	31060	23732	28527	23088	27483	24506	28461	24533	25341	22424	24621	19553	23527	26477	23228	20514	22798	19668	19645	18231	16444	17189	20950	21474	20468	18390	21578	17020	20135	21210	20408	22817	20441	19584
GAPDH/92N	12476	15276	13721	13646	16416	17696	13893	13214	12313	8778	11023	10458	13587	14943	18132	13494	17074	13483	16492	14792	16770	14527	15139	13012	14090	11686	14392	16049	14248	12470	13936	11613	12081	10747	10336	10212	12542	13467	12298	10362	13273	10316	11938	13020	12166	13921	12632	11565
GAPDH/104N	10442	11320	10217	10651	13006	13597	10457	10796	9533	6775	8333	8522	10570	12029	14347	10641	13432	10505	12725	11253	13075	11143	11516	10521	10630	9013	11071	12511	11237	9493	10483	8944	9233	8570	7544	7777	9554	10273	9499	8547	10061	7809	9236	10028	9148	10754	9490	9252
GAPDH/129N	9742	11399	9624	9917	12492	13439	10364	10221	9215	6639	8020	7659	10037	11454	13740	10633	12457	9889	12113	10684	12368	10200	11309	9893	10197	8689	10432	12142	10348	9305	10680	8963	8611	7874	7335	7527	9658	9321	9678	8204	9529	7621	8708	9681	9097	10672	9036	8569
GAPDH/148N	35	62	40	42	49	55	52	36	44	17	36	26	67	50	96	36	57	48	54	43	49	51	37	58	41	48	64	53	47	56	36	42	44	49	30	37	37	52	40	37	57	40	44	65	42	30	41	55
GAPDH/193N	13147	15123	13584	13696	16470	17488	13799	13464	12201	8865	11064	10530	13490	14975	18153	13784	17040	13219	16279	14421	16562	14486	14959	13806	13863	11778	14171	16126	14386	11913	14055	11714	11861	10606	10274	10136	12662	13019	12208	10460	12861	10365	11635	12646	12111	13741	12215	11451
GAPDH/240N	6198	7051	6121	6394	7749	8372	6972	6570	5871	4250	5076	4587	6558	7556	8970	6936	7899	6204	7773	6940	7992	6702	7017	6065	6385	5663	6528	7339	6489	5780	6388	5570	5705	4921	4749	4743	6226	6354	5989	5494	6167	5053	5613	5915	5899	6629	5923	5996
GAPDH/1024N	13	11	7	6	0	12	8	7	10	7	15	12	0	7	9	8	6	7	0	0	14	11	0	6	10	7	15	13	11	10	8	8	17	6	8	0	8	12	0	5	13	7	11	0	0	5	0	6
GAPDH/1632N	10278	11029	9889	10336	12308	13052	10779	10654	9445	6724	8229	7488	10846	11945	14127	11034	12920	10138	12443	11430	13076	11143	11143	10087	10514	8955	10695	11907	10570	9405	10098	8938	9022	8097	7595	7675	9724	10094	9441	8586	9957	7910	9112	9431	9481	10543	9442	9493

## Sheet: MAPT
ID	SRR19201304	SRR19201305	SRR19201306	SRR19201307	SRR19201308	SRR19201309	SRR19201310	SRR19201311	SRR19201312	SRR19201313	SRR19201314	SRR19201315	SRR19201316	SRR19201317	SRR19201318	SRR19201319	SRR19201320	SRR19201321	SRR19201322	SRR19201323	SRR19201324	SRR19201325	SRR19201326	SRR19201327	SRR19201328	SRR19201329	SRR19201330	SRR19201331	SRR19201332	SRR19201333	SRR19201334	SRR19201335	SRR19201336	SRR19201337	SRR19201338	SRR19201339	SRR19201340	SRR19201341	SRR19201342	SRR19201343	SRR19201344	SRR19201345	SRR19201346	SRR19201347	SRR19201348	SRR19201349	SRR19201350	SRR19201351
MAPT/82N	20	20	15	27	21	20	18	18	11	8	13	8	5	15	11	0	23	38	17	20	13	18	28	6	5	22	29	13	12	28	0	10	13	17	21	12	16	9	6	9	12	13	14	6	8	9	6	14
MAPT/563N	0	11	5	7	13	11	10	0	8	6	0	0	6	6	8	0	0	0	0	0	6	5	5	5	6	8	0	5	0	5	5	0	0	0	0	0	5	0	9	0	0	9	6	0	8	0	6	5
MAPT/3840N	12	18	23	5	20	15	18	6	10	11	13	8	0	0	15	6	0	0	0	5	0	7	13	14	24	15	19	21	16	16	14	7	17	20	18	14	5	8	10	9	12	0	0	6	5	0	0	9
MAPT/4293N	1476	1655	1445	1226	1503	1669	1300	1181	1147	967	1129	876	1086	1037	1603	954	1075	983	1061	905	1040	1079	1142	917	1281	1114	1295	1470	1300	1102	1058	969	963	922	750	813	1024	1021	1043	761	933	793	773	750	851	884	848	800
MAPT/4364N	2281	2407	2093	2013	2263	2345	1824	1947	1711	1274	1559	1216	1526	1480	2102	1454	1610	1521	1633	1421	1686	1524	1588	1365	1867	1618	1688	2046	1730	1496	1588	1411	1372	1328	1114	1343	1468	1414	1412	1232	1434	1137	1095	1204	1170	1209	1229	1227
MAPT/4812N	1933	2106	1755	1715	1863	2116	1491	1630	1490	1167	1340	1122	1317	1213	1856	1267	1531	1256	1323	1197	1351	1412	1395	1014	1711	1439	1482	1878	1642	1485	1347	1202	1341	1139	985	1068	1417	1264	1247	988	1309	1039	1069	1144	1083	940	1162	1184
MAPT/5225N	2392	2583	2262	2062	2402	2609	2052	1920	1732	1466	1676	1436	1613	1633	2280	1568	1767	1486	1620	1426	1830	1610	1697	1624	2002	1722	1949	2164	1959	1612	1650	1444	1492	1455	1287	1346	1581	1596	1479	1190	1562	1260	1241	1154	1258	1349	1285	1260
MAPT/6429N	21	23	20	19	11	15	17	11	23	10	7	6	13	11	18	17	8	0	6	0	0	7	14	6	12	10	18	9	16	16	17	8	12	11	0	11	9	12	9	12	13	13	11	0	8	0	9	6
MAPT/8599N	2766	2913	2526	2425	2644	2811	2137	2434	2007	1517	1883	1467	1823	1775	2633	1763	1924	1703	1760	1713	1952	1921	1891	1635	2179	1970	2141	2491	2007	1760	1955	1668	1724	1632	1287	1566	1793	1689	1709	1433	1706	1394	1326	1371	1359	1410	1513	1444
MAPT/9388N	13	19	17	20	0	23	17	12	19	9	15	5	14	13	14	9	6	0	0	0	0	8	0	9	11	13	18	7	20	20	15	8	14	12	5	13	15	15	10	14	12	8	10	5	10	5	8	9
MAPT/13645N	14	13	10	23	21	14	7	16	8	11	16	0	8	6	16	9	5	8	5	6	5	12	9	6	29	17	27	13	16	14	12	9	31	15	20	12	7	8	10	6	9	0	12	6	6	10	10	7
MAPT/15904N	2231	2422	2104	1943	2231	2313	1788	1960	1695	1311	1551	1286	1642	1546	2178	1367	1650	1446	1505	1457	1649	1614	1643	1359	1820	1776	1864	2198	1749	1497	1714	1468	1471	1361	1120	1272	1560	1479	1492	1155	1449	1207	1211	1202	1233	1224	1288	1319
MAPT/17578N	1456	1454	1394	1139	1411	1589	1184	1064	1028	898	995	811	911	965	1424	873	942	980	991	856	1040	1045	1048	915	1162	1043	1120	1305	1197	1097	1043	935	959	858	726	738	892	932	949	708	946	763	710	702	789	768	826	735
MAPT/66918N	0	21	7	10	5	17	5	7	7	7	0	0	9	6	17	6	0	0	0	0	7	6	5	0	12	14	0	11	11	8	12	0	0	15	5	7	0	7	6	0	0	0	0	0	0	0	0	5
MAPT/67634N	2162	2314	1825	1739	1895	2167	1788	1688	1489	1200	1400	1077	1511	1458	2015	1341	1617	1396	1423	1274	1408	1508	1551	1275	1717	1407	1575	1862	1527	1463	1276	1264	1290	1219	947	1127	1337	1302	1221	1099	1418	1088	1086	1107	1151	1105	1045	1219
MAPT/83688N	16	21	16	25	33	41	8	6	0	0	0	5	10	5	20	11	16	25	0	5	8	0	5	11	10	16	15	30	29	30	0	5	6	0	0	0	10	8	0	13	23	17	5	0	8	12	0	5

## Sheet: PSEN1
ID	SRR19201304	SRR19201305	SRR19201306	SRR19201307	SRR19201308	SRR19201309	SRR19201310	SRR19201311	SRR19201312	SRR19201313	SRR19201314	SRR19201315	SRR19201316	SRR19201317	SRR19201318	SRR19201319	SRR19201320	SRR19201321	SRR19201322	SRR19201323	SRR19201324	SRR19201325	SRR19201326	SRR19201327	SRR19201328	SRR19201329	SRR19201330	SRR19201331	SRR19201332	SRR19201333	SRR19201334	SRR19201335	SRR19201336	SRR19201337	SRR19201338	SRR19201339	SRR19201340	SRR19201341	SRR19201342	SRR19201343	SRR19201344	SRR19201345	SRR19201346	SRR19201347	SRR19201348	SRR19201349	SRR19201350	SRR19201351
PSEN1/90N	203	238	190	153	229	202	205	161	170	137	179	121	157	187	212	142	177	131	142	148	114	126	132	123	157	124	139	197	155	176	155	151	146	154	103	132	138	161	177	143	126	132	115	119	145	135	179	141
PSEN1/1889N	270	310	274	211	224	291	236	190	178	129	199	159	196	176	238	146	204	146	186	159	160	166	217	147	218	176	204	234	198	177	160	147	175	158	149	167	197	201	143	122	155	140	159	151	182	213	149	185
PSEN1/2518N	185	206	175	126	196	180	174	153	125	103	144	101	146	98	178	126	123	127	132	139	135	114	133	125	137	151	151	151	159	136	145	138	97	123	120	84	133	117	149	94	129	117	109	123	134	157	103	111
PSEN1/5166N	164	171	141	138	127	160	125	132	126	83	109	78	100	129	154	126	134	105	93	95	98	92	107	104	118	96	115	125	114	96	125	87	94	84	86	87	111	120	91	82	108	92	88	89	80	98	96	97
PSEN1/5183N	236	238	189	211	217	261	176	163	186	130	133	100	157	145	233	121	179	158	136	119	178	145	160	142	173	164	168	186	154	139	148	144	137	116	128	145	144	159	138	156	117	120	174	149	145	166	129	162
PSEN1/5296N	215	226	268	228	184	268	248	200	177	139	144	120	150	182	211	163	170	137	131	156	156	130	193	163	210	137	191	185	169	181	159	160	154	121	132	138	185	147	160	129	149	153	123	163	136	152	146	153
PSEN1/5723N	121	137	118	111	142	133	134	89	92	90	92	70	81	96	121	103	88	66	85	83	83	71	78	77	98	87	107	109	123	90	71	96	79	69	64	79	102	124	89	60	80	78	85	81	80	89	79	96
PSEN1/8256N	248	270	268	225	221	273	235	255	189	146	168	115	152	174	247	166	176	130	153	197	163	157	175	177	197	144	186	222	177	164	180	168	153	115	144	138	215	167	154	123	180	135	133	130	153	175	164	142
PSEN1/11211N	121	142	123	68	139	136	138	144	101	86	115	75	111	129	151	104	118	109	117	103	92	104	124	121	114	68	111	144	113	97	115	107	122	86	71	96	103	131	105	109	100	103	104	89	79	102	121	92
PSEN1/11215N	15	20	22	12	19	13	24	26	23	24	17	7	7	19	19	8	22	15	17	11	14	12	14	13	5	22	23	17	8	13	12	19	8	15	15	18	19	18	17	14	11	18	10	12	19	13	15	8
PSEN1/13145N	219	208	208	198	213	235	206	171	158	127	146	118	129	145	232	177	142	112	169	135	139	112	140	144	157	138	151	161	164	149	161	148	123	108	125	94	162	156	150	93	119	118	135	122	114	134	140	136
PSEN1/22690N	87	95	92	84	104	101	84	92	72	88	50	73	81	96	104	49	85	65	68	72	77	70	75	73	75	72	78	77	86	65	66	62	71	55	57	64	74	66	59	45	71	60	62	69	76	67	79	63
PSEN1/22702N	116	130	103	89	121	101	87	101	95	59	103	47	68	73	105	50	88	57	61	56	46	54	72	48	74	71	83	106	73	80	91	65	61	78	60	61	56	64	81	55	75	51	83	62	59	80	57	70

## Sheet: PSEN2
ID	SRR19201304	SRR19201305	SRR19201306	SRR19201307	SRR19201308	SRR19201309	SRR19201310	SRR19201311	SRR19201312	SRR19201313	SRR19201314	SRR19201315	SRR19201316	SRR19201317	SRR19201318	SRR19201319	SRR19201320	SRR19201321	SRR19201322	SRR19201323	SRR19201324	SRR19201325	SRR19201326	SRR19201327	SRR19201328	SRR19201329	SRR19201330	SRR19201331	SRR19201332	SRR19201333	SRR19201334	SRR19201335	SRR19201336	SRR19201337	SRR19201338	SRR19201339	SRR19201340	SRR19201341	SRR19201342	SRR19201343	SRR19201344	SRR19201345	SRR19201346	SRR19201347	SRR19201348	SRR19201349	SRR19201350	SRR19201351
PSEN2/381N	54	54	50	54	44	69	48	52	62	26	32	50	23	42	44	21	35	33	26	35	45	30	30	42	54	68	88	63	54	61	48	52	59	51	36	34	27	28	44	25	32	25	33	20	32	52	31	26
PSEN2/384N	28	39	28	24	33	41	33	34	16	20	25	22	14	20	23	9	16	19	16	18	28	8	20	15	25	25	23	35	22	28	33	23	22	29	29	30	20	27	10	10	19	8	20	19	14	15	17	29
PSEN2/612N	73	62	33	41	56	36	65	27	26	31	51	28	30	29	60	26	36	22	20	21	33	27	26	31	30	39	50	41	59	32	38	41	38	43	29	44	27	50	23	26	18	20	28	26	15	30	33	21
PSEN2/670N	93	71	77	83	73	75	75	84	38	17	55	68	39	70	75	36	34	26	35	41	50	46	39	48	70	45	69	45	54	75	52	60	54	61	43	36	23	42	26	30	26	25	34	37	47	35	37	31
PSEN2/985N	70	76	76	60	84	83	68	57	56	48	45	47	21	59	66	40	52	38	66	38	40	32	54	48	83	59	51	64	71	63	74	61	56	64	68	55	40	37	40	28	38	29	21	33	35	37	35	46
PSEN2/1144N	75	67	60	74	74	88	72	82	58	50	51	65	20	54	67	30	48	48	38	41	55	33	35	53	68	75	88	56	66	83	77	60	60	65	58	56	33	43	40	32	48	33	38	31	31	47	42	42
PSEN2/1298N	90	142	101	88	111	132	121	94	111	90	77	86	75	63	112	72	76	81	76	57	80	79	72	58	130	79	97	130	110	85	105	79	86	121	97	100	75	64	82	45	73	46	54	69	41	73	66	72
PSEN2/1618N	82	95	60	86	68	107	75	72	48	56	76	61	76	42	74	45	42	38	39	36	61	58	76	57	68	62	80	79	71	64	69	73	92	74	72	87	49	51	43	26	52	32	52	31	40	40	41	30
PSEN2/1656N	108	109	99	85	108	134	94	96	77	62	80	44	79	74	105	48	61	59	50	62	68	94	82	57	87	88	119	109	96	97	102	85	96	93	103	81	69	81	61	44	65	58	53	67	35	72	62	62
PSEN2/2162N	64	95	82	60	80	95	70	84	61	62	56	61	36	48	59	50	58	50	51	49	62	42	39	42	91	62	80	85	77	57	69	77	70	78	61	74	43	42	46	34	37	27	33	49	31	67	35	48
PSEN2/2411N	90	68	93	96	73	90	81	70	49	36	62	63	46	77	81	53	35	43	44	46	63	53	56	48	67	48	65	62	65	64	55	60	81	60	45	57	48	39	35	28	30	26	42	44	50	39	32	36
PSEN2/3960N	125	121	81	94	114	90	106	93	79	54	85	74	78	102	107	44	79	50	60	74	79	50	91	60	85	98	102	105	93	78	88	79	117	78	81	91	83	65	51	40	63	53	58	59	56	47	51	41
PSEN2/6337N	73	71	64	74	71	103	76	77	62	43	66	49	37	80	72	45	62	57	50	31	41	66	53	45	53	75	77	101	61	65	71	98	50	57	60	52	48	51	49	31	50	37	44	30	34	63	40	43

## Sheet: RAB35
ID	SRR19201304	SRR19201305	SRR19201306	SRR19201307	SRR19201308	SRR19201309	SRR19201310	SRR19201311	SRR19201312	SRR19201313	SRR19201314	SRR19201315	SRR19201316	SRR19201317	SRR19201318	SRR19201319	SRR19201320	SRR19201321	SRR19201322	SRR19201323	SRR19201324	SRR19201325	SRR19201326	SRR19201327	SRR19201328	SRR19201329	SRR19201330	SRR19201331	SRR19201332	SRR19201333	SRR19201334	SRR19201335	SRR19201336	SRR19201337	SRR19201338	SRR19201339	SRR19201340	SRR19201341	SRR19201342	SRR19201343	SRR19201344	SRR19201345	SRR19201346	SRR19201347	SRR19201348	SRR19201349	SRR19201350	SRR19201351
RAB35/94N	262	287	277	264	289	281	260	259	210	194	186	178	178	204	302	183	230	187	230	203	236	244	205	170	195	162	165	183	202	162	176	161	165	170	133	159	173	161	230	157	171	165	165	207	164	212	165	168
RAB35/1437N	272	310	294	250	331	346	299	267	272	203	254	238	225	268	352	220	271	224	293	232	314	223	287	181	243	159	215	257	213	193	239	240	196	207	206	154	186	247	194	189	241	160	195	226	229	230	251	226
RAB35/1656N	19	26	21	17	21	23	14	9	18	20	12	8	7	17	16	14	15	19	16	16	15	16	16	13	19	14	13	22	13	21	30	12	9	12	5	10	9	14	12	17	10	13	9	15	12	13	9	10
RAB35/4467N	237	258	227	214	244	264	243	230	191	153	172	146	181	181	235	167	207	173	187	152	191	184	189	171	165	128	164	182	149	150	168	152	135	128	123	130	129	159	142	137	164	135	168	186	159	199	147	159
RAB35/4671N	296	305	252	258	349	326	274	238	258	190	213	180	236	225	350	176	257	198	231	186	232	237	242	213	214	177	185	199	189	181	198	195	191	179	148	153	204	179	199	178	206	205	190	210	201	218	213	207
RAB35/8131N	219	220	170	183	214	230	210	210	182	139	166	132	146	171	208	145	182	156	153	143	181	161	163	142	130	116	136	167	121	155	164	129	115	105	90	99	125	169	120	145	147	104	166	176	138	204	107	123

## Sheet: SNCA
ID	SRR19201304	SRR19201305	SRR19201306	SRR19201307	SRR19201308	SRR19201309	SRR19201310	SRR19201311	SRR19201312	SRR19201313	SRR19201314	SRR19201315	SRR19201316	SRR19201317	SRR19201318	SRR19201319	SRR19201320	SRR19201321	SRR19201322	SRR19201323	SRR19201324	SRR19201325	SRR19201326	SRR19201327	SRR19201328	SRR19201329	SRR19201330	SRR19201331	SRR19201332	SRR19201333	SRR19201334	SRR19201335	SRR19201336	SRR19201337	SRR19201338	SRR19201339	SRR19201340	SRR19201341	SRR19201342	SRR19201343	SRR19201344	SRR19201345	SRR19201346	SRR19201347	SRR19201348	SRR19201349	SRR19201350	SRR19201351
SNCA/434N	27	17	13	20	25	21	17	7	12	8	13	11	6	5	13	10	9	14	5	0	9	12	6	8	27	26	15	28	19	31	16	13	11	21	15	13	6	5	14	0	0	0	5	9	7	5	0	6
SNCA/1050N	564	626	491	421	492	533	262	303	230	223	239	187	344	335	491	259	320	296	197	178	244	171	216	238	707	582	748	752	603	496	398	336	315	346	303	295	254	288	293	185	225	200	150	155	159	184	175	208
SNCA/1269N	89	113	86	74	64	97	59	56	47	33	43	38	54	86	105	65	75	62	68	48	59	65	55	60	166	135	190	161	118	107	108	93	83	85	93	63	88	77	60	48	49	49	50	43	58	51	58	42
SNCA/2533N	823	995	878	725	824	887	586	438	415	352	460	402	508	472	766	462	522	511	380	361	437	377	430	429	1095	1014	1287	1338	1091	941	794	652	639	675	591	580	485	484	520	324	390	357	241	320	301	358	358	323
SNCA/2559N	33	29	26	28	27	28	37	23	16	23	17	33	28	19	39	17	30	26	20	15	21	29	12	24	47	31	32	45	42	37	38	32	39	30	33	31	22	19	20	14	24	13	6	18	19	17	17	11
SNCA/5754N	983	902	872	690	791	835	469	482	401	348	410	388	486	510	743	467	513	467	352	316	429	399	415	396	1153	985	1169	1220	1029	946	747	570	542	591	491	611	430	459	431	316	360	337	214	270	334	321	299	306
SNCA/7362N	997	894	822	653	812	827	473	493	384	354	415	388	469	497	762	448	521	470	342	303	451	382	409	411	1162	978	1188	1162	1023	919	743	553	519	638	516	553	447	459	427	327	346	325	220	259	303	313	306	296
SNCA/92968N	965	1028	962	808	830	947	595	495	452	411	498	489	586	554	842	460	557	527	413	355	464	403	445	451	1166	1115	1297	1400	1174	1044	832	717	683	650	651	656	548	532	525	391	468	377	270	326	307	422	343	347
