# Supplementary material for: Investigating Alzheimer’s Disease-Associated Genes Using Differential Splicing Frequency Analysis
Source: Cells. 2026 Jun 15;15(12):1086. doi: 10.3390/cells15121086 (PMC13297122; doi:10.3390/cells15121086)
Supplement: Supplementary file 1 [file cells-15-01086-s001.zip › S2/SRP382717.xlsx]

## Sheet: APP
group2	H1 ESC	H1 ESC	H1 ESC	H1 ESC	WTC11 iPSC	WTC11 iPSC	WTC11 iPSC	WTC11 iPSC-derived Microglia
group1	stimulated	stimulated	resting	resting	stimulated	stimulated	resting	resting
ID	SRR19754187	SRR19754188	SRR19754189	SRR19754190	SRR19754191	SRR19754192	SRR19754193	SRR19754194
APP/725N	725	562	763	1312	1482	1731	1653	984
APP/937N	715	592	725	1326	1612	1829	1852	1028
APP/2042N	706	435	673	1020	1169	1424	1208	587
APP/2598N	292	209	283	412	625	625	474	321
APP/5704N	835	601	777	1402	1755	1903	1922	1233
APP/6315N	877	714	853	1553	1752	1999	1805	1141
APP/6663N	923	587	976	1528	2014	2477	2174	1410
APP/7350N	788	531	829	1297	1620	1874	1780	1094
APP/9950N	870	588	804	1599	2526	2925	2755	1830
APP/14067N	52	37	50	63	141	93	103	57
APP/14882N	340	184	272	414	657	608	523	325
APP/17537N	632	454	585	966	1413	1498	1276	695
APP/19314N	857	758	962	1579	2258	2473	2132	1459
APP/21657N	1036	757	1092	1758	2377	2796	2144	1354
APP/21906N	764	586	782	1307	1697	1871	1634	1050
APP/28957N	923	661	940	1440	1803	2062	1646	978
APP/36594N	571	392	485	870	922	1085	892	555
APP/39362N	0	7	13	24	50	65	27	29
APP/42627N	782	533	733	1371	1794	2071	1882	1161
APP/58417N	615	438	660	1007	1162	1349	874	680
Ratio/58417N	0.0462302	0.0455018	0.049785	0.0452625	0.0403066	0.0411808	0.0303937	0.0378387
		0.045866		0.0475238		0.0407437		0.0341162
Ratio/14067N	0.00390889	0.00384376	0.00377159	0.00283172	0.00489091	0.002839	0.00358186	0.00317178
		0.00387632		0.00330165		0.00386495		0.00337682

## Sheet: APOE
ID	SRR19754187	SRR19754188	SRR19754189	SRR19754190	SRR19754191	SRR19754192	SRR19754193	SRR19754194
APOE/50N	467	359	1177	0	8	5	1758	1821
APOE/135N	0	10	44	0	30	14	22	13
APOE/254N	20	0	44	24	40	35	0	24
APOE/339N	0	9	5	0	10	0	0	5
APOE/528N	0	0	0	13	18	8	9	16
APOE/557N	6	8	30	52	15	19	14	5
APOE/580N	31604	27556	87966	117057	95399	115700	77541	70750
APOE/678N	583	510	1354	1912	1307	1572	1035	995
APOE/745N	165	91	269	410	266	283	207	201
APOE/760N	13974	12519	37417	47937	37216	42988	27066	26761
APOE/1092N	28756	24863	73944	97612	75775	86107	58534	52415
APOE/1918N	6	0	15	5	0	0	0	9

## Sheet: CLU
ID	SRR19754187_Aligned.out.sam	SRR19754188_Aligned.out.sam	SRR19754189_Aligned.out.sam	SRR19754190_Aligned.out.sam	SRR19754191_Aligned.out.sam	SRR19754192_Aligned.out.sam	SRR19754193_Aligned.out.sam	SRR19754194_Aligned.out.sam
CLU/209N	477	180	583	999	164	224	278	137
CLU/528N	702	262	788	1266	180	234	202	166
CLU/531N	20	12	20	44	0	7	0	7
CLU/1000N	25	8	22	42	12	8	21	0
CLU/1018N	399	148	425	857	89	164	162	86
CLU/1144N	523	173	538	1150	135	228	240	127
CLU/1388N	582	205	758	1225	104	198	208	97
CLU/2413N	584	228	735	1363	115	157	207	124
CLU/4054N	252	92	295	434	41	63	61	41
CLU/4281N	516	213	623	1097	114	176	169	142

## Sheet: DENND1B
ID	SRR19754187_Aligned.out.sam	SRR19754188_Aligned.out.sam	SRR19754189_Aligned.out.sam	SRR19754190_Aligned.out.sam	SRR19754191_Aligned.out.sam	SRR19754192_Aligned.out.sam	SRR19754193_Aligned.out.sam	SRR19754194_Aligned.out.sam
DENND1B/742N	35	32	10	18	49	29	31	11
DENND1B/755N	52	13	21	24	37	35	34	15
DENND1B/887N	27	23	10	24	32	38	31	10
DENND1B/926N	21	52	12	35	41	40	32	13
DENND1B/1311N	19	8	7	25	21	17	17	0
DENND1B/1963N	25	44	8	26	24	21	13	10
DENND1B/2206N	30	38	22	31	49	40	18	10
DENND1B/2868N	31	28	10	34	24	51	29	0
DENND1B/4291N	6	5	0	5	8	22	5	0
DENND1B/4756N	31	18	10	20	16	10	29	0
DENND1B/4906N	34	31	14	25	31	41	27	9
DENND1B/5120N	18	10	0	15	14	0	24	0
DENND1B/5682N	22	21	7	21	21	11	25	7
DENND1B/5984N	35	30	0	29	35	30	43	11
DENND1B/6248N	23	31	5	28	38	26	30	5
DENND1B/6491N	28	27	0	11	19	28	18	7
DENND1B/11739N	49	30	16	21	24	20	19	7
DENND1B/11954N	36	35	28	27	33	44	32	8
DENND1B/13667N	23	42	0	32	35	26	28	10
DENND1B/24951N	24	40	5	26	26	40	38	18
DENND1B/27010N	21	33	13	25	35	37	43	18
DENND1B/30039N	34	25	13	35	31	46	36	6
DENND1B/37071N	17	34	15	12	31	37	20	9
DENND1B/40861N	30	42	11	29	15	18	19	0
DENND1B/57793N	19	25	21	10	21	19	14	0

## Sheet: GAPDH
ID	SRR19754187_Aligned.out.sam	SRR19754188_Aligned.out.sam	SRR19754189_Aligned.out.sam	SRR19754190_Aligned.out.sam	SRR19754191_Aligned.out.sam	SRR19754192_Aligned.out.sam	SRR19754193_Aligned.out.sam	SRR19754194_Aligned.out.sam
GAPDH/90N	32997	35790	35982	38861	19916	24184	31312	24093
GAPDH/92N	18077	20218	20417	22160	13297	15949	19114	17260
GAPDH/104N	17478	18564	18300	19499	11934	14714	19227	15380
GAPDH/129N	16037	17291	16776	18179	8965	11542	13734	10474
GAPDH/148N	32	58	69	46	10	24	13	47
GAPDH/193N	21189	22656	22420	24146	14076	17492	20255	17976
GAPDH/240N	6357	7061	7142	7069	2849	3606	4144	3744
GAPDH/1632N	11918	13143	13455	13702	5673	6863	8893	7300

## Sheet: PSEN1
ID	SRR19754187_Aligned.out.sam	SRR19754188_Aligned.out.sam	SRR19754189_Aligned.out.sam	SRR19754190_Aligned.out.sam	SRR19754191_Aligned.out.sam	SRR19754192_Aligned.out.sam	SRR19754193_Aligned.out.sam	SRR19754194_Aligned.out.sam
PSEN1/90N	519	463	381	393	387	468	350	238
PSEN1/1889N	702	594	464	681	712	835	802	516
PSEN1/2518N	603	530	338	550	538	682	406	291
PSEN1/5166N	495	407	309	354	412	459	426	222
PSEN1/5183N	734	636	510	603	665	788	581	478
PSEN1/5296N	666	548	454	582	458	656	452	317
PSEN1/5723N	316	234	148	358	332	366	364	162
PSEN1/8256N	674	550	474	569	526	638	500	328
PSEN1/10571N	12	15	16	0	21	30	0	0
PSEN1/11211N	410	325	274	253	201	304	157	179
PSEN1/11215N	53	33	24	34	28	32	15	26
PSEN1/13145N	587	495	336	605	526	597	502	263
PSEN1/22690N	219	199	170	219	266	299	170	119
PSEN1/22702N	498	421	367	390	391	473	354	228

## Sheet: PSEN2
ID	SRR19754187_Aligned.out.sam	SRR19754188_Aligned.out.sam	SRR19754189_Aligned.out.sam	SRR19754190_Aligned.out.sam	SRR19754191_Aligned.out.sam	SRR19754192_Aligned.out.sam	SRR19754193_Aligned.out.sam	SRR19754194_Aligned.out.sam
PSEN2/381N	467	429	512	389	429	480	454	403
PSEN2/384N	289	275	265	225	249	236	249	214
PSEN2/612N	146	152	144	125	112	100	99	64
PSEN2/670N	558	552	667	512	540	636	659	424
PSEN2/985N	570	579	669	542	481	523	595	433
PSEN2/1144N	692	629	744	577	542	603	641	509
PSEN2/1163N	0	0	12	0	16	6	9	16
PSEN2/1298N	649	640	880	687	907	1105	824	794
PSEN2/1552N	10	7	8	7	0	6	0	0
PSEN2/1618N	571	531	675	565	522	608	528	511
PSEN2/1656N	1044	874	986	834	838	1106	811	569
PSEN2/2157N	10	14	11	6	6	6	16	7
PSEN2/2162N	713	617	833	623	730	818	709	620
PSEN2/2228N	0	0	7	9	24	11	7	12
PSEN2/2411N	598	592	634	625	574	639	680	506
PSEN2/3946N	0	0	0	0	5	6	22	13
PSEN2/3960N	671	638	799	635	502	522	516	353
PSEN2/4715N	41	18	31	32	13	37	17	18
PSEN2/4918N	0	8	0	0	16	19	10	19
PSEN2/6337N	544	473	557	494	388	558	540	281
PSEN2/9987N	6	6	10	5	0	0	7	0

## Sheet: RAB35
ID	SRR19754187_Aligned.out.sam	SRR19754188_Aligned.out.sam	SRR19754189_Aligned.out.sam	SRR19754190_Aligned.out.sam	SRR19754191_Aligned.out.sam	SRR19754192_Aligned.out.sam	SRR19754193_Aligned.out.sam	SRR19754194_Aligned.out.sam
RAB35/94N	563	514	432	433	1029	1186	562	447
RAB35/1437N	523	547	384	371	1203	1258	649	485
RAB35/1656N	15	17	20	8	55	63	22	16
RAB35/4467N	511	386	325	333	871	968	436	375
RAB35/4671N	676	530	507	439	1183	1342	687	593
RAB35/7802N	6	0	11	0	17	6	0	15
RAB35/8131N	447	361	296	293	880	965	436	383

## Sheet: SNCA
ID	SRR19754187_Aligned.out.sam	SRR19754188_Aligned.out.sam	SRR19754189_Aligned.out.sam	SRR19754190_Aligned.out.sam	SRR19754191_Aligned.out.sam	SRR19754192_Aligned.out.sam	SRR19754193_Aligned.out.sam	SRR19754194_Aligned.out.sam
SNCA/1050N	170	203	148	208	21	24	54	30
SNCA/1269N	664	573	660	457	153	181	237	194
SNCA/1405N	14	6	7	21	5	14	10	5
SNCA/2533N	1042	971	1016	954	267	302	519	362
SNCA/2559N	24	22	27	7	0	8	10	0
SNCA/5754N	1058	1034	1140	984	306	313	447	450
SNCA/7362N	1171	1067	1225	1092	329	327	457	436
SNCA/92968N	1080	976	992	848	280	305	444	383
