# Supplementary material for: Investigating Alzheimer’s Disease-Associated Genes Using Differential Splicing Frequency Analysis
Source: Cells. 2026 Jun 15;15(12):1086. doi: 10.3390/cells15121086 (PMC13297122; doi:10.3390/cells15121086)
Supplement: Supplementary file 1 [file cells-15-01086-s001.zip › S2/SRP382946.xlsx]

## Sheet: APP
group1	AD	AD	AD	AD	AD	AD	AD	AD	AD	Control	Control	Control
group2	PSEN2_N141I	PSEN2_N141I	PSEN2_N141I	PSEN1_A79V	PSEN1_A79V	PSEN1_A79V	APP_V717I	APP_V717I	APP_V717I	WT	WT	WT
ID	SRR19770820	SRR19770821	SRR19770822	SRR19770823	SRR19770824	SRR19770825	SRR19770826	SRR19770827	SRR19770828	SRR19770829	SRR19770830	SRR19770831
APP/725N	834	990	1086	855	651	817	498	401	513	887	914	983
APP/937N	662	862	976	735	523	694	457	360	396	653	742	714
APP/2042N	713	850	881	655	574	743	420	293	367	661	736	739
APP/2598N	12	15	19	52	62	62	7	6	3	15	13	13
APP/5704N	941	1150	1241	888	733	836	572	432	575	875	946	942
APP/6315N	877	1089	1198	913	699	838	526	418	575	880	942	945
APP/6663N	972	1233	1325	949	716	975	585	431	549	908	1046	1014
APP/7350N	966	1204	1291	903	723	942	608	439	558	877	1002	953
APP/9950N	713	848	916	686	551	725	436	349	427	654	762	738
APP/14882N	21	20	23	85	45	78	9	8	10	17	15	16
APP/17537N	70	45	61	114	100	155	25	22	32	27	48	35
APP/19314N	725	923	995	697	563	726	460	361	447	706	775	818
APP/21657N	66	76	77	208	167	195	39	22	20	39	35	57
APP/21906N	656	814	856	691	470	646	405	374	396	639	744	707
APP/24423N	9	7	9	11	0	4	7	2	5	12	16	5
APP/28957N	974	1170	1222	884	673	956	583	474	521	838	958	918
APP/36594N	540	538	691	538	433	548	310	268	301	525	492	521
APP/39362N	770	931	944	616	489	606	446	365	449	740	849	810
APP/42627N	631	833	833	622	460	648	403	332	360	551	627	688
APP/58417N	363	394	427	303	244	361	184	165	177	302	386	367
Splicing frequency/58417N	0.0315241	0.0281589	0.0283326	0.0265673	0.0274899	0.0312419	0.026361	0.0298805	0.026493	0.0279474	0.0320385	0.0306267
average			0.0293385			0.028433			0.0275782			0.0302042
Splicing frequency/42627N	0.0547981	0.059534	0.0552717	0.0545375	0.0518251	0.0560796	0.0577364	0.0601231	0.0538841	0.0509902	0.0520418	0.0574147
average			0.0565346			0.0541474			0.0572479			0.0534822
		logFC	logCPM	PValue	FDR
APP/58417N	APP_V717I	-0.140539	14.8467	0.134503	0.471595
	PSEN1_A79V	-0.0865725	14.8536	0.319584	0.491668
	PSEN2_N141I	-0.0480836	14.8651	0.608038	0.741582

## Sheet: APOE
ID	SRR19770820	SRR19770821	SRR19770822	SRR19770823	SRR19770824	SRR19770825	SRR19770826	SRR19770827	SRR19770828	SRR19770829	SRR19770830	SRR19770831
APOE/580N	0	7	5	10	12	14	2	3	5	2	4	1

## Sheet: PSEN1
ID	SRR19770820	SRR19770821	SRR19770822	SRR19770823	SRR19770824	SRR19770825	SRR19770826	SRR19770827	SRR19770828	SRR19770829	SRR19770830	SRR19770831
PSEN1/90N	103	77	85	101	104	110	64	70	44	59	83	87
PSEN1/1889N	44	80	68	79	78	103	32	45	45	63	56	70
PSEN1/2518N	78	84	72	108	109	99	38	43	56	74	65	78
PSEN1/5166N	56	42	51	58	58	67	18	36	34	43	31	52
PSEN1/5183N	37	73	64	81	88	93	40	32	35	60	54	57
PSEN1/5296N	75	79	76	100	107	142	51	38	55	56	65	68
PSEN1/5723N	31	48	54	60	83	72	40	48	23	38	52	50
PSEN1/8256N	41	73	78	96	89	110	32	39	50	53	48	64
PSEN1/11211N	34	29	46	44	63	39	24	36	28	50	34	36
PSEN1/11215N	3	5	8	9	13	13	4	1	10	5	11	7
PSEN1/13145N	34	53	53	82	91	84	39	35	37	56	50	57
PSEN1/22690N	40	57	36	62	60	68	26	31	23	27	34	32
PSEN1/22702N	51	39	34	63	38	60	25	26	22	28	36	42

## Sheet: PSEN2
ID	SRR19770820	SRR19770821	SRR19770822	SRR19770823	SRR19770824	SRR19770825	SRR19770826	SRR19770827	SRR19770828	SRR19770829	SRR19770830	SRR19770831
PSEN2/381N	15	13	13	19	17	18	9	4	2	2	9	5
PSEN2/612N	12	17	11	5	3	6	3	1	10	5	12	8
PSEN2/670N	14	21	16	22	16	18	6	14	13	10	14	19
PSEN2/985N	28	21	16	11	14	18	4	2	14	8	12	8
PSEN2/1144N	38	25	32	31	14	23	12	4	11	16	9	9
PSEN2/1298N	21	19	13	10	10	25	7	5	5	7	6	7
PSEN2/1618N	16	18	20	22	20	18	7	4	12	12	12	19
PSEN2/1656N	7	19	28	25	13	17	13	7	16	19	24	19
PSEN2/2162N	21	15	33	25	11	26	11	7	7	15	4	11
PSEN2/2411N	6	13	14	23	17	18	8	6	10	17	14	16
PSEN2/3960N	27	23	30	7	18	15	7	13	16	13	11	14
PSEN2/6337N	14	26	16	18	9	17	8	12	13	19	15	28

## Sheet: CLU
ID	SRR19770820	SRR19770821	SRR19770822	SRR19770823	SRR19770824	SRR19770825	SRR19770826	SRR19770827	SRR19770828	SRR19770829	SRR19770830	SRR19770831
CLU/209N	100	105	80	373	347	398	19	25	24	35	32	38
CLU/528N	111	104	109	492	384	490	41	29	31	56	52	36
CLU/1018N	66	80	80	335	269	383	23	18	25	33	28	26
CLU/1144N	70	86	82	356	311	377	27	18	30	32	28	35
CLU/1388N	84	118	86	433	374	466	38	18	44	38	57	41
CLU/2413N	137	127	109	491	458	538	44	47	43	38	51	40
CLU/4054N	75	73	54	242	218	239	21	8	13	16	29	18
CLU/4281N	69	87	70	338	318	357	26	20	28	17	28	22

## Sheet: MAPT
ID	SRR19770820	SRR19770821	SRR19770822	SRR19770823	SRR19770824	SRR19770825	SRR19770826	SRR19770827	SRR19770828	SRR19770829	SRR19770830	SRR19770831
MAPT/4293N	114	217	200	61	51	125	88	79	91	130	132	126
MAPT/4364N	147	178	182	90	67	112	73	58	79	105	113	140
MAPT/4812N	85	136	121	52	39	63	53	41	51	60	85	81
MAPT/5225N	200	279	296	110	76	136	95	109	151	173	179	168
MAPT/8599N	202	270	259	111	77	115	124	73	138	130	156	184
MAPT/15904N	139	224	218	113	70	116	106	76	137	117	145	175
MAPT/17578N	122	196	195	71	46	109	64	65	81	108	130	127
MAPT/67634N	131	180	153	90	55	95	76	61	93	120	92	115

## Sheet: DENND1B
ID	SRR19770820	SRR19770821	SRR19770822	SRR19770823	SRR19770824	SRR19770825	SRR19770826	SRR19770827	SRR19770828	SRR19770829	SRR19770830	SRR19770831
DENND1B/742N	8	23	22	17	22	17	18	9	21	11	18	22
DENND1B/755N	8	18	16	19	10	10	12	18	9	9	9	16
DENND1B/887N	11	19	27	24	15	13	15	12	12	13	18	14
DENND1B/926N	7	12	23	20	13	7	9	8	15	13	14	15
DENND1B/1311N	5	7	8	11	8	22	9	15	2	9	9	11
DENND1B/1963N	14	34	32	58	62	47	23	46	41	29	8	19
DENND1B/2206N	7	11	11	12	14	22	9	11	8	5	6	10
DENND1B/2868N	38	45	38	70	53	80	32	51	43	31	23	22
DENND1B/4756N	21	11	16	19	28	33	25	21	20	8	21	16
DENND1B/4906N	10	26	33	18	17	19	9	8	18	15	21	17
DENND1B/5120N	6	9	2	10	8	11	4	11	2	6	6	4
DENND1B/5682N	36	21	19	25	37	37	24	26	30	8	17	24
DENND1B/5984N	26	32	33	55	51	63	43	51	39	28	23	20
DENND1B/6248N	8	22	21	20	22	15	10	11	11	17	14	20
DENND1B/6491N	45	50	40	74	70	76	52	59	53	36	29	23
DENND1B/11739N	33	38	32	46	36	40	39	26	28	19	24	27
DENND1B/11954N	26	31	15	31	21	37	31	28	34	25	18	30
DENND1B/13667N	18	24	25	45	71	56	35	42	44	20	15	28
DENND1B/24951N	29	29	22	41	39	40	26	34	33	14	17	29
DENND1B/27010N	6	11	25	20	18	17	15	19	7	18	10	16
DENND1B/30039N	22	24	17	26	25	32	7	12	34	17	22	21
DENND1B/40861N	13	28	20	36	44	40	13	28	24	16	4	19
DENND1B/57793N	17	19	17	18	31	34	12	12	16	10	4	12

## Sheet: RAB35
ID	SRR19770820	SRR19770821	SRR19770822	SRR19770823	SRR19770824	SRR19770825	SRR19770826	SRR19770827	SRR19770828	SRR19770829	SRR19770830	SRR19770831
RAB35/94N	106	139	128	92	56	89	59	44	67	54	85	106
RAB35/1437N	78	116	104	69	60	90	51	42	54	71	73	67
RAB35/4467N	73	78	90	42	31	59	44	20	35	48	47	55
RAB35/4671N	106	109	123	61	55	86	48	52	41	65	75	74
RAB35/8131N	40	57	57	39	14	31	18	10	9	26	24	37

## Sheet: SNCA
ID	SRR19770820	SRR19770821	SRR19770822	SRR19770823	SRR19770824	SRR19770825	SRR19770826	SRR19770827	SRR19770828	SRR19770829	SRR19770830	SRR19770831
SNCA/1050N	16	38	30	63	35	62	17	22	32	14	25	22
SNCA/1269N	61	52	70	85	79	87	73	51	65	65	61	51
SNCA/2533N	126	158	188	235	218	227	114	126	138	134	126	135
SNCA/2559N	9	15	31	14	5	9	6	14	10	16	10	11
SNCA/5754N	145	174	187	248	185	271	127	126	144	135	148	168
SNCA/7362N	140	173	172	233	193	237	136	130	142	127	173	153
SNCA/92968N	119	166	146	193	162	195	107	110	126	111	129	128

## Sheet: GAPDH
ID	SRR19770820	SRR19770821	SRR19770822	SRR19770823	SRR19770824	SRR19770825	SRR19770826	SRR19770827	SRR19770828	SRR19770829	SRR19770830	SRR19770831
GAPDH/90N	5951	5948	5951	8848	8756	9621	4612	4992	5804	5180	5236	5803
GAPDH/92N	3192	3094	3147	4987	4748	5460	2476	2639	3096	2821	2793	3231
GAPDH/104N	3188	3073	3090	4801	4741	5323	2443	2504	2806	2619	2761	2810
GAPDH/129N	3309	2982	3103	4833	4752	5204	2400	2618	2991	2615	2896	3009
GAPDH/193N	3982	3943	3980	5773	5665	6540	2974	3317	3714	3396	3470	3800
GAPDH/240N	2101	1879	1966	2944	2993	3471	1503	1774	1957	1809	1720	2032
GAPDH/1024N	5	2	5	3	1	6	3	13	3	6	8	6
GAPDH/1632N	4138	3710	3837	5937	5844	6685	3026	3367	3694	3620	3589	4145
