# Supplementary material for: Investigating Alzheimer’s Disease-Associated Genes Using Differential Splicing Frequency Analysis
Source: Cells. 2026 Jun 15;15(12):1086. doi: 10.3390/cells15121086 (PMC13297122; doi:10.3390/cells15121086)
Supplement: Supplementary file 1 [file cells-15-01086-s001.zip › S2/SRP384909.xlsx]

## Sheet: APP
group1	exon2 -/-	exon2 -/-	exon2 -/-	exon2 -/-	exon2 -/-	exon2 -/-	w/c	w/c	w/c	w/c	w/c	w/c	exon2 -/-	exon2 -/-	exon2 -/-	exon2 -/-	exon2 -/-	exon2 -/-
group2	abeta	untreated	abeta	untreated	abeta	untreated	abeta	untreated	abeta	untreated	abeta	untreated	abeta	untreated	abeta	untreated	abeta	untreated
ID	SRR19977742	SRR19977743	SRR19977744	SRR19977745	SRR19977746	SRR19977747	SRR19977748	SRR19977749	SRR19977750	SRR19977751	SRR19977752	SRR19977753	SRR19977754	SRR19977755	SRR19977756	SRR19977757	SRR19977758	SRR19977759
APP/69N	0	0	268	0	273	269	0	244	262	256	292	0	268	0	320	308	0	229
APP/725N	6436	7082	6066	7016	5433	5849	5520	5232	5211	5642	6223	6452	6159	6581	5331	5743	6958	5960
APP/734N	14	23	23	0	0	10	14	15	0	16	11	14	18	11	0	0	18	5
APP/937N	4461	4503	4157	4699	3783	4267	3920	3604	3605	3895	4406	4048	4168	4647	3428	3875	4671	4003
APP/2042N	4091	4406	4013	4615	3516	4168	3609	3666	3431	3942	4109	4038	3947	4637	3527	3893	4602	3847
APP/2598N	208	171	249	250	174	167	321	325	254	244	330	271	222	217	183	137	209	146
APP/5704N	8083	8161	7056	7978	6787	7143	6605	6287	6106	6476	7378	7578	7044	7912	6656	6558	8145	7110
APP/6315N	6197	7060	5854	6876	5271	5990	5301	5128	5133	5739	6157	6375	5894	6543	5341	5723	6779	5743
APP/6663N	4656	4793	4276	4640	4000	4740	3951	3864	3741	4111	4367	4142	4286	4690	3660	4241	4848	4271
APP/7350N	3662	4056	3546	3826	3353	3986	3294	3225	3111	3464	3715	3469	3576	3909	3017	3589	3987	3533
APP/9484N	0	0	0	5	6	6	6	0	5	0	0	0	9	6	0	0	5	5
APP/9950N	8379	8195	7060	8200	6754	7484	6842	6420	6137	6522	7470	7795	7327	8101	7016	6639	8203	7023
APP/14882N	211	205	246	266	188	149	291	303	225	252	318	256	241	217	202	165	218	185
APP/17537N	1516	1349	1971	2065	1428	1440	1610	1429	1506	1355	1855	1488	1443	1412	1288	1288	1608	1357
APP/19314N	5404	5243	4629	5585	4285	5267	4498	4316	4219	4623	5101	4748	5013	5405	4232	4609	5362	4581
APP/21657N	2485	2113	2912	3445	2138	2255	2795	2593	2467	2287	3058	2275	2320	2334	2083	1982	2689	1981
APP/21906N	5644	5779	5403	6204	4603	5472	4658	4584	4535	5042	5463	5382	5238	5848	4446	5081	5866	5183
APP/24423N	63	92	51	74	60	47	45	46	42	50	50	84	78	55	63	62	58	71
APP/26588N	5	10	9	6	6	11	0	8	5	7	9	8	6	0	8	10	9	0
APP/28957N	7605	7904	6755	8188	6142	6702	6333	6196	5916	6594	7272	7235	7176	7785	6449	6494	7925	6829
APP/36594N	3460	3678	3564	4027	3040	3450	3074	2999	2900	3364	3405	3254	3317	4082	2900	3432	4060	3301
APP/39362N	9733	11038	7955	10143	7729	9151	7639	7452	7206	8344	8538	9660	9074	9946	8321	8722	10652	8633
APP/42627N	4485	4564	4174	4471	3863	4546	4001	3751	3663	3894	4329	4118	4348	4632	3561	3934	4658	3831
APP/58417N	5550	5842	5032	6195	4350	5347	4519	4471	4414	4927	5282	5267	5268	5839	4475	4836	6213	4973
APP/80491N	10	5	10	10	0	9	0	8	0	0	0	7	6	0	6	0	0	0
	0.0600922	0.0606822	0.0590063	0.0627126	0.0563603	0.0608132	0.0573143	0.0587007	0.059573	0.0607926	0.0592564	0.0598768	0.0609398	0.061587	0.0584868	0.059468	0.0635647	0.0600604
	exon2 -/-	abeta	0.0600922			abeta	untreated
	exon2 -/-	untreated	0.0606822		exon2 -/-	0.0603376	0.0603347	0.0603361
	exon2 -/-	abeta	0.0590063		w/c	0.0591274	0.0596399	0.0593837
	exon2 -/-	untreated	0.0627126			0.0597325	0.0599873		0.995752
	exon2 -/-	abeta	0.0563603					1.01604
	exon2 -/-	untreated	0.0608132
	exon2 -/-	abeta	0.0609398
	exon2 -/-	untreated	0.061587
	exon2 -/-	abeta	0.0584868
	exon2 -/-	untreated	0.059468
	exon2 -/-	abeta	0.0635647
	exon2 -/-	untreated	0.0600604
	w/c	abeta	0.0573143
	w/c	untreated	0.0587007
	w/c	abeta	0.059573
	w/c	untreated	0.0607926
	w/c	abeta	0.0592564
	w/c	untreated	0.0598768

## Sheet: APOE
ID	SRR19977742	SRR19977743	SRR19977744	SRR19977745	SRR19977746	SRR19977747	SRR19977748	SRR19977749	SRR19977750	SRR19977751	SRR19977752	SRR19977753	SRR19977754	SRR19977755	SRR19977756	SRR19977757	SRR19977758	SRR19977759
APOE/580N	29	54	38	44	32	47	76	120	91	136	154	155	27	43	27	35	30	47
APOE/760N	9	20	11	11	0	0	37	59	60	40	56	72	5	7	10	0	0	0
APOE/1092N	40	45	33	41	27	32	76	122	106	117	135	133	28	43	37	27	29	50

## Sheet: CLU
ID	SRR19977742	SRR19977743	SRR19977744	SRR19977745	SRR19977746	SRR19977747	SRR19977748	SRR19977749	SRR19977750	SRR19977751	SRR19977752	SRR19977753	SRR19977754	SRR19977755	SRR19977756	SRR19977757	SRR19977758	SRR19977759
CLU/209N	435	398	487	485	471	487	708	574	639	588	703	551	307	308	321	330	508	309
CLU/528N	612	653	695	646	546	548	940	745	881	786	1058	699	408	498	395	405	632	509
CLU/531N	20	21	15	18	20	16	26	35	26	20	34	22	5	16	0	6	17	11
CLU/1018N	976	943	1121	1092	869	899	1373	1107	1247	1141	1510	994	618	785	748	651	1134	788
CLU/1144N	563	559	657	640	564	646	869	766	841	792	1057	657	383	419	448	402	641	436
CLU/2413N	1413	1309	1373	1597	1242	1062	2040	1780	1743	1766	2291	1772	873	1058	999	877	1578	931
CLU/2514N	23	36	34	46	32	37	0	0	0	0	0	0	27	28	16	38	23	30
CLU/4281N	741	683	787	764	605	742	1118	906	1070	947	1220	826	449	558	496	463	767	553
CLU/5568N	719	652	714	776	598	510	0	0	0	0	0	0	452	506	470	391	763	448

## Sheet: DENND1B
ID	SRR19977742	SRR19977743	SRR19977744	SRR19977745	SRR19977746	SRR19977747	SRR19977748	SRR19977749	SRR19977750	SRR19977751	SRR19977752	SRR19977753	SRR19977754	SRR19977755	SRR19977756	SRR19977757	SRR19977758	SRR19977759
DENND1B/742N	63	42	74	86	44	45	63	42	50	56	50	55	40	49	67	61	62	54
DENND1B/755N	39	37	44	69	45	42	48	31	35	28	33	31	34	19	47	48	50	39
DENND1B/887N	31	43	68	66	47	39	53	30	64	45	63	45	50	45	57	52	68	43
DENND1B/926N	32	35	41	60	34	36	25	33	31	24	31	19	21	21	50	44	45	21
DENND1B/1311N	6	0	13	0	0	5	6	0	5	7	0	0	5	5	0	11	5	0
DENND1B/1963N	21	35	48	76	36	26	33	36	38	31	38	34	18	47	25	30	50	24
DENND1B/2206N	23	24	38	52	34	32	41	34	39	28	35	30	13	29	27	28	43	51
DENND1B/2868N	27	11	53	53	39	30	32	25	29	34	33	8	11	29	35	28	34	27
DENND1B/4756N	16	17	30	20	20	16	33	18	17	23	27	10	11	15	14	32	19	28
DENND1B/4906N	50	40	80	87	53	50	65	40	51	54	66	45	49	47	58	62	78	60
DENND1B/5682N	34	16	39	29	15	21	30	16	16	25	32	13	20	16	29	31	25	36
DENND1B/5984N	27	18	42	55	24	17	27	16	22	25	24	19	20	28	22	18	28	25
DENND1B/6248N	52	24	53	47	25	29	33	27	46	33	35	33	27	32	47	41	43	33
DENND1B/6491N	25	15	37	53	35	18	32	22	18	26	27	14	13	29	37	18	27	30
DENND1B/11739N	18	24	27	24	24	24	51	19	27	19	41	10	25	19	17	35	43	18
DENND1B/11954N	53	47	60	52	46	42	59	33	45	52	43	46	31	35	51	51	61	48
DENND1B/13667N	44	17	38	52	32	16	29	24	25	30	23	15	22	40	27	20	30	24
DENND1B/24951N	31	20	54	50	27	37	34	28	25	31	38	14	23	19	34	37	35	29
DENND1B/27010N	39	50	55	96	46	56	50	29	57	51	53	43	39	38	73	52	49	35
DENND1B/30039N	39	21	56	48	23	28	39	24	34	43	39	24	26	30	36	34	38	35
DENND1B/37071N	25	21	20	14	7	7	12	20	16	11	15	9	13	8	11	14	21	12
DENND1B/40861N	23	31	58	67	25	32	37	34	26	28	41	34	16	39	22	34	47	21
DENND1B/57793N	22	12	39	30	18	22	24	17	18	28	30	13	12	22	21	27	28	26

## Sheet: GAPDH
ID	SRR19977742	SRR19977743	SRR19977744	SRR19977745	SRR19977746	SRR19977747	SRR19977748	SRR19977749	SRR19977750	SRR19977751	SRR19977752	SRR19977753	SRR19977754	SRR19977755	SRR19977756	SRR19977757	SRR19977758	SRR19977759
GAPDH/90N	47018	40078	44039	50069	40588	38159	44474	36156	40154	39997	45197	33946	35109	38111	33234	32609	45409	32716
GAPDH/92N	21599	19469	21317	23503	20230	18373	21384	17755	19353	19644	21528	16290	16935	18706	15211	15763	21396	16064
GAPDH/104N	17011	15368	16597	18457	15985	14920	17312	14076	15795	15082	17144	12527	13307	14964	12011	12456	17229	12357
GAPDH/129N	24547	21435	24303	27521	22056	20494	24193	20093	22091	22452	25224	17764	18935	21566	17347	17904	25104	18291
GAPDH/148N	123	86	106	123	86	85	103	89	84	80	100	81	121	120	74	75	126	105
GAPDH/193N	22677	20773	22489	24474	21440	20682	22694	19052	20371	20816	22469	16691	17718	19919	15958	16947	22099	16808
GAPDH/235N	11	8	0	7	0	5	5	6	5	13	0	21	5	6	0	0	0	6
GAPDH/240N	10029	8877	11223	12157	9413	8777	10405	8679	9611	9780	11167	7074	7851	9676	6815	7999	11071	8461
GAPDH/1024N	48	26	14	23	22	35	39	31	32	41	32	45	37	45	24	14	38	29
GAPDH/1632N	21220	17946	20434	23135	18061	16487	20008	16281	18121	17912	20796	15414	15880	17507	14910	14619	20731	15254

## Sheet: MAPT
ID	SRR19977742	SRR19977743	SRR19977744	SRR19977745	SRR19977746	SRR19977747	SRR19977748	SRR19977749	SRR19977750	SRR19977751	SRR19977752	SRR19977753	SRR19977754	SRR19977755	SRR19977756	SRR19977757	SRR19977758	SRR19977759
MAPT/82N	42	59	26	47	23	70	55	56	39	38	41	38	39	49	44	44	57	53
MAPT/139N	5	5	0	0	6	7	11	0	0	11	6	0	5	13	0	7	0	0
MAPT/563N	23	21	11	14	10	14	6	13	9	16	20	17	30	14	16	26	20	18
MAPT/1384N	21	20	30	8	14	11	15	8	18	12	31	7	15	14	11	14	25	15
MAPT/1926N	24	17	10	8	13	13	12	15	7	18	17	14	24	10	16	12	18	17
MAPT/2782N	14	10	20	16	10	8	0	8	7	9	6	0	13	10	0	8	12	7
MAPT/2883N	7	15	8	0	0	0	6	5	5	5	11	0	0	0	5	0	14	8
MAPT/3840N	17	37	13	18	21	21	21	18	19	29	24	14	27	18	22	12	20	20
MAPT/4278N	0	16	8	5	0	16	9	10	0	6	0	10	0	8	0	0	6	6
MAPT/4293N	2132	2780	1784	2286	1659	2206	1646	1714	1430	2039	1718	2193	2044	2598	1637	2069	2158	2085
MAPT/4364N	2875	3782	2252	2961	2123	3064	2112	2423	1930	2723	2417	2975	2610	3494	2357	2784	2825	2850
MAPT/4812N	3126	3966	2455	3236	2298	2852	2228	2497	1969	2953	2667	3392	2934	3712	2322	2912	3090	2882
MAPT/5225N	2883	3679	2261	2954	2117	3004	2263	2237	1856	2760	2217	2858	2595	3290	2202	2643	2895	2726
MAPT/6429N	32	30	16	22	7	19	9	32	20	12	12	24	21	24	11	23	31	27
MAPT/6694N	13	5	9	7	8	12	12	10	0	15	17	7	9	0	13	11	17	0
MAPT/8599N	3847	5152	3025	4059	2896	4028	2855	3246	2637	3617	3260	4121	3563	4530	3162	3581	3898	3704
MAPT/9075N	19	11	14	9	7	12	9	13	9	12	9	11	15	14	16	14	29	17
MAPT/9388N	17	32	27	34	10	34	15	23	24	15	18	20	22	30	10	31	24	24
MAPT/13645N	21	22	24	12	18	21	28	27	14	26	17	18	22	29	23	20	16	18
MAPT/15904N	3264	4300	2685	3490	2471	3467	2514	2845	2274	3161	2785	3607	3058	3902	2594	3220	3400	3130
MAPT/17578N	1816	2323	1578	2059	1481	2068	1529	1519	1295	1860	1580	1939	1815	2209	1326	1866	1990	1874
MAPT/24569N	8	6	11	11	8	0	0	9	5	15	12	12	11	9	21	12	10	10
MAPT/66918N	11	14	5	11	0	21	7	5	7	22	9	12	7	19	18	15	14	12
MAPT/67634N	1715	2295	1525	2010	1335	1946	1443	1604	1390	1719	1625	1740	1792	2212	1327	1917	2058	1950

## Sheet: PSEN1
ID	SRR19977742	SRR19977743	SRR19977744	SRR19977745	SRR19977746	SRR19977747	SRR19977748	SRR19977749	SRR19977750	SRR19977751	SRR19977752	SRR19977753	SRR19977754	SRR19977755	SRR19977756	SRR19977757	SRR19977758	SRR19977759
PSEN1/90N	553	506	562	709	509	526	638	456	580	507	689	546	529	602	544	422	607	488
PSEN1/1889N	429	391	414	417	390	400	436	319	403	394	415	313	382	384	313	340	443	324
PSEN1/2518N	364	314	375	419	368	337	420	319	356	372	388	275	339	366	291	280	386	268
PSEN1/5166N	261	252	322	349	309	283	357	241	285	256	329	218	252	268	280	285	338	258
PSEN1/5183N	444	376	365	464	356	405	409	304	413	385	444	317	400	363	335	315	416	370
PSEN1/5296N	453	382	405	434	378	364	464	325	392	367	438	334	375	370	314	279	456	344
PSEN1/5723N	211	181	206	199	194	190	226	169	222	141	234	145	160	177	176	169	235	178
PSEN1/8256N	407	338	414	422	396	380	496	312	399	379	447	312	393	357	349	334	462	325
PSEN1/9642N	7	9	8	8	5	11	13	5	8	0	0	20	10	6	0	7	5	11
PSEN1/11211N	372	344	339	359	294	333	371	266	359	345	425	305	326	384	306	273	384	291
PSEN1/11215N	62	46	56	91	47	38	47	31	67	48	85	40	61	29	36	28	67	46
PSEN1/13145N	325	242	305	289	283	261	312	237	282	270	338	217	255	263	236	218	313	233
PSEN1/22690N	210	189	218	243	191	221	174	181	233	213	234	180	201	234	234	165	227	217
PSEN1/22702N	323	216	295	387	243	283	323	230	275	261	340	263	286	310	258	201	252	236

## Sheet: PSEN2
ID	SRR19977742	SRR19977743	SRR19977744	SRR19977745	SRR19977746	SRR19977747	SRR19977748	SRR19977749	SRR19977750	SRR19977751	SRR19977752	SRR19977753	SRR19977754	SRR19977755	SRR19977756	SRR19977757	SRR19977758	SRR19977759
PSEN2/381N	42	48	61	61	48	54	43	53	40	49	38	65	45	47	24	50	55	41
PSEN2/384N	34	37	45	39	18	25	12	37	23	25	27	14	22	24	35	31	25	24
PSEN2/612N	64	43	44	37	33	22	43	25	19	38	39	16	27	24	25	28	39	19
PSEN2/670N	60	45	32	46	54	37	38	45	30	42	41	39	44	32	34	43	55	38
PSEN2/985N	24	53	49	60	44	37	31	57	51	41	51	38	39	60	34	45	45	44
PSEN2/1144N	54	49	68	67	34	48	42	66	60	85	65	59	55	54	53	65	50	45
PSEN2/1298N	85	86	108	86	75	87	48	80	53	82	88	66	72	84	57	82	74	93
PSEN2/1618N	86	82	81	91	75	84	47	78	61	58	71	87	66	76	64	70	71	63
PSEN2/1656N	121	148	141	158	92	91	93	98	97	110	115	107	82	134	75	83	111	99
PSEN2/2162N	60	87	72	74	58	56	46	69	54	69	70	67	40	70	31	43	58	53
PSEN2/2411N	58	53	53	59	62	43	43	46	47	53	50	46	48	51	51	37	66	50
PSEN2/3960N	91	78	98	128	54	48	83	46	48	85	96	63	51	60	51	69	73	51
PSEN2/4715N	15	9	16	7	6	8	5	10	6	8	11	11	5	8	0	10	13	13
PSEN2/6337N	107	136	118	160	88	95	105	92	121	124	112	100	81	120	86	97	88	100

## Sheet: RAB35
ID	SRR19977742	SRR19977743	SRR19977744	SRR19977745	SRR19977746	SRR19977747	SRR19977748	SRR19977749	SRR19977750	SRR19977751	SRR19977752	SRR19977753	SRR19977754	SRR19977755	SRR19977756	SRR19977757	SRR19977758	SRR19977759
RAB35/94N	733	675	754	737	639	685	636	601	648	598	734	618	650	677	588	517	857	550
RAB35/1437N	1150	1079	1000	1057	936	858	1032	826	932	884	1120	1080	949	957	859	821	1175	866
RAB35/1656N	23	19	35	26	23	23	25	35	20	23	31	16	35	23	33	24	44	27
RAB35/4467N	685	690	627	777	633	639	662	570	607	589	683	534	608	614	560	518	789	533
RAB35/4471N	13	19	16	11	19	8	9	10	0	12	11	6	10	22	19	10	19	13
RAB35/4671N	790	729	770	861	739	726	703	691	736	698	750	696	728	720	621	623	903	643
RAB35/7802N	7	6	7	10	5	9	5	6	10	0	12	7	0	0	15	5	8	6
RAB35/8131N	637	551	537	654	530	521	567	501	571	514	610	440	544	556	482	447	695	516

## Sheet: SNCA
ID	SRR19977742	SRR19977743	SRR19977744	SRR19977745	SRR19977746	SRR19977747	SRR19977748	SRR19977749	SRR19977750	SRR19977751	SRR19977752	SRR19977753	SRR19977754	SRR19977755	SRR19977756	SRR19977757	SRR19977758	SRR19977759
SNCA/1050N	209	217	166	219	177	153	188	155	189	192	221	234	247	257	172	153	302	182
SNCA/1269N	224	235	114	156	122	152	119	147	147	148	165	192	255	220	101	116	214	143
SNCA/2533N	725	845	492	620	532	594	565	507	457	562	641	822	840	790	536	523	810	579
SNCA/2559N	21	30	17	15	23	19	19	18	13	25	20	19	27	26	11	14	20	15
SNCA/5754N	880	922	545	750	627	614	682	554	541	676	694	956	938	860	632	535	951	587
SNCA/7362N	802	880	534	719	607	596	632	507	528	695	649	900	882	790	577	514	883	547
SNCA/92968N	804	938	534	644	600	610	606	585	523	650	676	935	901	787	591	542	891	621
