# Supplementary material for: Investigating Alzheimer’s Disease-Associated Genes Using Differential Splicing Frequency Analysis
Source: Cells. 2026 Jun 15;15(12):1086. doi: 10.3390/cells15121086 (PMC13297122; doi:10.3390/cells15121086)
Supplement: Supplementary file 1 [file cells-15-01086-s001.zip › S2/SRP397912.xlsx]

## Sheet: APP
group1	ATAC-seq	ATAC-seq	ATAC-seq	ATAC-seq	ATAC-seq	ATAC-seq	ATAC-seq	ATAC-seq	ATAC-seq	ATAC-seq	ATAC-seq	ATAC-seq	ATAC-seq	ATAC-seq	ATAC-seq	ATAC-seq	ATAC-seq	ATAC-seq	ATAC-seq	ATAC-seq	ATAC-seq	ATAC-seq	ATAC-seq	ATAC-seq	ATAC-seq	ATAC-seq	ATAC-seq	ATAC-seq	ATAC-seq	RNA-seq	RNA-seq	RNA-seq	RNA-seq	RNA-seq	RNA-seq	RNA-seq	RNA-seq	RNA-seq	RNA-seq	RNA-seq	RNA-seq	RNA-seq	RNA-seq	RNA-seq	RNA-seq	RNA-seq	RNA-seq	RNA-seq	RNA-seq
group2	SAD2	SAD2	SAD2	SAD2	SAD1	SAD1	SAD1	SAD1	FAD2	FAD2	FAD2	FAD2	FAD1	FAD1	FAD1	FAD1	SAD2	SAD2	SAD1	SAD1	SAD1	FAD2	FAD2	FAD1	FAD1	Control	Control	Control	Control	SAD2	SAD2	SAD1	SAD1	FAD2	FAD2	FAD1	FAD1	Control	Control	Control	Control	SAD2	SAD2	SAD1	SAD1	FAD2	FAD2	FAD1	FAD1
ID	SRR21619365	SRR21619366	SRR21619367	SRR21619368	SRR21619369	SRR21619370	SRR21619371	SRR21619372	SRR21619373	SRR21619374	SRR21619375	SRR21619376	SRR21619377	SRR21619394	SRR21619395	SRR21619396	SRR21619397	SRR21619398	SRR21619399	SRR21619400	SRR21619401	SRR21619402	SRR21619403	SRR21619404	SRR21619405	SRR21619406	SRR21619407	SRR21619408	SRR21619409	SRR21619378	SRR21619379	SRR21619380	SRR21619381	SRR21619382	SRR21619383	SRR21619384	SRR21619385	SRR21619386	SRR21619387	SRR21619388	SRR21619389	SRR21619390	SRR21619391	SRR21619392	SRR21619393	SRR21619410	SRR21619411	SRR21619412	SRR21619413
APP/725N	0	0	0	0	0	0	0	0	0	0	0	0	0	0	0	0	0	0	0	0	0	0	0	0	0	0	0	0	0	1700	2590	2167	1875	2561	2131	2601	2253	2116	1968	2316	1742	3436	4108	10262	6858	2188	1947	1914	1868
APP/937N	0	0	0	0	0	0	0	0	0	0	0	0	0	0	0	0	0	0	0	0	0	0	0	0	0	0	0	0	0	1859	3063	2846	2327	3281	2694	3239	2751	2585	2441	2773	2276	3699	3859	9132	6708	2366	1950	1795	1813
APP/2042N	0	0	0	0	0	0	0	0	0	0	0	0	0	0	0	0	0	0	0	0	0	0	0	0	0	0	0	0	0	1709	2392	2232	1747	2356	2076	2269	2208	2202	1832	2202	1735	2723	3233	7788	5055	1972	1511	1491	1345
APP/2598N	0	0	0	0	0	0	0	0	0	0	0	0	0	0	0	0	0	0	0	0	0	0	0	0	0	0	0	0	0	1576	2269	2445	1959	2293	1964	2674	2270	2212	2050	2420	1906	1823	2593	9224	6709	1453	896	1215	1141
APP/5704N	0	0	0	0	0	0	0	0	0	0	0	0	0	0	0	0	0	0	0	0	0	0	0	0	0	0	0	0	0	2306	3818	3556	2595	3985	3359	3586	3278	3148	2948	3520	2721	6400	7417	19435	12428	4420	3594	3440	3611
APP/6315N	0	0	0	0	0	0	0	0	0	0	0	0	0	0	0	0	0	0	0	0	0	0	0	0	0	0	0	0	0	1738	2685	2293	2083	2833	2318	2641	2353	2275	2011	2422	1946	3228	3702	8082	6316	1997	1693	1702	1778
APP/6663N	0	0	0	0	0	0	0	0	0	0	0	0	0	0	0	0	0	0	0	0	0	0	0	0	0	0	0	0	0	2305	3421	3267	2667	3784	3160	3837	3201	3263	2798	3297	2658	4509	4704	11176	7855	2460	2248	1869	1801
APP/7350N	0	0	0	0	0	0	0	0	0	0	0	0	0	0	0	0	0	0	0	0	0	0	0	0	0	0	0	0	0	1678	2504	2430	1934	2827	2350	2604	2422	2394	2117	2434	1987	3475	4072	8675	6331	2307	2015	1656	1745
APP/9950N	0	0	0	0	0	0	0	0	0	0	0	0	0	0	0	0	0	0	0	0	0	0	0	0	0	0	0	0	0	1843	2856	2808	2199	2843	2595	3087	2840	2673	2531	2844	2309	3897	3977	12085	7700	2588	2255	2183	1807
APP/14882N	0	0	0	0	0	0	0	0	0	0	0	0	0	0	0	0	0	0	0	0	0	0	0	0	0	0	0	0	0	1331	1998	1954	1696	2055	1739	2271	1939	2014	1664	2112	1561	1686	2239	8617	5882	1321	845	1117	974
APP/17537N	0	0	0	0	0	0	0	0	0	0	0	0	0	0	0	0	0	0	0	0	0	0	0	0	0	0	0	0	0	427	704	671	503	892	704	706	592	573	468	647	500	2596	2317	2080	2324	1286	1292	1038	1201
APP/19314N	0	0	0	0	0	0	0	0	0	0	0	0	0	0	0	0	0	0	0	0	0	0	0	0	0	0	0	0	0	1888	2851	2639	2269	2810	2406	2997	2552	2477	2260	2529	2036	3120	3573	10406	6781	1906	1900	1914	1665
APP/21657N	0	0	0	0	0	0	0	0	0	0	0	0	0	0	0	0	0	0	0	0	0	0	0	0	0	0	0	0	0	2374	3437	3397	2741	3557	3172	3695	3024	3123	2693	3435	2648	5164	5996	15397	9765	3143	2588	2453	2296
APP/21906N	0	0	0	0	0	0	0	0	0	0	0	0	0	0	0	0	0	0	0	0	0	0	0	0	0	0	0	0	0	1951	2841	2665	2292	3015	2431	3054	2747	2607	2318	2640	2002	2980	3574	10253	6571	1838	1700	1598	1580
APP/28957N	0	0	0	0	0	0	0	0	0	0	0	0	0	0	0	0	0	0	0	0	0	0	0	0	0	0	0	0	0	2433	3756	3701	2854	3861	3258	3777	3409	3223	2854	3461	2606	6326	6477	18072	11205	3849	3273	2841	2881
APP/36594N	0	0	0	0	0	0	0	0	0	0	0	0	0	0	0	0	0	0	0	0	0	0	0	0	0	0	0	0	0	1264	1892	1751	1495	2170	1662	1880	1808	1640	1542	1804	1381	2188	3053	5328	4901	1633	1305	1231	1182
APP/39362N	0	0	0	0	0	0	0	0	0	0	0	0	0	0	0	0	0	0	0	0	0	0	0	0	0	0	0	0	0	144	342	171	103	379	373	307	195	94	119	94	99	220	234	530	210	160	205	157	146
APP/42627N	0	0	0	0	0	0	0	0	0	0	0	0	0	0	0	0	0	0	0	0	0	0	0	0	0	0	0	0	0	1592	2517	2206	1917	2509	2142	2641	2314	2237	1868	2466	1877	3376	3958	11322	6691	2377	1971	1893	1780
APP/58417N	0	0	0	0	0	0	0	0	0	0	0	0	0	0	0	0	0	0	0	0	0	0	0	0	0	0	0	0	0	1397	2108	2053	1862	2400	1901	2518	2041	1970	1777	2155	1666	2603	2920	8065	5126	1426	1455	1315	1255
																														0.0443281	0.0438764	0.0453682	0.0501643	0.0476087	0.0447979	0.0499762	0.0461796	0.0460001	0.0464466	0.0472888	0.0467243	0.0410251	0.0405522	0.0433768	0.040872	0.0350455	0.0419998	0.0400646	0.03938
In this study, we differentiated familial and sporadic AD patient-derived induced pluripotent stem cells (iPSCs) into hippocampal progenitors, CA3 neurons, and cerebral organoids.																															0.0441023		0.0477663		0.0462033		0.0480779				0.0466149		0.0407886		0.0421244		0.0385226		0.0397223
[truncated: 12 more columns]

## Sheet: APOE
ID	SRR21619365_Aligned.out.sam	SRR21619366_Aligned.out.sam	SRR21619367_Aligned.out.sam	SRR21619368_Aligned.out.sam	SRR21619369_Aligned.out.sam	SRR21619370_Aligned.out.sam	SRR21619371_Aligned.out.sam	SRR21619372_Aligned.out.sam	SRR21619373_Aligned.out.sam	SRR21619374_Aligned.out.sam	SRR21619375_Aligned.out.sam	SRR21619376_Aligned.out.sam	SRR21619377_Aligned.out.sam	SRR21619378_Aligned.out.sam	SRR21619379_Aligned.out.sam	SRR21619380_Aligned.out.sam	SRR21619381_Aligned.out.sam	SRR21619382_Aligned.out.sam	SRR21619383_Aligned.out.sam	SRR21619384_Aligned.out.sam	SRR21619385_Aligned.out.sam	SRR21619386_Aligned.out.sam	SRR21619387_Aligned.out.sam	SRR21619388_Aligned.out.sam	SRR21619389_Aligned.out.sam	SRR21619390_Aligned.out.sam	SRR21619391_Aligned.out.sam	SRR21619392_Aligned.out.sam	SRR21619393_Aligned.out.sam	SRR21619394_Aligned.out.sam	SRR21619395_Aligned.out.sam	SRR21619396_Aligned.out.sam	SRR21619397_Aligned.out.sam	SRR21619398_Aligned.out.sam	SRR21619399_Aligned.out.sam	SRR21619400_Aligned.out.sam	SRR21619401_Aligned.out.sam	SRR21619402_Aligned.out.sam	SRR21619403_Aligned.out.sam	SRR21619404_Aligned.out.sam	SRR21619405_Aligned.out.sam	SRR21619406_Aligned.out.sam	SRR21619407_Aligned.out.sam	SRR21619408_Aligned.out.sam	SRR21619409_Aligned.out.sam	SRR21619410_Aligned.out.sam	SRR21619411_Aligned.out.sam	SRR21619412_Aligned.out.sam	SRR21619413_Aligned.out.sam
APOE/580N	0	0	0	0	0	0	0	0	0	0	0	0	0	4041	5726	5407	4974	5503	4296	6202	5357	5654	4407	5630	4270	1947	584	67	29	0	0	0	0	0	0	0	0	0	0	0	0	0	0	0	0	100	308	537	99
[truncated: 12 more columns]

## Sheet: CLU
ID	SRR21619365_Aligned.out.sam	SRR21619366_Aligned.out.sam	SRR21619367_Aligned.out.sam	SRR21619368_Aligned.out.sam	SRR21619369_Aligned.out.sam	SRR21619370_Aligned.out.sam	SRR21619371_Aligned.out.sam	SRR21619372_Aligned.out.sam	SRR21619373_Aligned.out.sam	SRR21619374_Aligned.out.sam	SRR21619375_Aligned.out.sam	SRR21619376_Aligned.out.sam	SRR21619377_Aligned.out.sam	SRR21619378_Aligned.out.sam	SRR21619379_Aligned.out.sam	SRR21619380_Aligned.out.sam	SRR21619381_Aligned.out.sam	SRR21619382_Aligned.out.sam	SRR21619383_Aligned.out.sam	SRR21619384_Aligned.out.sam	SRR21619385_Aligned.out.sam	SRR21619386_Aligned.out.sam	SRR21619387_Aligned.out.sam	SRR21619388_Aligned.out.sam	SRR21619389_Aligned.out.sam	SRR21619390_Aligned.out.sam	SRR21619391_Aligned.out.sam	SRR21619392_Aligned.out.sam	SRR21619393_Aligned.out.sam	SRR21619394_Aligned.out.sam	SRR21619395_Aligned.out.sam	SRR21619396_Aligned.out.sam	SRR21619397_Aligned.out.sam	SRR21619398_Aligned.out.sam	SRR21619399_Aligned.out.sam	SRR21619400_Aligned.out.sam	SRR21619401_Aligned.out.sam	SRR21619402_Aligned.out.sam	SRR21619403_Aligned.out.sam	SRR21619404_Aligned.out.sam	SRR21619405_Aligned.out.sam	SRR21619406_Aligned.out.sam	SRR21619407_Aligned.out.sam	SRR21619408_Aligned.out.sam	SRR21619409_Aligned.out.sam	SRR21619410_Aligned.out.sam	SRR21619411_Aligned.out.sam	SRR21619412_Aligned.out.sam	SRR21619413_Aligned.out.sam
CLU/209N	0	0	0	0	0	0	0	0	0	0	0	0	0	389	708	771	411	1652	1687	715	545	470	475	480	438	1898	777	9100	7856	0	0	0	0	0	0	0	0	0	0	0	0	0	0	0	0	176	42	148	0
CLU/1018N	0	0	0	0	0	0	0	0	0	0	0	0	0	385	721	778	472	1709	1935	627	563	500	555	598	472	2030	908	7692	8015	0	0	0	0	0	0	0	0	0	0	0	0	0	0	0	0	107	41	166	7
CLU/1144N	0	0	0	0	0	0	0	0	0	0	0	0	0	439	814	943	411	1762	1850	812	568	494	593	544	424	1664	690	7015	7683	0	0	0	0	0	0	0	0	0	0	0	0	0	0	0	0	116	33	166	7
CLU/2413N	0	0	0	0	0	0	0	0	0	0	0	0	0	571	1103	1113	513	2463	2892	877	799	580	686	735	611	3320	1252	13248	10416	0	0	0	0	0	0	0	0	0	0	0	0	0	0	0	0	257	90	223	19
CLU/4281N	0	0	0	0	0	0	0	0	0	0	0	0	0	454	861	843	490	1720	2045	763	575	571	638	627	468	2070	832	7441	8512	0	0	0	0	0	0	0	0	0	0	0	0	0	0	0	0	153	38	209	8
[truncated: 12 more columns]

## Sheet: DENND1B
ID	SRR21619365_Aligned.out.sam	SRR21619366_Aligned.out.sam	SRR21619367_Aligned.out.sam	SRR21619368_Aligned.out.sam	SRR21619369_Aligned.out.sam	SRR21619370_Aligned.out.sam	SRR21619371_Aligned.out.sam	SRR21619372_Aligned.out.sam	SRR21619373_Aligned.out.sam	SRR21619374_Aligned.out.sam	SRR21619375_Aligned.out.sam	SRR21619376_Aligned.out.sam	SRR21619377_Aligned.out.sam	SRR21619378_Aligned.out.sam	SRR21619379_Aligned.out.sam	SRR21619380_Aligned.out.sam	SRR21619381_Aligned.out.sam	SRR21619382_Aligned.out.sam	SRR21619383_Aligned.out.sam	SRR21619384_Aligned.out.sam	SRR21619385_Aligned.out.sam	SRR21619386_Aligned.out.sam	SRR21619387_Aligned.out.sam	SRR21619388_Aligned.out.sam	SRR21619389_Aligned.out.sam	SRR21619390_Aligned.out.sam	SRR21619391_Aligned.out.sam	SRR21619392_Aligned.out.sam	SRR21619393_Aligned.out.sam	SRR21619394_Aligned.out.sam	SRR21619395_Aligned.out.sam	SRR21619396_Aligned.out.sam	SRR21619397_Aligned.out.sam	SRR21619398_Aligned.out.sam	SRR21619399_Aligned.out.sam	SRR21619400_Aligned.out.sam	SRR21619401_Aligned.out.sam	SRR21619402_Aligned.out.sam	SRR21619403_Aligned.out.sam	SRR21619404_Aligned.out.sam	SRR21619405_Aligned.out.sam	SRR21619406_Aligned.out.sam	SRR21619407_Aligned.out.sam	SRR21619408_Aligned.out.sam	SRR21619409_Aligned.out.sam	SRR21619410_Aligned.out.sam	SRR21619411_Aligned.out.sam	SRR21619412_Aligned.out.sam	SRR21619413_Aligned.out.sam
[truncated: 12 more columns]

## Sheet: GAPDH
ID	SRR21619365_Aligned.out.sam	SRR21619366_Aligned.out.sam	SRR21619367_Aligned.out.sam	SRR21619368_Aligned.out.sam	SRR21619369_Aligned.out.sam	SRR21619370_Aligned.out.sam	SRR21619371_Aligned.out.sam	SRR21619372_Aligned.out.sam	SRR21619373_Aligned.out.sam	SRR21619374_Aligned.out.sam	SRR21619375_Aligned.out.sam	SRR21619376_Aligned.out.sam	SRR21619377_Aligned.out.sam	SRR21619378_Aligned.out.sam	SRR21619379_Aligned.out.sam	SRR21619380_Aligned.out.sam	SRR21619381_Aligned.out.sam	SRR21619382_Aligned.out.sam	SRR21619383_Aligned.out.sam	SRR21619384_Aligned.out.sam	SRR21619385_Aligned.out.sam	SRR21619386_Aligned.out.sam	SRR21619387_Aligned.out.sam	SRR21619388_Aligned.out.sam	SRR21619389_Aligned.out.sam	SRR21619390_Aligned.out.sam	SRR21619391_Aligned.out.sam	SRR21619392_Aligned.out.sam	SRR21619393_Aligned.out.sam	SRR21619394_Aligned.out.sam	SRR21619395_Aligned.out.sam	SRR21619396_Aligned.out.sam	SRR21619397_Aligned.out.sam	SRR21619398_Aligned.out.sam	SRR21619399_Aligned.out.sam	SRR21619400_Aligned.out.sam	SRR21619401_Aligned.out.sam	SRR21619402_Aligned.out.sam	SRR21619403_Aligned.out.sam	SRR21619404_Aligned.out.sam	SRR21619405_Aligned.out.sam	SRR21619406_Aligned.out.sam	SRR21619407_Aligned.out.sam	SRR21619408_Aligned.out.sam	SRR21619409_Aligned.out.sam	SRR21619410_Aligned.out.sam	SRR21619411_Aligned.out.sam	SRR21619412_Aligned.out.sam	SRR21619413_Aligned.out.sam
GAPDH/90N	0	0	0	0	0	0	0	0	0	0	0	0	0	37429	52351	49591	44412	51026	40578	59776	51150	47686	44611	51830	41361	178455	146975	35627	21693	0	0	0	0	0	0	0	0	0	0	0	0	0	13	0	0	44816	72465	57998	69306
GAPDH/92N	0	0	0	0	0	0	0	0	0	0	0	0	0	23104	33368	31560	27858	32577	25052	36041	31395	30701	27758	32536	26797	98337	81516	18585	11217	0	0	0	0	0	0	0	0	0	0	0	0	0	0	0	0	25512	41451	31838	43250
GAPDH/104N	0	0	0	0	0	0	0	0	0	0	0	0	0	23142	32016	30615	28108	32449	25999	35988	31804	30170	27491	32392	26016	95941	78978	18966	12792	0	0	0	0	0	0	0	0	0	0	0	0	0	0	0	0	25047	39681	32115	37957
GAPDH/129N	0	0	0	0	0	0	0	0	0	0	0	0	0	19304	27674	26233	23024	27814	21615	30504	26689	25377	22712	27577	22134	90764	76210	15701	10648	0	7	0	0	0	0	0	0	0	0	0	0	0	6	0	0	22765	36461	28842	37453
GAPDH/193N	0	0	0	0	0	0	0	0	0	0	0	0	0	30200	43132	41115	36856	42420	33855	46802	40088	39749	35895	42439	34102	122285	102538	24403	14288	0	0	0	0	0	0	0	0	0	0	0	0	0	8	0	0	30308	48708	37800	48657
GAPDH/240N	0	0	0	0	0	0	0	0	0	0	0	0	0	12307	17319	16498	14562	17141	13642	18716	16383	15916	13570	16971	13841	46938	36979	7743	5905	0	0	0	0	0	0	0	0	0	0	0	0	0	0	0	0	10125	16780	13021	17570
GAPDH/1632N	0	0	0	0	0	0	0	0	0	0	0	0	0	24709	34502	32729	29391	33717	26683	37898	33049	32068	28095	33673	27242	115081	91446	22448	14062	0	0	0	0	0	0	0	0	0	0	0	0	0	9	0	0	25827	42459	34646	45209
[truncated: 12 more columns]

## Sheet: MAPT
ID	SRR21619365_Aligned.out.sam	SRR21619366_Aligned.out.sam	SRR21619367_Aligned.out.sam	SRR21619368_Aligned.out.sam	SRR21619369_Aligned.out.sam	SRR21619370_Aligned.out.sam	SRR21619371_Aligned.out.sam	SRR21619372_Aligned.out.sam	SRR21619373_Aligned.out.sam	SRR21619374_Aligned.out.sam	SRR21619375_Aligned.out.sam	SRR21619376_Aligned.out.sam	SRR21619377_Aligned.out.sam	SRR21619378_Aligned.out.sam	SRR21619379_Aligned.out.sam	SRR21619380_Aligned.out.sam	SRR21619381_Aligned.out.sam	SRR21619382_Aligned.out.sam	SRR21619383_Aligned.out.sam	SRR21619384_Aligned.out.sam	SRR21619385_Aligned.out.sam	SRR21619386_Aligned.out.sam	SRR21619387_Aligned.out.sam	SRR21619388_Aligned.out.sam	SRR21619389_Aligned.out.sam	SRR21619390_Aligned.out.sam	SRR21619391_Aligned.out.sam	SRR21619392_Aligned.out.sam	SRR21619393_Aligned.out.sam	SRR21619394_Aligned.out.sam	SRR21619395_Aligned.out.sam	SRR21619396_Aligned.out.sam	SRR21619397_Aligned.out.sam	SRR21619398_Aligned.out.sam	SRR21619399_Aligned.out.sam	SRR21619400_Aligned.out.sam	SRR21619401_Aligned.out.sam	SRR21619402_Aligned.out.sam	SRR21619403_Aligned.out.sam	SRR21619404_Aligned.out.sam	SRR21619405_Aligned.out.sam	SRR21619406_Aligned.out.sam	SRR21619407_Aligned.out.sam	SRR21619408_Aligned.out.sam	SRR21619409_Aligned.out.sam	SRR21619410_Aligned.out.sam	SRR21619411_Aligned.out.sam	SRR21619412_Aligned.out.sam	SRR21619413_Aligned.out.sam
[truncated: 12 more columns]

## Sheet: PSEN1
ID	SRR21619365_Aligned.out.sam	SRR21619366_Aligned.out.sam	SRR21619367_Aligned.out.sam	SRR21619368_Aligned.out.sam	SRR21619369_Aligned.out.sam	SRR21619370_Aligned.out.sam	SRR21619371_Aligned.out.sam	SRR21619372_Aligned.out.sam	SRR21619373_Aligned.out.sam	SRR21619374_Aligned.out.sam	SRR21619375_Aligned.out.sam	SRR21619376_Aligned.out.sam	SRR21619377_Aligned.out.sam	SRR21619378_Aligned.out.sam	SRR21619379_Aligned.out.sam	SRR21619380_Aligned.out.sam	SRR21619381_Aligned.out.sam	SRR21619382_Aligned.out.sam	SRR21619383_Aligned.out.sam	SRR21619384_Aligned.out.sam	SRR21619385_Aligned.out.sam	SRR21619386_Aligned.out.sam	SRR21619387_Aligned.out.sam	SRR21619388_Aligned.out.sam	SRR21619389_Aligned.out.sam	SRR21619390_Aligned.out.sam	SRR21619391_Aligned.out.sam	SRR21619392_Aligned.out.sam	SRR21619393_Aligned.out.sam	SRR21619394_Aligned.out.sam	SRR21619395_Aligned.out.sam	SRR21619396_Aligned.out.sam	SRR21619397_Aligned.out.sam	SRR21619398_Aligned.out.sam	SRR21619399_Aligned.out.sam	SRR21619400_Aligned.out.sam	SRR21619401_Aligned.out.sam	SRR21619402_Aligned.out.sam	SRR21619403_Aligned.out.sam	SRR21619404_Aligned.out.sam	SRR21619405_Aligned.out.sam	SRR21619406_Aligned.out.sam	SRR21619407_Aligned.out.sam	SRR21619408_Aligned.out.sam	SRR21619409_Aligned.out.sam	SRR21619410_Aligned.out.sam	SRR21619411_Aligned.out.sam	SRR21619412_Aligned.out.sam	SRR21619413_Aligned.out.sam
PSEN1/90N	0	0	0	0	0	0	0	0	0	0	0	0	0	92	146	164	83	117	84	106	108	136	118	118	85	249	290	242	253	0	0	0	0	0	0	0	0	0	0	0	0	0	0	0	0	153	189	221	166
PSEN1/1889N	0	0	0	0	0	0	0	0	0	0	0	0	0	87	186	156	109	159	124	198	170	149	175	204	143	275	336	396	157	0	0	0	0	0	0	0	0	0	0	0	0	0	0	0	0	175	141	192	157
PSEN1/2518N	0	0	0	0	0	0	0	0	0	0	0	0	0	107	140	136	102	135	104	148	121	106	103	119	101	180	172	282	171	0	0	0	0	0	0	0	0	0	0	0	0	0	0	0	0	112	128	147	135
PSEN1/5166N	0	0	0	0	0	0	0	0	0	0	0	0	0	72	78	81	76	80	57	144	79	85	76	96	65	209	182	260	206	0	0	0	0	0	0	0	0	0	0	0	0	0	0	0	0	56	120	160	98
PSEN1/5296N	0	0	0	0	0	0	0	0	0	0	0	0	0	114	168	152	102	125	138	169	141	173	132	143	143	324	311	168	395	0	0	0	0	0	0	0	0	0	0	0	0	0	0	0	0	156	160	219	211
PSEN1/8256N	0	0	0	0	0	0	0	0	0	0	0	0	0	144	205	191	138	157	158	226	169	160	151	175	116	290	387	490	225	0	0	0	0	0	0	0	0	0	0	0	0	0	0	0	0	109	200	260	221
PSEN1/11211N	0	0	0	0	0	0	0	0	0	0	0	0	0	65	94	82	88	93	130	128	97	104	83	120	91	194	233	793	60	0	0	0	0	0	0	0	0	0	0	0	0	0	0	0	0	81	111	114	170
PSEN1/13145N	0	0	0	0	0	0	0	0	0	0	0	0	0	113	125	127	106	116	99	123	97	125	93	126	78	122	169	148	257	0	0	0	0	0	0	0	0	0	0	0	0	0	0	0	0	77	104	123	101
PSEN1/22690N	0	0	0	0	0	0	0	0	0	0	0	0	0	57	73	86	49	96	49	73	74	85	54	64	39	95	116	60	108	0	0	0	0	0	0	0	0	0	0	0	0	0	0	0	0	49	46	95	50
PSEN1/22702N	0	0	0	0	0	0	0	0	0	0	0	0	0	51	69	56	61	70	41	95	52	70	65	74	58	47	73	211	37	0	0	0	0	0	0	0	0	0	0	0	0	0	0	0	0	68	83	89	89
[truncated: 12 more columns]

## Sheet: PSEN2
ID	SRR21619365_Aligned.out.sam	SRR21619366_Aligned.out.sam	SRR21619367_Aligned.out.sam	SRR21619368_Aligned.out.sam	SRR21619369_Aligned.out.sam	SRR21619370_Aligned.out.sam	SRR21619371_Aligned.out.sam	SRR21619372_Aligned.out.sam	SRR21619373_Aligned.out.sam	SRR21619374_Aligned.out.sam	SRR21619375_Aligned.out.sam	SRR21619376_Aligned.out.sam	SRR21619377_Aligned.out.sam	SRR21619378_Aligned.out.sam	SRR21619379_Aligned.out.sam	SRR21619380_Aligned.out.sam	SRR21619381_Aligned.out.sam	SRR21619382_Aligned.out.sam	SRR21619383_Aligned.out.sam	SRR21619384_Aligned.out.sam	SRR21619385_Aligned.out.sam	SRR21619386_Aligned.out.sam	SRR21619387_Aligned.out.sam	SRR21619388_Aligned.out.sam	SRR21619389_Aligned.out.sam	SRR21619390_Aligned.out.sam	SRR21619391_Aligned.out.sam	SRR21619392_Aligned.out.sam	SRR21619393_Aligned.out.sam	SRR21619394_Aligned.out.sam	SRR21619395_Aligned.out.sam	SRR21619396_Aligned.out.sam	SRR21619397_Aligned.out.sam	SRR21619398_Aligned.out.sam	SRR21619399_Aligned.out.sam	SRR21619400_Aligned.out.sam	SRR21619401_Aligned.out.sam	SRR21619402_Aligned.out.sam	SRR21619403_Aligned.out.sam	SRR21619404_Aligned.out.sam	SRR21619405_Aligned.out.sam	SRR21619406_Aligned.out.sam	SRR21619407_Aligned.out.sam	SRR21619408_Aligned.out.sam	SRR21619409_Aligned.out.sam	SRR21619410_Aligned.out.sam	SRR21619411_Aligned.out.sam	SRR21619412_Aligned.out.sam	SRR21619413_Aligned.out.sam
[truncated: 12 more columns]

## Sheet: RAB35
ID	SRR21619365_Aligned.out.sam	SRR21619366_Aligned.out.sam	SRR21619367_Aligned.out.sam	SRR21619368_Aligned.out.sam	SRR21619369_Aligned.out.sam	SRR21619370_Aligned.out.sam	SRR21619371_Aligned.out.sam	SRR21619372_Aligned.out.sam	SRR21619373_Aligned.out.sam	SRR21619374_Aligned.out.sam	SRR21619375_Aligned.out.sam	SRR21619376_Aligned.out.sam	SRR21619377_Aligned.out.sam	SRR21619378_Aligned.out.sam	SRR21619379_Aligned.out.sam	SRR21619380_Aligned.out.sam	SRR21619381_Aligned.out.sam	SRR21619382_Aligned.out.sam	SRR21619383_Aligned.out.sam	SRR21619384_Aligned.out.sam	SRR21619385_Aligned.out.sam	SRR21619386_Aligned.out.sam	SRR21619387_Aligned.out.sam	SRR21619388_Aligned.out.sam	SRR21619389_Aligned.out.sam	SRR21619390_Aligned.out.sam	SRR21619391_Aligned.out.sam	SRR21619392_Aligned.out.sam	SRR21619393_Aligned.out.sam	SRR21619394_Aligned.out.sam	SRR21619395_Aligned.out.sam	SRR21619396_Aligned.out.sam	SRR21619397_Aligned.out.sam	SRR21619398_Aligned.out.sam	SRR21619399_Aligned.out.sam	SRR21619400_Aligned.out.sam	SRR21619401_Aligned.out.sam	SRR21619402_Aligned.out.sam	SRR21619403_Aligned.out.sam	SRR21619404_Aligned.out.sam	SRR21619405_Aligned.out.sam	SRR21619406_Aligned.out.sam	SRR21619407_Aligned.out.sam	SRR21619408_Aligned.out.sam	SRR21619409_Aligned.out.sam	SRR21619410_Aligned.out.sam	SRR21619411_Aligned.out.sam	SRR21619412_Aligned.out.sam	SRR21619413_Aligned.out.sam
RAB35/94N	0	0	0	0	0	0	0	0	0	0	0	0	0	106	128	135	116	122	110	135	94	163	125	155	100	221	210	733	137	0	0	0	0	0	0	0	0	0	0	0	0	0	0	0	0	112	480	240	383
RAB35/1437N	0	0	0	0	0	0	0	0	0	0	0	0	0	139	178	212	144	172	156	177	152	214	165	165	152	346	460	688	370	0	0	0	0	0	0	0	0	0	0	0	0	0	0	0	0	264	746	347	689
RAB35/4467N	0	0	0	0	0	0	0	0	0	0	0	0	0	90	136	161	151	141	114	173	100	153	136	186	92	205	277	266	253	0	0	0	0	0	0	0	0	0	0	0	0	0	0	0	0	195	429	270	302
RAB35/4671N	0	0	0	0	0	0	0	0	0	0	0	0	0	106	160	173	136	183	144	205	170	179	148	193	153	196	359	362	310	0	0	0	0	0	0	0	0	0	0	0	0	0	0	0	0	166	507	273	476
RAB35/8131N	0	0	0	0	0	0	0	0	0	0	0	0	0	88	97	111	115	135	108	153	83	104	135	154	81	121	281	139	173	0	0	0	0	0	0	0	0	0	0	0	0	0	0	0	0	125	268	220	217
[truncated: 12 more columns]

## Sheet: SNCA
ID	SRR21619365_Aligned.out.sam	SRR21619366_Aligned.out.sam	SRR21619367_Aligned.out.sam	SRR21619368_Aligned.out.sam	SRR21619369_Aligned.out.sam	SRR21619370_Aligned.out.sam	SRR21619371_Aligned.out.sam	SRR21619372_Aligned.out.sam	SRR21619373_Aligned.out.sam	SRR21619374_Aligned.out.sam	SRR21619375_Aligned.out.sam	SRR21619376_Aligned.out.sam	SRR21619377_Aligned.out.sam	SRR21619378_Aligned.out.sam	SRR21619379_Aligned.out.sam	SRR21619380_Aligned.out.sam	SRR21619381_Aligned.out.sam	SRR21619382_Aligned.out.sam	SRR21619383_Aligned.out.sam	SRR21619384_Aligned.out.sam	SRR21619385_Aligned.out.sam	SRR21619386_Aligned.out.sam	SRR21619387_Aligned.out.sam	SRR21619388_Aligned.out.sam	SRR21619389_Aligned.out.sam	SRR21619390_Aligned.out.sam	SRR21619391_Aligned.out.sam	SRR21619392_Aligned.out.sam	SRR21619393_Aligned.out.sam	SRR21619394_Aligned.out.sam	SRR21619395_Aligned.out.sam	SRR21619396_Aligned.out.sam	SRR21619397_Aligned.out.sam	SRR21619398_Aligned.out.sam	SRR21619399_Aligned.out.sam	SRR21619400_Aligned.out.sam	SRR21619401_Aligned.out.sam	SRR21619402_Aligned.out.sam	SRR21619403_Aligned.out.sam	SRR21619404_Aligned.out.sam	SRR21619405_Aligned.out.sam	SRR21619406_Aligned.out.sam	SRR21619407_Aligned.out.sam	SRR21619408_Aligned.out.sam	SRR21619409_Aligned.out.sam	SRR21619410_Aligned.out.sam	SRR21619411_Aligned.out.sam	SRR21619412_Aligned.out.sam	SRR21619413_Aligned.out.sam
SNCA/2533N	0	0	0	0	0	0	0	0	0	0	0	0	0	16	20	40	22	55	29	30	24	30	68	33	17	28	23	117	82	0	0	0	0	0	0	0	0	0	0	0	0	0	0	0	0	126	101	229	87
SNCA/7362N	0	0	0	0	0	0	0	0	0	0	0	0	0	20	21	55	22	62	58	71	41	29	55	33	48	5	39	261	79	0	0	0	0	0	0	0	0	0	0	0	0	0	0	0	0	132	125	256	95
[truncated: 12 more columns]
