# Supplementary material for: Investigating Alzheimer’s Disease-Associated Genes Using Differential Splicing Frequency Analysis
Source: Cells. 2026 Jun 15;15(12):1086. doi: 10.3390/cells15121086 (PMC13297122; doi:10.3390/cells15121086)
Supplement: Supplementary file 1 [file cells-15-01086-s001.zip › S2/SRP398685.xlsx]

## Sheet: APP
ID	SRR21676099	SRR21676100	SRR21676101	SRR21676102	SRR21676103	SRR21676104	SRR21676105	SRR21676106	SRR21676107	SRR21676108	SRR21676109	SRR21676110	SRR21676111	SRR21676112	SRR21676113	SRR21676114	SRR21676115	SRR21676116	SRR21676117	SRR21676118	SRR21676119	SRR21676120	SRR21676121	SRR21676122	SRR21676123	SRR21676124	SRR21676125	SRR21676126	SRR21676127	SRR21676128	SRR21676129	SRR21676130	SRR21676131	SRR21676132	SRR21676133
group1	AD	AD	AD/LBD	AD/LBD	AD/LBD	AD/LBD	CONTROL	CONTROL	CONTROL	CONTROL	CONTROL	AD	CONTROL	CONTROL	CONTROL	CONTROL	CONTROL	CONTROL	AD	AD	AD	AD	AD	AD	AD	AD	AD	AD/VaD	AD/VaD	AD/VaD	AD/VaD	AD	AD	AD	AD
group2	Hippocampus	Hypothalamus	CC	Amygdala	Hippocampus	Hypothalamus	CC	Amygdala	Hippocampus	Hypothalamus	CC	CC	Amygdala	Hippocampus	Hypothalamus	Amygdala	Hippocampus	Hypothalamus	CC	Amygdala	Hippocampus	Hypothalamus	Amygdala	CC	Amygdala	Hippocampus	Hypothalamus	CC	Amygdala	Hippocampus	Hypothalamus	CC	Amygdala	Hippocampus	Hypothalamus
group3	Moderate	Moderate	Moderate	Moderate	Moderate	Moderate	NA	NA	NA	NA	NA	Moderate	NA	NA	NA	Moderate	Moderate	Moderate	Mild	Mild	Mild	Mild	Moderate	Moderate	Moderate	Moderate	Moderate	Mild	Mild	Mild	Mild	Moderate	Moderate	Moderate	Moderate
APP/35N	0	0	0	0	0	0	0	0	0	0	0	0	0	6	0	0	0	0	0	0	0	0	0	0	0	0	0	1	0	0	0	0	0	0	0
APP/69N	0	0	0	0	0	0	0	0	0	0	0	0	0	0	1	0	0	0	0	0	0	0	0	0	22	0	0	0	0	0	0	1	0	0	0
APP/72N	0	0	14	5	0	6	0	0	0	3	0	0	0	2	0	0	0	0	0	0	0	2	3	1	1	4	2	5	3	6	2	0	0	0	2
APP/144N	0	0	9	4	0	4	0	0	0	0	0	0	0	2	0	0	0	0	0	0	0	2	3	1	1	2	0	4	3	4	2	0	0	0	0
APP/725N	199	542	454	475	374	508	294	225	248	237	751	496	434	497	795	303	290	336	272	216	169	158	727	709	260	348	316	327	472	250	410	540	287	247	619
APP/937N	303	1060	1145	899	581	792	339	484	528	576	1407	968	801	695	1210	488	444	510	693	400	362	368	1119	981	470	575	567	721	732	467	750	931	446	585	758
APP/2042N	200	541	560	552	378	516	269	284	231	283	821	485	463	463	800	391	330	350	301	220	202	180	805	707	273	360	404	511	388	298	382	556	302	328	524
APP/2598N	85	97	151	97	117	92	60	91	122	77	200	209	76	191	167	92	91	78	102	82	93	102	134	152	132	179	132	68	74	70	112	136	76	90	97
APP/5704N	68	219	208	174	136	202	94	62	112	82	351	261	176	192	424	139	97	117	83	75	48	39	263	305	82	134	161	153	108	99	117	216	125	77	266
APP/6315N	116	336	238	258	189	271	178	118	131	117	419	220	262	334	452	199	175	199	108	137	101	79	403	414	117	194	178	153	234	136	218	300	172	116	356
APP/6663N	64	168	202	186	121	127	76	69	80	83	310	219	185	165	319	80	84	93	101	87	89	42	240	289	70	106	125	136	96	67	165	174	115	87	236
APP/7350N	75	192	245	209	136	168	83	65	119	84	379	273	227	204	427	110	106	121	117	97	79	40	296	319	81	130	166	180	93	87	183	216	143	103	308
APP/9484N	0	0	0	5	3	2	0	0	0	0	2	2	0	0	8	1	0	0	0	0	0	2	1	0	0	0	2	0	0	0	2	0	0	0	0
APP/9950N	50	143	170	143	84	127	67	44	72	88	250	136	129	115	263	72	58	95	110	88	69	26	194	261	72	128	91	121	108	60	112	157	76	70	182
APP/11147N	0	0	0	2	2	0	0	0	0	0	0	2	0	0	8	0	0	0	0	0	0	1	1	0	0	0	0	0	0	0	2	0	0	0	0
APP/13096N	0	0	4	0	3	0	2	5	0	4	9	20	0	0	2	1	0	2	0	0	0	0	0	11	0	0	0	0	0	0	0	3	0	0	5
APP/14638N	0	2	69	5	3	7	3	3	7	8	50	46	7	2	13	3	4	7	7	3	4	0	5	22	11	6	6	20	3	5	4	8	0	3	8
APP/14882N	46	49	71	47	57	47	38	42	53	25	115	108	35	96	75	43	50	61	44	56	58	52	68	87	65	117	84	36	44	42	58	83	41	47	48
APP/16501N	0	0	0	0	0	0	0	0	1	3	4	0	0	0	0	0	0	2	0	0	0	0	0	9	0	0	0	0	0	0	0	0	0	0	0
APP/17537N	128	245	401	305	204	192	123	149	185	230	727	468	317	238	428	167	203	186	247	188	131	147	404	499	165	255	235	408	313	162	280	465	153	197	474
APP/19314N	358	1087	1074	912	646	828	354	478	582	576	1472	960	855	883	1323	529	491	529	712	442	398	385	1241	1112	569	646	566	734	833	469	704	962	456	712	872
APP/19341N	0	0	0	0	0	0	0	0	0	0	18	0	0	0	0	0	0	0	0	0	0	0	0	0	0	0	0	0	0	0	0	0	0	0	0
APP/20696N	0	6	0	8	3	3	2	2	0	6	0	4	2	3	5	0	1	0	0	2	1	2	10	3	4	0	4	0	1	0	2	1	8	0	1
APP/21657N	244	474	874	653	506	513	291	404	451	549	1525	936	506	464	730	395	404	469	496	444	335	365	937	1142	412	542	486	830	677	422	664	958	363	515	900
APP/21906N	339	522	559	503	325	476	280	321	289	357	792	585	412	455	765	330	254	321	368	306	152	197	691	664	351	416	341	460	409	311	368	509	317	357	532
APP/23880N	0	7	0	4	2	1	2	1	0	3	0	3	0	4	5	0	1	0	0	0	0	0	7	0	2	0	4	0	0	0	2	0	1	0	1
APP/24423N	0	4	2	8	4	6	1	2	3	0	1	8	4	1	6	0	6	2	0	0	0	0	4	13	3	0	0	0	4	4	2	6	0	4	3
APP/28006N	0	0	0	0	0	0	0	0	7	1	3	0	0	0	2	0	0	5	0	0	0	0	0	0	0	0	0	0	0	0	0	0	1	0	0
APP/28957N	49	124	77	113	67	74	84	72	42	45	159	81	78	96	160	83	76	63	44	45	32	28	183	143	61	63	80	82	115	61	84	105	78	60	130
APP/36128N	0	0	0	0	0	0	0	18	0	0	0	0	0	0	0	0	0	0	0	0	0	0	0	11	0	0	0	0	0	0	0	0	0	0	0
APP/36594N	154	273	263	254	187	266	155	99	107	114	414	259	234	247	398	194	147	151	118	121	74	72	430	417	173	196	202	186	156	145	183	257	155	164	306
APP/39362N	37	436	131	251	146	244	146	121	61	82	287	173	218	256	499	129	114	119	35	20	11	19	353	240	65	110	57	91	185	98	123	111	121	154	203
APP/41847N	0	0	2	0	0	0	0	0	10	7	2	1	0	0	0	0	0	2	0	2	0	0	0	1	0	0	0	0	0	0	0	2	0	0	2
APP/42627N	199	670	691	464	360	482	256	273	290	364	1053	711	561	504	913	308	310	379	320	262	200	201	688	659	228	416	370	489	342	272	505	594	247	412	578
APP/43692N	2	2	0	3	1	2	6	0	0	4	0	0	3	3	0	2	0	1	0	0	3	0	1	0	0	0	0	0	1	1	0	0	1	0	1
APP/57071N	0	0	0	0	0	0	0	0	2	2	2	0	0	0	0	0	0	0	0	1	0	0	0	7	2	0	0	0	0	0	0	0	0	0	0
APP/58417N	369	499	648	699	455	543	250	356	380	436	1313	723	604	498	936	432	342	434	447	370	256	210	988	784	501	563	413	589	624	394	372	641	358	556	733
Splicing frequency/58417N	0.119611	0.064822	0.0784314	0.0965736	0.089391	0.0835513	0.0724008	0.093981	0.09239	0.0980657	0.10229	0.0865143	0.0916679	0.0752721	0.0840668	0.0961924	0.0838646	0.093696	0.0946032	0.100983	0.0892919	0.0772343	0.0968722	0.0786912	0.119485	0.10255	0.0827324	0.0934179	0.103689	0.100254	0.0640496	0.0808119	0.08857	0.113841	0.0899939
group1	AD	AD	AD	AD	AD/LBD	AD/LBD	AD/LBD	AD/LBD	CONTROL	CONTROL	CONTROL	CONTROL	AD/VaD	AD/VaD	AD/VaD	AD/VaD
group2	Amygdala	Hippocampus	Hypothalamus	CC	Amygdala	Hippocampus	Hypothalamus	CC	Amygdala	Hippocampus	Hypothalamus	CC	Amygdala	Hippocampus	Hypothalamus	CC
	0.100983	0.119611	0.064822	0.0865143	0.0965736	0.089391	0.0835513	0.0784314	0.093981	0.09239	0.0980657	0.0724008	0.103689	0.100254	0.0640496	0.0934179
	0.0968722	0.0892919	0.0772343	0.0946032					0.0916679	0.0752721	0.0840668	0.10229
	0.119485	0.10255	0.0899939	0.0786912					0.0961924	0.0838646	0.093696
	0.08857	0.113841	0.0827324	0.0808119

## Sheet: APOE
ID	SRR21676099	SRR21676100	SRR21676101	SRR21676102	SRR21676103	SRR21676104	SRR21676105	SRR21676106	SRR21676107	SRR21676108	SRR21676109	SRR21676110	SRR21676111	SRR21676112	SRR21676113	SRR21676114	SRR21676115	SRR21676116	SRR21676117	SRR21676118	SRR21676119	SRR21676120	SRR21676121	SRR21676122	SRR21676123	SRR21676124	SRR21676125	SRR21676126	SRR21676127	SRR21676128	SRR21676129	SRR21676130	SRR21676131	SRR21676132	SRR21676133
50	0	0	0	0	1	1	0	0	0	0	0	0	0	0	0	0	0	0	0	0	0	0	8	0	0	0	2	0	0	0	0	1	1	0	0
86	0	0	0	0	0	0	0	0	0	0	0	0	0	0	0	0	0	0	0	0	0	0	0	0	0	0	0	0	0	0	0	0	31	0	0
236	0	0	0	0	0	7	0	0	0	0	0	0	0	0	0	0	0	0	0	0	0	0	0	0	0	0	0	0	0	0	0	0	0	0	0
312	0	0	0	0	0	0	0	0	0	0	0	0	0	0	0	0	78	0	0	0	0	0	0	0	0	0	0	0	0	0	0	0	0	0	0
505	0	0	0	74	0	0	0	0	0	0	0	0	0	0	0	0	0	0	0	0	0	0	0	0	0	0	0	0	0	0	0	0	0	0	0
580	178	102	54	259	182	241	274	42	39	105	76	62	129	110	79	222	238	88	19	33	24	61	446	111	69	145	195	15	135	42	107	112	242	85	210
678	8	1	6	10	6	7	8	2	6	8	9	10	2	8	14	8	11	3	2	4	1	3	10	4	8	6	3	2	4	2	5	6	4	10	1
760	48	28	4	55	54	52	67	23	12	11	21	28	40	30	22	72	71	33	3	12	13	18	97	26	12	55	47	4	11	16	22	35	47	11	70
1092	145	49	25	154	127	129	182	48	45	36	52	60	94	90	50	192	181	87	4	31	39	59	244	73	63	139	161	18	63	33	80	95	116	46	160

## Sheet: PSEN1
ID	SRR21676099	SRR21676100	SRR21676101	SRR21676102	SRR21676103	SRR21676104	SRR21676105	SRR21676106	SRR21676107	SRR21676108	SRR21676109	SRR21676110	SRR21676111	SRR21676112	SRR21676113	SRR21676114	SRR21676115	SRR21676116	SRR21676117	SRR21676118	SRR21676119	SRR21676120	SRR21676121	SRR21676122	SRR21676123	SRR21676124	SRR21676125	SRR21676126	SRR21676127	SRR21676128	SRR21676129	SRR21676130	SRR21676131	SRR21676132	SRR21676133
41	0	0	0	0	0	0	2	0	0	0	9	0	0	0	0	0	0	0	7	0	0	6	0	3	0	0	0	0	0	0	0	0	0	1	0
78	0	0	0	6	0	0	2	0	0	0	0	7	0	0	0	0	0	0	2	0	0	2	0	17	0	0	0	0	0	0	0	0	0	0	0
90	290	77	334	220	186	190	150	303	519	586	956	857	169	90	242	179	277	307	1287	683	546	130	149	946	175	196	60	521	140	192	353	1002	159	184	487
122	3	0	0	4	6	3	4	4	4	8	7	1	2	1	6	0	5	3	4	5	10	0	0	4	2	0	0	4	0	0	4	3	2	2	0
168	0	0	0	0	0	0	2	0	0	0	7	4	0	0	0	0	0	0	6	0	0	5	0	3	0	0	0	0	0	0	0	0	0	1	0
205	0	0	0	0	0	0	0	0	0	0	0	0	0	0	0	0	0	0	1	0	0	1	0	10	0	0	0	0	0	0	0	0	0	0	0
227	0	0	0	0	0	0	0	0	0	0	0	0	0	0	0	0	0	0	0	0	0	0	0	17	2	0	0	0	0	0	0	0	0	0	0
295	0	0	0	0	0	0	0	0	0	0	7	0	0	0	0	0	0	0	5	0	0	4	0	6	0	0	0	0	0	0	0	5	0	1	0
1241	3	2	0	0	0	2	1	6	10	4	16	12	3	0	3	1	6	5	19	15	11	3	1	21	0	1	2	4	0	3	0	19	1	0	6
1253	3	1	3	2	3	1	1	6	19	4	16	24	1	0	5	3	10	14	23	16	15	1	1	20	1	1	0	4	1	4	15	12	3	0	4
1889	21	33	268	58	63	66	31	28	39	24	107	137	40	30	146	33	40	32	28	23	16	13	64	99	58	44	25	81	20	41	31	63	26	62	112
2518	46	33	141	43	33	44	68	62	60	72	150	132	45	37	69	58	49	58	108	68	60	19	37	126	62	48	28	89	33	38	50	140	54	38	105
3981	0	0	0	0	0	2	0	0	0	0	4	0	0	0	0	0	0	0	0	0	0	0	0	6	0	0	0	0	0	0	0	0	0	0	0
4311	1	1	2	0	0	0	0	2	2	1	4	0	0	0	0	2	0	0	3	7	3	1	0	1	0	1	0	1	0	2	0	1	0	0	0
5166	10	10	84	9	22	26	11	38	23	17	86	63	18	23	47	34	22	30	30	20	29	8	36	62	41	17	24	55	13	15	32	49	27	20	71
5183	1	5	15	2	4	7	5	4	10	2	6	5	12	4	8	4	5	2	1	2	1	0	8	20	10	5	8	3	2	3	10	13	9	0	11
5296	6	2	29	6	1	4	3	6	4	6	25	46	9	10	28	23	7	3	2	2	3	0	31	17	12	12	3	14	2	4	11	7	7	3	16
5723	26	18	98	37	18	18	17	31	26	35	81	52	11	17	42	15	22	24	40	15	19	10	19	41	28	26	21	46	12	21	23	46	24	31	33
8256	7	5	54	16	13	12	9	11	7	5	50	61	10	28	50	37	12	28	10	13	7	6	32	29	22	20	11	41	5	13	14	16	18	9	39
10571	15	0	6	2	2	6	2	4	8	7	7	15	1	0	3	0	2	9	30	12	8	2	1	14	4	1	0	6	1	3	9	8	1	0	4
10658	2	1	3	2	0	0	1	1	2	3	4	11	1	2	4	2	0	5	17	5	3	3	2	13	1	3	3	4	0	1	3	2	1	0	6
11902	1	0	2	1	0	1	1	0	4	4	8	1	0	2	0	7	4	1	11	10	3	0	1	6	1	4	2	0	0	2	0	6	3	0	2
11914	7	0	6	0	4	5	0	3	3	7	14	7	2	0	4	4	4	5	15	8	7	2	1	7	3	3	0	7	1	3	0	4	3	0	3
13145	18	7	65	38	11	16	29	25	20	35	78	63	16	13	41	13	19	13	38	20	9	9	21	32	22	19	16	33	14	15	29	43	26	13	37
21246	0	0	1	0	1	0	1	0	0	0	1	0	1	0	0	0	0	0	0	8	0	0	0	0	0	0	2	0	0	0	2	0	1	0	0
22690	16	19	96	26	13	25	17	15	28	51	108	87	23	23	37	32	26	27	53	32	30	20	20	103	19	19	12	41	15	11	37	67	32	21	52
22702	10	9	60	27	23	33	13	16	24	43	53	86	18	12	38	25	29	29	45	26	15	12	33	50	15	21	9	40	13	20	34	41	26	27	56

## Sheet: PSEN2
ID	SRR21676099	SRR21676100	SRR21676101	SRR21676102	SRR21676103	SRR21676104	SRR21676105	SRR21676106	SRR21676107	SRR21676108	SRR21676109	SRR21676110	SRR21676111	SRR21676112	SRR21676113	SRR21676114	SRR21676115	SRR21676116	SRR21676117	SRR21676118	SRR21676119	SRR21676120	SRR21676121	SRR21676122	SRR21676123	SRR21676124	SRR21676125	SRR21676126	SRR21676127	SRR21676128	SRR21676129	SRR21676130	SRR21676131	SRR21676132	SRR21676133
312	0	1	0	0	0	0	0	0	0	0	0	0	0	0	0	0	0	1	0	0	0	7	0	6	0	0	0	0	0	0	0	0	2	0	0
381	2	1	1	6	2	10	3	3	3	6	4	1	5	1	15	5	0	6	0	0	2	10	15	1	11	9	6	0	4	2	0	7	5	6	3
384	1	0	1	3	2	4	3	3	0	0	2	1	1	3	1	3	3	0	0	0	1	0	1	12	0	5	1	1	3	2	1	1	0	6	0
612	5	6	1	14	13	12	4	6	4	0	11	1	5	2	24	6	2	6	0	0	0	1	4	2	4	2	8	0	2	8	1	0	5	14	6
670	5	12	3	11	13	12	7	4	3	3	7	5	12	13	21	9	7	5	1	4	3	2	16	3	14	12	14	5	18	4	8	2	4	11	1
985	7	7	8	10	19	19	6	4	6	7	11	2	10	9	26	13	3	14	3	4	5	10	26	4	7	19	10	7	8	9	8	1	7	7	5
1018	4	5	0	0	7	4	0	0	1	0	2	6	5	0	10	3	4	0	0	0	0	0	4	2	0	3	0	0	6	0	2	0	4	2	2
1144	5	6	7	15	10	10	5	7	5	6	3	4	6	18	33	23	4	11	0	6	6	6	17	0	10	10	21	6	1	2	4	3	3	8	6
1298	7	12	8	27	16	23	14	10	20	5	3	5	11	19	26	15	11	15	0	6	3	13	19	10	13	17	11	0	7	0	7	2	3	10	9
1618	8	21	5	16	25	22	11	11	7	17	5	7	26	29	36	10	16	9	4	5	4	4	23	0	14	12	7	4	11	17	10	4	6	11	5
1656	5	4	1	3	4	2	9	6	2	0	6	3	2	3	5	5	4	6	0	1	1	2	9	3	7	3	2	0	4	0	4	0	2	2	1
2162	9	1	1	15	8	9	4	16	3	2	7	6	7	4	17	5	2	13	2	1	1	6	7	3	4	4	0	0	5	0	2	4	3	0	3
2411	5	21	9	14	21	14	11	13	5	7	3	9	14	20	31	16	23	10	4	9	4	5	17	4	20	11	20	8	27	7	15	2	2	22	10
3960	7	10	8	1	16	16	11	5	1	0	1	9	7	4	9	10	7	12	3	3	0	3	10	1	3	6	3	0	6	2	5	0	2	7	2
5875	0	0	0	0	0	0	0	0	0	0	0	0	0	0	0	0	0	0	0	0	0	0	0	0	0	0	0	0	8	1	0	0	0	2	0
6337	4	8	2	5	9	11	6	11	1	6	9	7	12	6	16	12	4	6	2	2	1	3	16	6	6	6	3	1	5	7	3	0	3	13	4
8966	2	11	2	2	2	8	0	0	2	0	0	0	2	0	10	1	5	7	0	2	0	0	3	2	0	0	0	0	0	3	3	4	3	0	0
9987	0	1	2	4	0	0	0	0	0	0	0	0	0	0	0	0	0	0	0	0	0	0	0	2	0	3	0	0	0	0	0	0	0	7	0

## Sheet: CLU
ID	SRR21676099	SRR21676100	SRR21676101	SRR21676102	SRR21676103	SRR21676104	SRR21676105	SRR21676106	SRR21676107	SRR21676108	SRR21676109	SRR21676110	SRR21676111	SRR21676112	SRR21676113	SRR21676114	SRR21676115	SRR21676116	SRR21676117	SRR21676118	SRR21676119	SRR21676120	SRR21676121	SRR21676122	SRR21676123	SRR21676124	SRR21676125	SRR21676126	SRR21676127	SRR21676128	SRR21676129	SRR21676130	SRR21676131	SRR21676132	SRR21676133
102	49	61	37	37	31	22	24	5	12	16	34	33	24	21	28	29	31	14	18	21	26	27	18	17	31	50	76	20	26	17	47	82	47	31	26
168	0	0	0	0	0	0	0	0	0	6	1	0	0	0	1	2	3	0	0	0	2	0	0	0	0	0	1	0	2	0	0	1	0	0	0
209	1682	793	828	1226	1171	642	1243	372	372	515	543	526	669	907	801	1085	1163	609	265	680	1049	627	2111	489	1331	1570	2339	110	410	261	311	1282	1257	699	629
213	6	0	0	5	0	4	0	0	0	0	2	1	1	1	1	0	6	0	2	0	0	0	5	0	1	4	2	0	0	4	3	2	4	0	1
284	6	2	0	0	1	1	8	0	0	0	4	0	1	0	0	2	1	0	0	0	2	0	0	0	0	0	1	1	1	0	1	0	6	0	0
528	3990	2941	4767	4935	4563	3124	3078	1561	1600	2477	1911	2711	2576	3083	3334	4559	3333	1873	805	934	1537	2181	6736	1631	3089	4603	7437	930	2166	1274	1929	4225	3815	4880	1819
531	88	53	113	72	84	52	40	32	39	50	41	43	52	88	56	83	71	34	23	19	32	40	159	40	58	109	170	29	24	27	45	84	97	94	60
545	25	26	30	61	46	30	38	21	10	23	40	20	39	35	23	48	24	10	7	4	13	3	58	34	22	36	78	4	24	3	37	56	39	18	44
546	0	0	0	0	0	3	0	0	0	0	0	0	0	0	0	0	0	0	0	0	0	0	0	0	0	6	0	0	0	0	0	0	0	0	0
1000	12	14	23	17	13	11	7	4	0	2	4	3	7	13	3	6	12	14	0	7	11	3	6	4	2	11	13	4	1	1	5	8	9	0	3
1018	6384	3887	6689	7528	6543	4608	4254	2581	3140	4309	2934	4717	3764	4363	4185	5756	4941	3173	1800	1615	2461	2834	9328	2536	4554	6257	9427	1166	2675	1777	2732	7288	5110	6675	3320
1144	2870	2100	2906	3519	3322	2323	2085	944	976	1339	1384	1816	1721	2646	2535	3288	2520	1250	394	535	914	1514	5495	1363	2495	3518	5974	596	1297	944	1464	2776	2642	2801	1500
1388	1123	1198	1838	2425	2062	1313	1332	665	447	648	726	951	1192	1739	1482	1843	1811	809	98	209	252	867	3667	514	1617	2241	4089	275	1011	586	823	1092	1828	1898	839
1389	0	0	0	0	1	0	0	0	0	0	0	0	4	0	0	0	0	0	0	0	0	6	0	0	0	0	0	0	0	0	0	0	0	0	0
2413	3969	3450	6097	6787	5956	4240	3580	1908	1704	2708	2312	3462	3417	4645	4052	5590	5018	2453	489	655	920	2917	9540	1896	3761	5768	9990	1046	2501	1678	2646	4533	4682	6010	2776
3572	18	7	0	5	8	3	6	2	0	2	0	0	4	4	1	4	13	2	4	5	11	2	6	2	3	3	7	0	0	6	5	4	9	1	5
3981	0	0	0	91	0	0	0	0	0	0	0	0	0	0	0	0	0	0	0	0	0	0	0	0	0	0	0	0	0	0	0	0	0	0	0
4002	6	2	1	0	2	0	1	1	0	0	0	0	0	0	1	0	2	0	0	0	0	0	0	0	0	2	0	0	0	0	0	1	1	0	0
4054	453	364	371	667	630	419	453	131	125	157	237	225	313	398	337	523	573	258	33	71	106	224	1090	188	402	645	1397	56	243	129	155	434	530	311	344
4281	3651	2487	3809	4513	4211	3070	2778	1312	1406	2118	1855	2530	2264	2709	2738	3989	3057	1683	693	816	1274	2061	6124	1561	2820	4178	7146	825	2152	1135	1926	4358	3670	4344	1973

## Sheet: MAPT
ID	SRR21676099	SRR21676100	SRR21676101	SRR21676102	SRR21676103	SRR21676104	SRR21676105	SRR21676106	SRR21676107	SRR21676108	SRR21676109	SRR21676110	SRR21676111	SRR21676112	SRR21676113	SRR21676114	SRR21676115	SRR21676116	SRR21676117	SRR21676118	SRR21676119	SRR21676120	SRR21676121	SRR21676122	SRR21676123	SRR21676124	SRR21676125	SRR21676126	SRR21676127	SRR21676128	SRR21676129	SRR21676130	SRR21676131	SRR21676132	SRR21676133
22	0	0	0	0	0	0	0	0	0	0	0	5	6	11	4	0	0	0	0	7	2	0	12	5	14	2	3	0	0	0	0	0	1	7	0
40	0	0	0	0	0	0	0	0	0	0	3	2	2	1	4	0	0	0	2	0	0	0	0	0	0	0	2	1	0	0	0	0	0	7	1
136	0	0	0	0	0	0	0	6	0	0	0	0	0	0	0	0	0	0	0	0	0	0	0	0	0	0	0	0	0	0	0	0	0	0	0
238	0	0	0	0	0	0	0	0	0	0	2	0	0	0	2	0	0	0	2	2	8	1	3	6	3	11	0	0	0	0	0	0	0	0	1
371	0	0	0	0	0	0	0	0	0	0	0	0	0	0	0	0	0	0	0	0	0	0	0	0	8	0	0	0	0	0	0	0	0	0	0
1278	0	0	0	0	0	0	0	0	0	0	0	0	0	0	0	0	0	0	0	0	0	0	0	0	0	0	0	0	0	0	0	6	0	0	0
1384	9	8	11	21	17	13	8	25	21	12	12	8	17	11	12	10	14	13	7	15	4	3	23	8	26	26	34	4	1	3	1	8	4	12	8
2439	5	8	0	11	4	13	2	3	0	0	0	3	16	2	15	8	6	10	3	7	10	0	12	1	9	6	6	2	12	14	6	0	2	14	4
2559	1	0	1	2	6	6	8	1	2	2	0	2	12	1	2	3	0	0	6	2	2	0	6	1	1	4	0	4	8	1	0	2	2	2	2
2782	5	1	17	15	6	13	8	1	9	6	15	19	4	13	9	15	15	8	1	1	9	8	27	17	11	16	30	6	1	0	0	5	5	20	9
2883	6	0	0	2	1	0	2	9	6	0	1	9	2	1	1	1	4	0	0	1	5	2	0	3	4	4	0	2	0	1	0	1	0	7	0
2952	0	3	0	2	4	2	7	14	7	8	4	1	0	4	0	7	0	2	2	7	1	0	0	2	1	4	2	0	0	0	0	7	4	4	0
3149	0	2	0	6	0	1	0	0	0	0	0	0	0	0	0	2	0	0	0	0	0	0	0	0	2	0	0	0	0	0	0	0	0	0	0
3807	0	0	0	0	0	0	0	0	0	0	0	0	0	0	3	0	0	0	0	0	0	0	1	0	0	3	0	0	0	0	0	0	0	9	0
3840	28	52	54	89	69	63	49	41	20	14	73	68	111	84	132	47	51	53	32	11	8	21	112	33	40	53	43	51	49	35	30	63	62	88	75
3903	6	2	0	11	5	8	1	1	2	1	2	1	15	4	14	15	1	7	3	9	8	1	11	3	6	7	0	2	16	14	1	0	1	20	7
4277	6	0	0	0	0	0	0	0	0	0	0	0	0	0	0	0	0	0	0	0	0	0	0	0	0	0	0	0	0	0	0	0	0	0	0
4293	10	8	13	20	12	16	22	10	4	5	8	29	32	18	46	31	22	10	5	1	4	6	41	14	17	18	19	11	10	13	14	4	18	4	15
4364	215	207	147	460	421	312	252	389	178	172	298	262	384	159	334	379	305	199	183	112	76	61	508	248	251	333	127	288	373	259	133	243	198	515	210
4812	195	179	131	424	347	264	244	366	170	124	182	206	310	110	256	264	263	147	123	98	89	60	445	293	251	300	135	268	296	200	169	208	225	345	160
5225	27	30	31	24	49	21	35	16	12	11	28	33	47	42	42	34	38	18	6	10	17	13	61	56	20	32	24	12	15	22	7	20	26	29	30
6429	31	45	22	102	77	45	54	37	12	22	28	20	82	41	63	48	44	28	5	27	11	6	124	33	25	40	15	21	97	45	15	9	42	43	32
8599	94	149	98	268	209	181	180	160	92	75	164	157	203	129	236	219	153	122	45	58	41	40	328	144	111	166	93	156	206	159	84	134	116	244	184
9388	34	28	15	91	81	35	37	22	13	12	16	17	61	41	39	32	22	16	0	21	9	3	65	15	16	27	9	10	53	15	14	5	25	27	32
13645	87	91	93	150	104	111	78	65	32	50	98	107	164	148	171	70	91	78	23	28	29	22	189	58	57	90	70	73	85	83	51	88	83	167	94
15094	1	0	0	4	0	1	0	0	6	1	1	0	4	0	0	0	0	0	3	2	0	0	0	1	0	0	1	5	5	4	0	2	3	0	0
15904	23	27	39	32	42	35	28	5	24	9	34	35	26	21	35	29	40	34	14	11	9	10	55	48	20	36	32	33	17	11	18	45	46	29	40
17578	46	65	68	121	85	66	73	66	35	30	60	96	135	95	147	114	68	47	15	17	26	13	146	68	71	71	26	52	71	48	44	38	45	121	51
67634	50	74	58	135	109	120	59	67	40	45	122	97	124	56	114	76	92	59	42	19	26	10	154	105	56	85	71	97	93	38	48	97	61	82	100
129269	0	0	0	6	0	0	0	0	0	0	0	0	0	0	0	0	0	0	0	0	0	0	0	0	0	0	0	0	0	0	0	0	0	0	0
201962	0	0	0	0	0	0	0	0	0	0	3	2	6	2	3	0	0	0	0	0	0	9	7	3	0	13	1	0	0	0	2	0	0	0	7

## Sheet: DENND1B
ID	SRR21676099	SRR21676100	SRR21676101	SRR21676102	SRR21676103	SRR21676104	SRR21676105	SRR21676106	SRR21676107	SRR21676108	SRR21676109	SRR21676110	SRR21676111	SRR21676112	SRR21676113	SRR21676114	SRR21676115	SRR21676116	SRR21676117	SRR21676118	SRR21676119	SRR21676120	SRR21676121	SRR21676122	SRR21676123	SRR21676124	SRR21676125	SRR21676126	SRR21676127	SRR21676128	SRR21676129	SRR21676130	SRR21676131	SRR21676132	SRR21676133
411	4	2	0	0	2	1	0	1	0	2	0	2	0	0	2	0	0	4	0	0	0	0	0	1	0	0	1	0	0	0	0	2	0	0	8
742	1	7	6	5	12	1	5	6	5	0	4	2	9	13	1	10	2	4	0	0	4	1	6	1	5	4	5	1	1	0	1	4	2	7	8
755	2	1	2	8	2	5	0	0	0	3	1	1	2	4	3	7	2	3	0	3	2	3	4	0	5	0	6	0	0	0	0	3	5	0	1
887	2	8	5	6	6	3	4	8	2	2	0	8	6	12	10	11	3	2	0	6	2	5	3	4	2	0	5	0	4	0	2	0	11	3	2
926	1	3	1	5	4	4	0	1	1	1	0	1	5	11	7	2	8	5	0	1	0	1	2	2	2	2	6	0	0	0	2	0	2	2	5
946	1	1	1	1	0	9	0	2	0	2	0	4	1	1	0	2	8	2	0	2	3	0	6	2	1	4	3	2	2	2	1	2	2	2	2
998	2	1	1	7	3	1	0	0	4	4	0	5	5	3	5	6	2	1	0	0	1	2	3	1	2	2	1	6	0	0	0	1	0	5	2
1311	10	11	4	20	12	16	21	13	16	17	10	7	15	6	5	7	7	2	1	10	2	8	13	9	6	5	15	5	6	0	17	9	7	12	13
1963	32	26	11	43	30	52	29	24	35	80	28	28	31	21	31	30	17	16	8	12	14	16	22	25	16	20	26	2	18	24	12	25	30	29	34
2206	4	2	2	12	7	13	2	6	1	4	2	0	5	4	9	7	11	2	2	3	0	4	11	0	2	7	14	0	7	8	0	2	15	4	3
2868	38	26	25	80	49	52	41	63	86	88	48	46	47	27	50	43	65	22	21	24	60	27	36	40	55	31	41	12	27	30	50	47	43	44	88
3362	0	0	0	0	6	0	0	0	0	0	0	0	0	0	1	0	0	0	0	0	0	0	0	0	0	0	0	0	0	0	0	0	0	0	0
4291	0	0	2	3	1	4	6	4	2	1	2	8	3	1	2	7	0	0	4	4	0	1	4	7	0	0	0	1	6	0	0	5	0	4	9
4756	3	3	5	3	7	9	8	3	9	19	5	2	7	4	13	5	3	2	0	2	6	1	0	11	4	10	9	1	0	1	9	1	8	9	13
4906	3	6	6	3	4	3	5	5	2	1	3	2	4	7	3	11	2	1	0	3	2	4	5	2	4	1	4	0	2	0	0	2	11	0	4
5120	3	8	6	17	8	6	15	11	12	12	11	0	2	4	6	5	5	2	2	13	5	11	11	6	3	2	5	0	3	0	3	4	5	7	10
5682	4	13	7	25	19	18	15	18	24	26	15	11	9	10	25	11	20	2	8	5	24	9	15	16	11	11	18	3	8	7	29	13	13	17	26
5984	31	55	43	92	61	63	48	51	102	133	63	50	65	43	62	58	50	42	50	36	48	35	62	50	39	53	30	14	36	23	48	75	23	68	93
6248	0	4	6	5	13	2	4	8	7	0	0	2	10	8	3	10	2	3	0	0	3	0	6	1	2	4	9	4	3	0	2	0	1	9	3
6491	30	40	30	97	52	54	32	48	87	103	52	47	50	40	50	36	55	25	32	26	51	15	52	41	42	42	24	11	27	32	46	48	32	49	81
10484	0	4	2	18	0	3	0	0	2	2	1	0	0	2	0	0	0	0	0	1	7	6	0	0	3	0	4	0	0	1	3	2	5	0	3
11739	21	24	11	15	11	15	22	9	17	17	7	14	31	6	24	5	10	13	0	0	14	15	7	27	15	17	12	4	6	5	15	17	32	14	27
11954	3	10	4	6	1	6	9	3	7	7	2	4	6	0	6	2	3	1	2	3	9	4	5	10	8	5	9	2	3	2	12	10	6	8	11
13667	19	41	19	39	26	32	24	23	29	77	20	22	27	24	38	33	25	22	20	7	12	17	20	23	14	20	18	5	19	7	22	41	17	30	41
24951	29	35	43	80	38	70	38	75	68	71	35	49	42	32	43	39	71	27	22	13	68	22	34	32	34	24	29	10	15	22	45	82	34	39	85
27010	0	6	2	3	2	1	0	1	1	3	0	6	4	9	10	5	4	3	0	2	0	1	3	1	1	0	3	0	1	0	0	2	0	3	1
30039	0	5	3	2	6	5	2	6	3	0	1	0	0	9	7	6	0	0	0	1	4	0	7	5	2	1	4	2	3	0	3	0	1	3	1
40861	16	18	12	22	16	33	20	13	19	38	15	22	24	13	17	24	9	13	9	6	13	16	14	17	9	14	20	0	13	22	7	17	24	17	30
57793	5	5	5	8	1	10	1	2	1	2	0	0	5	4	15	7	4	4	3	0	3	1	11	0	7	7	14	0	5	4	2	2	9	10	7
94747	0	0	0	0	0	0	0	4	0	7	0	0	0	0	0	2	3	0	0	0	0	0	0	0	0	0	0	0	1	8	0	0	0	0	0

## Sheet: RAB35
ID	SRR21676099	SRR21676100	SRR21676101	SRR21676102	SRR21676103	SRR21676104	SRR21676105	SRR21676106	SRR21676107	SRR21676108	SRR21676109	SRR21676110	SRR21676111	SRR21676112	SRR21676113	SRR21676114	SRR21676115	SRR21676116	SRR21676117	SRR21676118	SRR21676119	SRR21676120	SRR21676121	SRR21676122	SRR21676123	SRR21676124	SRR21676125	SRR21676126	SRR21676127	SRR21676128	SRR21676129	SRR21676130	SRR21676131	SRR21676132	SRR21676133
94	2	14	5	15	14	12	13	5	3	4	18	12	15	19	25	21	4	23	4	1	1	15	28	15	18	15	15	4	12	10	1	11	1	15	13
1437	9	12	10	23	40	22	19	4	10	9	16	13	31	21	25	32	13	11	4	9	14	14	59	27	18	14	18	19	16	18	8	7	10	11	12
4467	4	9	5	8	6	4	7	12	4	0	10	1	15	3	6	14	9	6	0	0	0	0	11	2	2	5	3	6	11	5	4	2	1	4	4
4671	2	3	1	5	7	6	7	0	1	8	13	1	9	9	10	5	10	1	0	3	6	4	11	4	2	4	7	2	13	0	6	2	2	5	8
7802	0	0	2	0	3	0	2	0	0	0	2	0	0	0	3	0	2	0	0	0	0	0	0	0	0	6	2	0	0	0	0	0	0	0	0
8131	9	14	6	22	20	11	12	21	17	8	16	6	21	12	24	23	12	8	5	7	6	7	30	4	9	14	13	12	24	12	9	5	15	8	15
