# Supplementary material for: Investigating Alzheimer’s Disease-Associated Genes Using Differential Splicing Frequency Analysis
Source: Cells. 2026 Jun 15;15(12):1086. doi: 10.3390/cells15121086 (PMC13297122; doi:10.3390/cells15121086)
Supplement: Supplementary file 1 [file cells-15-01086-s001.zip › S2/SRP415735.xlsx]

## Sheet: APP
group1	P.gingivalis infected	P.gingivalis infected	P.gingivalis infected	F.nucleatum infected	F.nucleatum infected	F.nucleatum infected	W/C	W/C	W/C
ID	SRR22967843	SRR22967844	SRR22967845	SRR22967846	SRR22967847	SRR22967848	SRR22967849	SRR22967850	SRR22967851
APP/725N	897	833	986	933	1023	1037	1036	971	549
APP/937N	586	711	635	806	815	920	790	877	548
APP/2042N	677	694	791	931	845	964	787	845	473
APP/2598N	469	540	594	608	633	705	750	701	434
APP/5704N	690	954	1018	986	1024	1080	942	1073	540
APP/6315N	867	782	1001	1000	1053	959	986	963	609
APP/6663N	810	941	1106	958	927	1056	874	1026	492
APP/7350N	716	787	860	852	872	866	730	898	450
APP/9950N	733	972	1006	957	1044	1039	937	949	636
APP/14067N	32	33	22	25	41	30	36	26	16
APP/14882N	520	528	590	538	677	582	668	608	383
APP/17537N	287	290	320	310	297	395	333	334	268
APP/19314N	763	966	921	930	1047	1087	1024	985	617
APP/21657N	833	939	1107	1004	1007	1294	1403	1093	737
APP/21906N	859	1119	994	997	1066	1258	1145	997	746
APP/28957N	892	1042	1160	920	1059	1205	1166	1144	738
APP/36594N	537	636	694	857	680	928	771	752	540
APP/39362N	39	41	43	41	58	37	39	45	13
APP/42627N	635	889	744	771	990	938	813	911	628
APP/58417N	412	541	462	425	468	534	602	439	318
	0.0336217	0.0379969	0.0306895	0.0286215	0.0299501	0.0315715	0.0380243	0.0280744	0.0326656
			0.0341027			0.0300477			0.0329214

## Sheet: APOE
ID	SRR22967843	SRR22967844	SRR22967845	SRR22967846	SRR22967847	SRR22967848	SRR22967849	SRR22967850	SRR22967851
APOE/580N	89	145	69	59	60	82	138	118	59
APOE/760N	37	27	42	37	16	24	55	60	27
APOE/1092N	81	64	88	74	68	54	117	94	46

## Sheet: CLU
ID	SRR22967843	SRR22967844	SRR22967845	SRR22967846	SRR22967847	SRR22967848	SRR22967849	SRR22967850	SRR22967851
CLU/209N	8	15	0	18	16	12	20	15	9
CLU/528N	24	28	20	17	22	19	21	38	11
CLU/1018N	20	20	0	31	9	9	12	31	11
CLU/1144N	8	25	12	17	12	8	31	35	20
CLU/1388N	37	24	6	22	36	0	0	22	9
CLU/2413N	31	13	12	27	33	12	22	35	23
CLU/4054N	13	0	15	0	13	8	0	0	9
CLU/4281N	9	10	12	10	13	10	10	32	12

## Sheet: DENND1B
ID	SRR22967843	SRR22967844	SRR22967845	SRR22967846	SRR22967847	SRR22967848	SRR22967849	SRR22967850	SRR22967851
DENND1B/742N	36	27	54	29	26	24	29	33	27
DENND1B/755N	25	17	21	18	20	21	10	16	17
DENND1B/887N	40	30	48	24	46	17	26	32	22
DENND1B/926N	26	12	14	21	21	19	9	52	21
DENND1B/1311N	8	16	0	8	10	9	14	10	0
DENND1B/1963N	47	35	45	47	20	31	41	43	18
DENND1B/2206N	8	14	20	12	11	7	8	18	0
DENND1B/2868N	42	48	28	50	38	50	39	65	20
DENND1B/4756N	28	16	23	17	34	14	24	29	5
DENND1B/4906N	43	31	45	27	28	21	30	28	25
DENND1B/5120N	8	9	0	7	8	0	0	8	0
DENND1B/5682N	27	18	33	19	36	32	11	32	16
DENND1B/5984N	30	32	35	35	45	26	18	43	11
DENND1B/6248N	23	23	41	32	21	27	27	35	32
DENND1B/6491N	62	56	44	52	44	66	38	67	30
DENND1B/11739N	27	44	32	46	55	40	24	36	29
DENND1B/11954N	37	45	24	26	54	38	48	36	23
DENND1B/13667N	45	31	26	30	34	19	53	27	13
DENND1B/19721N	6	0	9	9	10	15	0	0	0
DENND1B/20511N	7	7	0	12	7	10	0	0	14
DENND1B/24951N	43	64	22	59	32	46	46	17	19
DENND1B/27010N	35	40	27	21	26	20	7	29	21
DENND1B/30039N	19	38	34	25	32	38	39	28	36
DENND1B/37071N	25	16	14	14	17	14	25	15	0
DENND1B/40861N	38	23	26	45	23	25	31	26	19
DENND1B/57793N	29	17	15	38	21	8	22	24	10

## Sheet: GAPDH
ID	SRR22967843	SRR22967844	SRR22967845	SRR22967846	SRR22967847	SRR22967848	SRR22967849	SRR22967850	SRR22967851
GAPDH/90N	49364	44466	35327	45771	42050	41951	44698	47748	27534
GAPDH/92N	31368	31655	24255	29177	26856	27793	34590	34365	20873
GAPDH/102N	9	5	10	8	6	0	20	10	6
GAPDH/104N	25271	20696	17765	24888	21557	22378	22123	24570	14059
GAPDH/129N	24643	22007	18050	23098	20730	20675	21484	25885	13463
GAPDH/148N	86	82	98	65	78	71	121	53	71
GAPDH/193N	28503	23398	20217	26739	25169	24677	26134	28304	16064
GAPDH/240N	10738	10869	7959	10385	9729	9901	10789	11528	6661
GAPDH/1024N	11	12	0	12	0	14	5	14	0
GAPDH/1632N	23368	22971	16821	20946	20710	20343	22120	23577	13860

## Sheet: MAPT
ID	SRR22967843	SRR22967844	SRR22967845	SRR22967846	SRR22967847	SRR22967848	SRR22967849	SRR22967850	SRR22967851

## Sheet: PSEN1
ID	SRR22967843	SRR22967844	SRR22967845	SRR22967846	SRR22967847	SRR22967848	SRR22967849	SRR22967850	SRR22967851
PSEN1/90N	155	190	160	191	183	167	172	241	90
PSEN1/1889N	267	292	243	289	303	347	317	348	186
PSEN1/2518N	241	237	250	283	250	239	254	261	108
PSEN1/5166N	126	98	193	216	163	143	95	133	64
PSEN1/5183N	227	202	224	224	281	219	180	280	120
PSEN1/5296N	234	178	297	231	302	242	227	302	144
PSEN1/5723N	243	284	243	291	284	226	162	281	120
PSEN1/8256N	231	207	243	266	293	290	169	231	128
PSEN1/10571N	0	6	0	0	5	9	0	5	6
PSEN1/11211N	77	113	109	107	99	82	82	181	72
PSEN1/11215N	6	11	15	10	10	21	9	12	0
PSEN1/13145N	233	263	227	280	299	219	257	251	116
PSEN1/22690N	102	143	111	136	108	109	87	133	76
PSEN1/22702N	179	142	131	187	147	120	135	176	99

## Sheet: PSEN2
ID	SRR22967843	SRR22967844	SRR22967845	SRR22967846	SRR22967847	SRR22967848	SRR22967849	SRR22967850	SRR22967851
PSEN2/381N	32	29	26	36	47	41	16	43	16
PSEN2/384N	12	16	15	23	8	25	18	27	20
PSEN2/612N	6	18	7	17	21	13	32	15	5
PSEN2/670N	88	45	67	60	72	46	68	61	53
PSEN2/985N	44	40	40	54	41	73	45	28	26
PSEN2/1144N	43	53	36	73	27	66	43	48	39
PSEN2/1298N	56	33	54	34	69	78	49	68	8
PSEN2/1618N	67	46	51	60	80	63	45	69	22
PSEN2/1656N	70	48	71	90	79	93	36	100	34
PSEN2/2162N	41	69	52	74	61	54	77	59	29
PSEN2/2411N	70	51	64	56	57	51	64	78	63
PSEN2/3960N	45	93	67	67	66	48	58	57	36
PSEN2/6337N	64	49	47	65	51	67	55	81	7

## Sheet: RAB35
ID	SRR22967843	SRR22967844	SRR22967845	SRR22967846	SRR22967847	SRR22967848	SRR22967849	SRR22967850	SRR22967851
RAB35/94N	234	259	230	318	280	196	222	328	158
RAB35/1437N	231	300	187	262	323	214	179	287	131
RAB35/1656N	12	18	0	20	12	21	17	12	7
RAB35/4467N	125	199	153	208	200	169	177	169	102
RAB35/4671N	259	290	247	286	259	226	267	297	208
RAB35/8131N	74	120	92	105	107	96	87	132	31
