# Supplementary material for: Investigating Alzheimer’s Disease-Associated Genes Using Differential Splicing Frequency Analysis
Source: Cells. 2026 Jun 15;15(12):1086. doi: 10.3390/cells15121086 (PMC13297122; doi:10.3390/cells15121086)
Supplement: Supplementary file 1 [file cells-15-01086-s001.zip › S2/SRP425558.xlsx]

## Sheet: APP
group1	G3BP2 siRNA	G3BP2 siRNA	G3BP2 siRNA	Control	Control	Control
ID	SRR23698014	SRR23698015	SRR23698016	SRR23698017	SRR23698018	SRR23698019
APP/725N	1816	2683	2429	2328	2131	2331
APP/937N	1942	2973	2885	2638	2436	2651
APP/2042N	2124	3121	2958	2736	2612	2959
APP/2598N	0	5	6	6	0	6
APP/5704N	2379	3508	3115	3106	2654	3101
APP/6315N	2391	3613	3154	3003	2711	3143
APP/6663N	2106	2643	2924	2786	2335	2301
APP/7350N	1981	2674	2827	2604	2191	2329
APP/9950N	1906	2486	2522	2571	2065	2133
APP/14882N	18	35	24	24	27	37
APP/17537N	78	94	76	89	70	88
APP/19314N	1220	1598	1925	2127	1547	1202
APP/21657N	110	106	87	78	97	72
APP/21906N	2276	3127	2971	2750	2563	2917
APP/24423N	13	28	23	23	17	29
APP/28957N	2435	3719	3419	3021	2600	3488
APP/36594N	1581	2383	2204	2046	1925	2101
APP/39362N	1954	3032	2777	2482	2305	2628
APP/42627N	2462	3221	2962	2970	2661	3039
APP/58417N	310	442	493	601	415	349
	0.0133506	0.013511	0.0156463	0.0198435	0.01585	0.0120499
			0.0141693			0.0159144

## Sheet: APOE
ID	SRR23698014	SRR23698015	SRR23698016	SRR23698017	SRR23698018	SRR23698019
APOE/580N	33	59	45	64	60	43
APOE/760N	6	10	10	11	8	0
APOE/1092N	7	11	20	21	7	12

## Sheet: CLU
ID	SRR23698014	SRR23698015	SRR23698016	SRR23698017	SRR23698018	SRR23698019
CLU/102N	0	5	0	22	5	0
CLU/209N	617	841	936	962	716	731
CLU/528N	341	443	676	815	453	371
CLU/531N	9	11	24	22	13	10
CLU/545N	13	7	8	6	0	8
CLU/1000N	0	11	6	8	6	0
CLU/1018N	409	470	617	736	476	361
CLU/1144N	728	1023	1078	1082	810	859
CLU/1388N	1071	1621	1512	1391	1062	1343
CLU/2413N	1387	2104	1811	1923	1595	1798
CLU/4054N	306	355	470	462	321	290
CLU/4281N	421	569	742	860	471	448

## Sheet: DENND1B
ID	SRR23698014	SRR23698015	SRR23698016	SRR23698017	SRR23698018	SRR23698019
DENND1B/742N	75	85	97	93	83	72
DENND1B/755N	57	95	75	66	79	58
DENND1B/887N	54	82	89	75	69	83
DENND1B/926N	48	85	81	79	41	89
DENND1B/1311N	16	33	18	22	20	24
DENND1B/1963N	60	89	64	83	84	81
DENND1B/2206N	0	6	0	7	8	10
DENND1B/2868N	119	132	137	135	116	151
DENND1B/4756N	37	71	47	73	52	63
DENND1B/4906N	66	97	106	114	65	80
DENND1B/5120N	7	30	9	13	7	18
DENND1B/5682N	57	84	59	87	88	62
DENND1B/5984N	73	128	132	132	106	151
DENND1B/6248N	56	67	72	65	78	77
DENND1B/6491N	91	135	151	135	110	151
DENND1B/8018N	18	18	32	16	24	28
DENND1B/10484N	0	5	6	6	0	6
DENND1B/11739N	79	98	67	94	88	97
DENND1B/11954N	46	81	75	84	65	68
DENND1B/13667N	63	90	88	94	117	105
DENND1B/24951N	85	106	93	113	101	128
DENND1B/27010N	77	101	98	87	74	94
DENND1B/30039N	45	47	69	57	46	56
DENND1B/37071N	8	7	11	6	7	8
DENND1B/40861N	33	60	39	54	61	56
DENND1B/57793N	12	16	11	18	18	23

## Sheet: GAPDH
ID	SRR23698014	SRR23698015	SRR23698016	SRR23698017	SRR23698018	SRR23698019
GAPDH/90N	14221	19106	19816	19305	14979	16202
GAPDH/92N	8010	10111	10500	10329	8434	8568
GAPDH/104N	6613	8424	9795	9725	7382	6843
GAPDH/129N	6347	8664	9509	9933	7523	7358
GAPDH/193N	7906	9877	11236	11984	8770	8120
GAPDH/240N	2435	3099	3890	4060	2962	2349
GAPDH/1024N	8	10	9	11	5	11
GAPDH/1632N	5262	6903	7580	7496	5863	5621

## Sheet: MAPT
ID	SRR23698014	SRR23698015	SRR23698016	SRR23698017	SRR23698018	SRR23698019
MAPT/1384N	0	9	8	7	0	0
MAPT/3840N	14	15	9	14	18	17
MAPT/4278N	0	0	5	5	5	10
MAPT/4293N	956	1572	1431	1280	1182	1440
MAPT/4364N	296	427	565	545	383	280
MAPT/4812N	80	101	179	185	109	69
MAPT/5225N	1083	1620	1762	1811	1311	1431
MAPT/6429N	6	21	20	19	10	16
MAPT/6694N	0	6	0	0	15	7
MAPT/8599N	504	832	1009	1033	709	585
MAPT/9075N	0	6	12	8	0	0
MAPT/9388N	0	8	9	9	7	0
MAPT/13645N	13	14	14	13	21	9
MAPT/15904N	424	571	788	867	642	409
MAPT/17578N	703	1230	1178	1147	970	1122
MAPT/21953N	14	6	14	17	9	11
MAPT/67634N	203	243	341	381	244	218

## Sheet: PSEN1
ID	SRR23698014	SRR23698015	SRR23698016	SRR23698017	SRR23698018	SRR23698019
PSEN1/90N	165	200	243	154	201	159
PSEN1/1889N	203	308	299	294	245	267
PSEN1/2518N	185	239	206	212	165	190
PSEN1/5166N	114	190	167	172	160	185
PSEN1/5183N	184	243	254	236	180	219
PSEN1/5296N	181	262	291	186	200	237
PSEN1/5723N	139	267	226	186	187	191
PSEN1/8256N	191	288	280	231	244	281
PSEN1/10658N	7	11	10	0	8	0
PSEN1/11211N	42	41	65	47	43	34
PSEN1/11215N	7	0	0	12	9	0
PSEN1/11902N	0	7	0	0	5	10
PSEN1/11914N	6	5	11	7	8	7
PSEN1/13145N	182	338	285	290	249	253
PSEN1/22690N	95	144	130	124	96	124
PSEN1/22702N	89	138	114	105	109	117

## Sheet: PSEN2
ID	SRR23698014	SRR23698015	SRR23698016	SRR23698017	SRR23698018	SRR23698019
PSEN2/381N	70	74	64	114	58	37
PSEN2/384N	15	34	56	31	29	35
PSEN2/612N	19	18	23	22	7	15
PSEN2/670N	116	160	123	169	135	124
PSEN2/985N	71	96	104	132	114	100
PSEN2/1144N	95	78	95	140	117	72
PSEN2/1298N	24	25	49	59	41	27
PSEN2/1618N	64	133	112	129	62	112
PSEN2/1656N	20	19	66	89	25	17
PSEN2/2162N	35	76	76	88	80	52
PSEN2/2411N	107	161	156	172	161	141
PSEN2/3960N	94	163	162	153	176	114
PSEN2/6337N	43	73	63	72	67	70

## Sheet: RAB35
ID	SRR23698014	SRR23698015	SRR23698016	SRR23698017	SRR23698018	SRR23698019
RAB35/94N	152	243	240	254	175	184
RAB35/1437N	168	281	280	253	176	226
RAB35/1656N	19	13	10	6	14	9
RAB35/4467N	109	148	138	200	142	128
RAB35/4671N	154	210	206	240	208	163
RAB35/7802N	0	13	5	0	7	0
RAB35/8131N	50	66	62	108	52	83

## Sheet: SNCA
ID	SRR23698014	SRR23698015	SRR23698016	SRR23698017	SRR23698018	SRR23698019
SNCA/434N	0	9	8	7	0	10
SNCA/1050N	281	495	446	420	355	424
SNCA/1269N	132	244	196	180	155	154
SNCA/2533N	871	1257	1194	1081	945	1140
SNCA/2559N	30	45	44	50	29	49
SNCA/5754N	806	1281	1205	1038	1011	1081
SNCA/7362N	988	1483	1297	1180	1094	1240
SNCA/92968N	782	1126	1086	928	855	1041
SNCA/95585N	0	13	9	5	7	6
