# Supplementary material for: Investigating Alzheimer’s Disease-Associated Genes Using Differential Splicing Frequency Analysis
Source: Cells. 2026 Jun 15;15(12):1086. doi: 10.3390/cells15121086 (PMC13297122; doi:10.3390/cells15121086)
Supplement: Supplementary file 1 [file cells-15-01086-s001.zip › S2/SRP429133.xlsx]

## Sheet: APP
group1	media and ORF and empty vector	media and ORF and empty vector	media and ORF and empty vector	media and ORF and empty vector	media and ORF and empty vector	media and no vector	media and no vector	media and no vector	media and no vector	media and empty vector	media and empty vector	YWHAZ knockdown	YWHAZ knockdown	YWHAZ knockdown	STXBP1 knockdown	STXBP1 knockdown	STXBP1 knockdown	RHBDD2 knockdown	RHBDD2 knockdown	RHBDD2 knockdown	RBM4 knockdown	RBM4 knockdown	RBM4 knockdown	RAB9A knockdown	RAB9A knockdown	RAB3A knockdown	RAB3A knockdown	RAB3A knockdown	NUDT2 knockdown	NUDT2 knockdown	NUDT2 knockdown	NSF knockdown	NSF knockdown	NDRG4 knockdown	NDRG4 knockdown	NDRG4 knockdown	JMJD6 knockdown	JMJD6 knockdown	JMJD6 knockdown	ICA knockdown	ICA knockdown	ICA knockdown	HP1BP3 knockdown	HP1BP3 knockdown	HP1BP3 knockdown	GABARAP knockdown	GABARAP knockdown	GABARAP knockdown	FMNL2 knockdown
ID	SRR23958057	SRR23958058	SRR23958059	SRR23958060	SRR23958061	SRR23958062	SRR23958063	SRR23958064	SRR23958065	SRR23958066	SRR23958067	SRR23958068	SRR23958069	SRR23958070	SRR23958071	SRR23958072	SRR23958073	SRR23958074	SRR23958075	SRR23958076	SRR23958077	SRR23958078	SRR23958079	SRR23958080	SRR23958081	SRR23958082	SRR23958083	SRR23958084	SRR23958085	SRR23958086	SRR23958087	SRR23958088	SRR23958089	SRR23958090	SRR23958091	SRR23958092	SRR23958093	SRR23958094	SRR23958095	SRR23958096	SRR23958097	SRR23958098	SRR23958099	SRR23958100	SRR23958101	SRR23958102	SRR23958103	SRR23958104	SRR23958105
APP/725N	3295	2110	2223	2195	1977	2044	2028	2151	1100	2047	1987	2181	2632	2668	626	1599	1303	1739	1231	1463	3111	1764	1884	2476	1044	2742	2302	1597	2208	2143	2635	1822	517	2068	1843	3864	3027	2128	2108	1993	1538	1135	793	2582	2530	2332	3219	2309	4078
APP/937N	2857	1816	2020	1936	1580	1918	1853	1869	988	1944	1652	2000	2252	2431	649	1398	1181	1809	1230	1378	2682	1576	1653	2475	1212	2636	2329	1512	2017	1858	2168	1553	386	1856	1629	3524	2607	1951	1758	1897	1505	1122	773	2429	2581	2039	3052	2113	4338
APP/2042N	2563	1737	2020	1886	1605	1865	1682	1821	952	1795	1539	1757	2100	2298	622	1334	1077	1505	1072	1265	2485	1508	1366	2101	764	2543	2024	1236	1757	1723	2232	1549	409	1778	1532	3020	2520	1846	1755	1594	1179	948	656	2307	2631	1785	2860	1839	4687
APP/2598N	92	41	83	84	39	64	34	53	21	73	57	41	60	49	55	59	52	60	41	78	105	70	23	70	49	86	65	30	99	79	114	51	0	44	49	154	40	69	34	66	38	49	18	96	24	73	102	76	234
APP/5704N	3821	2396	2831	2568	2190	2537	2307	2649	1233	2498	2377	2697	2912	3036	702	1737	1511	2109	1401	1608	3468	1974	2398	3229	2062	3413	2943	1735	2723	2468	2984	2085	554	2670	2236	4472	3481	2434	2303	2604	1916	1426	913	2855	3171	2498	3843	2632	5669
APP/6315N	3724	2480	2537	2627	2320	2296	2366	2584	1303	2424	2295	2659	2983	3077	737	1738	1527	2171	1379	1696	3623	2168	2339	3219	1310	3291	2835	1838	2559	2460	3032	2042	517	2641	2300	4773	3433	2453	2347	2747	1999	1525	928	2968	3534	2618	3946	2626	5695
APP/6663N	4102	2456	2903	2780	2610	2686	2536	2767	1371	2740	2629	2883	3107	3388	834	2035	1675	2268	1518	1770	3566	2186	2441	3541	2229	3703	3254	1807	2911	2785	3330	2291	617	2906	2550	5162	3620	2740	2431	2666	2141	1683	1031	3148	3324	2656	4036	2886	6686
APP/7350N	3446	2085	2451	2405	2106	2330	2225	2340	1129	2388	2319	2515	2567	2921	724	1763	1490	1916	1315	1487	3080	1893	2130	3120	1983	3375	2908	1545	2527	2347	2814	1930	579	2440	2232	4227	3244	2327	2128	2126	1719	1430	818	2668	2950	2347	3493	2415	6201
APP/9950N	3915	2454	2595	2556	2103	2438	2237	2514	1261	2376	2422	2428	3098	3145	771	1622	1451	2087	1379	1602	3413	1939	2519	3402	2663	3511	2919	1873	2680	2375	2880	2094	542	2687	2342	4769	3434	2356	2325	2588	2098	1623	842	3018	2423	2778	3908	2579	4497
APP/14882N	103	70	78	84	80	86	46	74	25	82	91	58	87	80	49	67	61	76	51	88	123	86	50	96	67	106	86	46	121	97	131	64	10	62	59	178	78	94	49	86	47	63	20	116	48	100	119	66	346
APP/17537N	411	227	307	281	227	242	238	256	145	285	257	269	334	369	116	168	199	243	160	237	435	313	241	400	191	505	370	186	362	338	348	234	65	297	262	533	315	393	269	299	202	202	116	385	213	319	448	333	701
APP/19314N	3421	2392	2439	2529	2078	2343	2244	2307	1129	2473	2074	2317	2864	2815	791	1651	1488	2045	1387	1634	3553	1841	2101	2981	1281	3159	2910	1739	2383	2427	2855	2021	512	2365	2135	4743	3290	2424	2299	2214	1838	1444	942	3057	2090	2782	3662	2539	3730
APP/21657N	670	480	493	640	448	579	496	464	219	498	430	532	574	654	257	412	339	449	322	545	851	476	451	584	288	738	550	318	696	593	670	442	107	449	418	936	564	532	452	470	367	342	161	790	241	553	848	655	896
APP/21906N	2869	2242	2104	2272	1902	2187	2077	2165	1107	2207	1697	2120	2807	2745	667	1473	1294	2004	1281	1488	3282	1774	1652	2537	836	2388	2211	1591	2040	2138	2504	1752	427	2059	1900	3871	2810	2046	2008	2503	1878	1354	839	2780	1917	2511	3344	2241	2743
APP/24423N	34	36	20	40	31	20	22	34	9	18	16	24	36	34	9	15	23	28	18	19	49	23	19	28	13	35	30	14	34	29	30	21	0	32	28	49	24	31	26	45	20	11	16	31	17	37	33	16	28
APP/28957N	4237	2971	2857	3185	2573	2896	2922	3157	1484	2985	2497	3116	3583	3895	818	2051	1915	2528	1672	2053	4438	2398	2524	3951	1284	4777	3828	1942	3250	3100	3651	2654	560	3607	3020	6532	4076	3037	2820	3718	2484	2118	1150	3824	3213	2955	4714	2973	4853
APP/36594N	2057	1359	1776	1453	1174	1324	1259	1517	718	1406	1176	1438	1820	1777	500	1104	909	1245	895	928	1964	1170	1085	1642	469	1815	1596	1035	1330	1479	1553	1196	303	1313	1155	2265	1902	1391	1342	1159	980	809	547	1801	1644	1447	2142	1436	3003
APP/39362N	3292	2429	2295	2373	2027	2243	2147	2415	1144	2269	2010	2335	2824	2920	653	1689	1449	1920	1340	1382	3200	1768	2082	3043	1216	2933	2421	1549	2230	2235	2766	2010	442	2698	2192	4759	3454	2245	2199	2825	2043	1570	898	2610	2696	2474	3284	2280	3977
APP/42627N	2981	1854	2003	1884	1598	1862	1793	2022	958	1878	1795	1965	2440	2413	650	1266	1075	1785	1240	1297	2777	1528	1656	2567	1458	2508	2117	1480	2187	1911	2146	1566	425	2243	1828	3788	2596	1949	1784	2283	1710	1327	697	2384	2702	2046	3064	2038	4229
APP/58417N	1480	1267	890	933	1064	1145	1239	1090	602	1083	866	1144	1356	1176	507	835	688	1201	827	949	1457	786	862	1387	550	1409	1257	1081	1196	1182	1512	879	187	1172	1099	2336	1446	877	1031	1275	1145	946	478	1526	752	1358	1582	929	1193
Splicing frequency/58417N	0.0299777	0.0385083	0.0254832	0.0268791	0.0357864	0.0345869	0.0390224	0.0318257	0.0356255	0.0323583	0.0286888	0.0331796	0.0335345	0.0280729	0.0472199	0.0347685	0.0332255	0.041147	0.0418543	0.0413202	0.0305694	0.0288536	0.0292441	0.0323695	0.0262292	0.0308497	0.032268	0.0447545	0.0338714	0.0350046	0.0374675	0.0311084	0.026121	0.0331195	0.0356714	0.0365257	0.0314615	0.0263182	0.0327634	0.0362649	0.0426491	0.0447768	0.0378284	0.0368822	0.019431	0.0380307	0.0306002	0.0265573	0.0176
					0.0313269				0.0353694		0.0335042			0.0315956			0.0384046			0.0414405			0.0295557		0.0292993			0.0369646			0.0345268		0.0316373			0.0314351			0.0372258			0.0398291			0.029354			0.0256081
[truncated: 17 more columns]

## Sheet: APOE
ID	SRR23958057	SRR23958058	SRR23958059	SRR23958060	SRR23958061	SRR23958062	SRR23958063	SRR23958064	SRR23958065	SRR23958066	SRR23958067	SRR23958068	SRR23958069	SRR23958070	SRR23958071	SRR23958072	SRR23958073	SRR23958074	SRR23958075	SRR23958076	SRR23958077	SRR23958078	SRR23958079	SRR23958080	SRR23958081	SRR23958082	SRR23958083	SRR23958084	SRR23958085	SRR23958086	SRR23958087	SRR23958088	SRR23958089	SRR23958090	SRR23958091	SRR23958092	SRR23958093	SRR23958094	SRR23958095	SRR23958096	SRR23958097	SRR23958098	SRR23958099	SRR23958100	SRR23958101	SRR23958102	SRR23958103	SRR23958104	SRR23958105
APOE/580N	92	33	72	169	68	136	38	40	19	71	56	62	73	43	79	37	8	58	30	329	95	40	48	103	172	52	52	29	116	143	319	58	37	55	39	88	81	27	27	90	38	51	14	314	49	121	103	91	77
APOE/760N	38	21	32	105	26	67	19	23	17	37	32	41	24	20	36	16	11	24	21	237	47	8	21	32	27	20	20	7	50	57	133	41	14	11	11	28	45	7	15	50	19	15	0	140	22	48	63	36	51
APOE/1092N	84	42	79	180	83	130	52	50	40	82	80	92	61	56	95	41	19	54	34	429	87	36	60	81	108	37	47	26	109	134	276	97	57	35	32	64	82	24	36	72	36	29	15	303	33	111	106	77	98
[truncated: 17 more columns]

## Sheet: CLU
ID	SRR23958057	SRR23958058	SRR23958059	SRR23958060	SRR23958061	SRR23958062	SRR23958063	SRR23958064	SRR23958065	SRR23958066	SRR23958067	SRR23958068	SRR23958069	SRR23958070	SRR23958071	SRR23958072	SRR23958073	SRR23958074	SRR23958075	SRR23958076	SRR23958077	SRR23958078	SRR23958079	SRR23958080	SRR23958081	SRR23958082	SRR23958083	SRR23958084	SRR23958085	SRR23958086	SRR23958087	SRR23958088	SRR23958089	SRR23958090	SRR23958091	SRR23958092	SRR23958093	SRR23958094	SRR23958095	SRR23958096	SRR23958097	SRR23958098	SRR23958099	SRR23958100	SRR23958101	SRR23958102	SRR23958103	SRR23958104	SRR23958105
CLU/209N	212	113	160	110	80	143	104	98	59	126	119	219	107	151	124	75	48	136	79	128	97	110	106	197	294	64	140	83	111	210	113	112	38	75	90	176	176	97	100	89	80	96	34	300	41	168	145	158	269
CLU/528N	261	167	219	161	139	220	161	146	74	159	154	248	162	223	166	104	62	175	101	146	131	166	131	289	280	109	181	116	133	279	201	145	55	119	175	219	221	112	175	113	136	101	63	441	73	258	203	178	325
CLU/531N	5	0	8	5	9	13	0	0	0	5	9	13	0	5	0	0	0	0	0	7	0	9	0	5	5	0	9	0	9	10	6	0	0	0	6	6	8	0	0	0	5	5	5	8	0	5	9	6	11
CLU/545N	11	12	12	12	11	13	6	0	0	13	6	8	12	8	12	7	0	7	0	0	0	11	7	6	5	0	10	6	0	0	9	0	0	0	0	5	7	6	0	6	0	0	0	0	0	11	7	13	12
CLU/1000N	10	8	21	14	11	25	16	20	0	10	16	12	16	23	0	6	8	10	0	12	10	21	7	20	13	0	13	0	19	14	23	20	0	0	0	26	8	7	29	14	9	13	0	26	17	20	19	22	27
CLU/1018N	184	76	196	95	90	149	115	97	47	137	147	189	97	124	114	99	46	122	73	129	88	107	67	134	120	87	147	86	138	178	103	110	29	55	91	131	130	65	100	52	53	52	26	298	38	176	105	122	235
CLU/1144N	221	110	203	128	106	142	142	119	78	135	150	227	118	141	103	88	34	126	58	127	98	151	79	176	284	83	145	110	126	209	133	166	69	73	101	134	164	93	109	56	92	74	28	333	73	192	177	150	316
CLU/1388N	249	149	194	151	130	219	115	167	65	147	136	245	154	177	116	90	61	183	78	154	130	134	90	266	163	105	160	108	114	303	166	133	32	102	158	227	208	102	143	133	109	110	37	402	95	186	206	178	312
CLU/2413N	259	160	194	169	114	231	137	190	63	174	187	263	161	210	141	112	79	163	74	163	144	180	127	229	104	104	224	115	177	258	196	170	41	74	136	203	219	125	140	91	79	68	41	482	106	261	229	207	340
CLU/4054N	120	56	91	59	55	82	69	62	32	51	71	100	51	92	53	40	31	86	42	66	48	62	27	76	50	51	60	64	40	142	72	55	9	42	61	81	92	44	55	34	40	39	14	199	20	65	81	82	83
CLU/4281N	197	132	206	150	106	162	105	123	69	139	170	220	105	171	125	86	53	150	78	139	118	133	69	229	250	72	138	89	122	256	149	136	49	73	148	171	176	83	128	70	76	91	50	355	59	210	171	194	201
[truncated: 17 more columns]

## Sheet: DENND1B
ID	SRR23958057	SRR23958058	SRR23958059	SRR23958060	SRR23958061	SRR23958062	SRR23958063	SRR23958064	SRR23958065	SRR23958066	SRR23958067	SRR23958068	SRR23958069	SRR23958070	SRR23958071	SRR23958072	SRR23958073	SRR23958074	SRR23958075	SRR23958076	SRR23958077	SRR23958078	SRR23958079	SRR23958080	SRR23958081	SRR23958082	SRR23958083	SRR23958084	SRR23958085	SRR23958086	SRR23958087	SRR23958088	SRR23958089	SRR23958090	SRR23958091	SRR23958092	SRR23958093	SRR23958094	SRR23958095	SRR23958096	SRR23958097	SRR23958098	SRR23958099	SRR23958100	SRR23958101	SRR23958102	SRR23958103	SRR23958104	SRR23958105
DENND1B/742N	22	24	13	16	18	22	19	21	10	24	15	9	14	23	12	9	16	20	6	15	30	18	5	14	0	5	18	10	15	37	40	12	16	17	19	35	17	9	22	18	11	6	8	25	24	19	31	15	19
DENND1B/755N	13	22	25	16	13	20	15	15	5	21	10	13	16	24	7	11	10	30	8	14	27	12	5	13	0	28	12	7	19	33	20	13	11	10	31	21	27	10	19	25	8	8	6	31	17	8	31	20	27
DENND1B/887N	18	12	13	12	19	24	16	9	7	25	9	6	22	25	13	8	15	27	18	16	23	11	9	21	0	20	12	8	27	28	32	11	14	11	13	27	21	20	15	13	19	0	12	36	34	25	44	13	39
DENND1B/926N	15	26	15	12	18	20	16	17	10	24	10	16	6	29	0	6	15	29	12	17	30	9	13	19	0	24	14	14	13	31	30	16	14	18	17	12	23	21	24	22	15	11	10	18	31	27	41	19	24
DENND1B/1963N	17	18	19	21	13	23	19	14	6	18	7	10	9	26	9	7	22	32	9	9	36	0	0	16	0	17	17	14	10	31	18	11	11	17	10	12	26	13	0	12	8	13	9	10	15	13	30	15	21
DENND1B/2206N	0	12	11	0	8	9	12	5	10	0	11	11	7	7	5	0	0	14	10	0	21	0	0	7	0	11	5	0	5	7	12	5	0	0	11	9	0	0	8	22	18	9	8	11	0	13	14	8	0
DENND1B/2868N	6	13	15	21	15	19	20	17	5	24	10	11	18	34	0	8	20	23	9	7	16	7	8	18	0	21	26	0	16	21	34	15	7	13	13	23	16	14	13	20	10	9	9	29	21	15	31	17	32
DENND1B/4756N	5	11	14	18	13	14	13	10	13	11	8	15	0	15	0	17	8	21	0	7	14	8	6	13	0	11	13	0	9	26	18	0	0	10	11	16	9	6	6	0	0	9	7	24	13	14	23	16	25
DENND1B/4906N	19	17	13	12	13	25	15	6	10	19	15	8	16	24	9	5	15	17	9	19	31	14	7	15	0	14	15	0	29	31	31	10	0	18	17	30	15	15	20	23	16	0	13	33	42	21	48	20	35
DENND1B/5682N	8	12	13	20	17	13	15	13	11	11	5	15	10	21	8	12	15	23	5	9	14	12	0	13	0	10	12	0	6	24	22	7	5	8	10	15	18	6	7	14	0	6	0	27	29	15	37	13	23
DENND1B/5984N	12	17	15	10	22	19	15	8	9	19	9	10	14	19	10	15	6	30	5	7	21	9	9	9	0	21	20	5	8	25	29	15	7	14	10	22	17	12	16	11	15	6	6	13	24	12	33	13	24
DENND1B/6248N	29	16	18	17	13	21	10	15	0	16	7	8	12	18	9	6	10	24	10	7	30	16	8	14	0	21	14	10	9	32	32	16	15	14	9	26	18	13	15	13	7	5	10	19	16	21	22	11	14
DENND1B/6491N	11	20	19	18	15	26	18	12	6	23	11	10	16	25	6	12	11	28	7	7	24	10	9	15	5	18	21	6	16	20	40	14	8	17	14	27	17	15	15	15	10	12	0	25	22	14	34	23	33
DENND1B/11739N	24	20	11	25	20	13	16	20	14	21	7	20	17	25	0	19	23	34	5	9	33	12	11	31	0	15	22	0	15	34	28	11	11	11	18	20	23	19	15	14	12	12	8	38	26	24	34	22	10
DENND1B/11954N	21	18	12	17	16	26	27	17	13	16	6	36	14	28	0	15	26	30	8	18	26	12	14	25	0	10	23	12	19	38	45	21	14	13	15	20	22	19	19	27	19	16	14	33	31	21	47	18	17
DENND1B/13667N	5	14	15	12	15	22	6	10	6	14	8	12	17	22	11	18	6	21	8	7	31	0	12	18	0	22	18	8	5	19	21	18	14	9	6	12	13	10	11	14	11	0	12	15	12	10	25	13	20
DENND1B/24951N	12	10	26	24	11	23	26	21	17	13	9	13	19	27	10	7	18	37	8	10	22	9	0	17	0	21	18	7	12	24	28	13	14	19	20	21	22	22	26	19	16	0	13	26	24	12	41	10	24
DENND1B/27010N	26	20	9	12	19	25	19	19	6	26	15	24	18	28	7	11	12	28	15	16	24	12	17	23	0	20	22	20	12	51	49	18	21	11	17	21	29	16	20	23	18	11	9	26	25	27	33	16	24
DENND1B/30039N	24	13	17	12	14	15	22	13	6	15	5	18	13	16	15	12	14	24	12	8	34	18	16	17	0	20	17	14	12	36	42	22	19	12	14	20	19	10	13	21	16	9	14	27	34	18	35	16	36
DENND1B/40861N	10	10	21	21	11	22	12	7	8	13	0	11	9	19	8	0	21	33	7	8	36	0	7	13	0	14	18	9	16	32	27	9	8	11	8	12	20	10	0	7	7	10	5	12	16	14	21	16	11
DENND1B/57793N	0	10	10	11	0	12	7	5	9	0	0	9	0	11	0	0	8	11	6	0	20	0	0	7	0	8	6	0	11	11	17	7	0	6	6	12	8	0	0	12	11	8	6	7	8	18	8	10	0
[truncated: 17 more columns]

## Sheet: GAPDH
ID	SRR23958057	SRR23958058	SRR23958059	SRR23958060	SRR23958061	SRR23958062	SRR23958063	SRR23958064	SRR23958065	SRR23958066	SRR23958067	SRR23958068	SRR23958069	SRR23958070	SRR23958071	SRR23958072	SRR23958073	SRR23958074	SRR23958075	SRR23958076	SRR23958077	SRR23958078	SRR23958079	SRR23958080	SRR23958081	SRR23958082	SRR23958083	SRR23958084	SRR23958085	SRR23958086	SRR23958087	SRR23958088	SRR23958089	SRR23958090	SRR23958091	SRR23958092	SRR23958093	SRR23958094	SRR23958095	SRR23958096	SRR23958097	SRR23958098	SRR23958099	SRR23958100	SRR23958101	SRR23958102	SRR23958103	SRR23958104	SRR23958105
GAPDH/90N	21000	11999	16800	14662	10979	16619	11913	13877	7058	13405	14032	17136	14084	15314	7234	10364	8523	19720	6385	10439	14664	6756	6724	16018	8603	13484	17108	5824	13068	13913	17073	9240	3437	8727	9976	23506	14889	9717	12417	9225	10894	8184	4127	16277	11442	14849	21807	17475	26731
GAPDH/92N	12709	7662	9709	8694	6686	10746	7413	8511	4320	8507	8524	10400	8900	9340	4345	6189	5374	13107	4315	6940	9201	4224	4358	9785	6319	9001	11685	3847	8026	8732	10525	5653	1916	5514	6321	15183	9157	5838	8011	6410	7353	5606	2574	10547	5033	9002	13617	10788	12691
GAPDH/104N	12203	6962	9927	8105	6357	9656	6896	7961	3806	7852	8074	9721	8125	8645	4276	6028	4911	11429	4099	6341	8360	4092	4200	8273	14080	7156	9150	3364	8171	8125	9730	5213	1904	3958	4607	11006	8640	5555	7148	3758	4531	3383	2356	9420	7221	7140	11887	10644	20150
GAPDH/129N	10557	6046	8294	7433	5490	8380	5944	7099	3431	6754	7264	8711	6852	7822	3639	5168	4205	9632	3254	5235	7365	3443	3467	7907	3707	6253	7930	2801	6419	6965	8940	4655	1729	4126	4911	11432	7284	4889	6138	4247	5081	3878	2148	8068	7041	7095	10661	8955	15623
GAPDH/148N	55	18	7	32	17	28	32	25	12	25	36	40	15	24	12	12	19	11	11	25	13	8	16	7	10	14	12	12	36	28	28	19	0	7	22	54	28	6	43	12	23	18	0	23	11	40	33	28	24
GAPDH/193N	14432	8405	10761	9702	7682	11373	8269	9489	4844	9431	9540	11645	9434	10151	5121	6891	5821	14140	4571	7420	9851	4722	4828	10373	8208	9105	11800	4342	9084	9491	11613	6114	2133	5407	6240	14547	10210	6367	8589	5332	6438	5116	2881	11598	7396	9317	14581	12083	17823
GAPDH/240N	5790	3629	5018	4434	3465	4570	3609	4252	1957	3843	4127	5093	4204	4512	2431	3320	2819	6172	1978	3362	4153	1895	1879	3928	1075	4084	5403	1912	3563	4131	4996	2765	810	2117	2346	5818	4194	2856	3763	2305	2737	2311	1296	4898	2895	3707	5642	4928	5285
GAPDH/1024N	8	0	6	8	6	10	8	0	0	7	5	8	7	0	0	0	7	10	0	0	5	0	0	10	0	0	9	0	8	0	12	0	0	0	6	8	0	0	0	0	8	10	0	6	0	0	9	0	8
GAPDH/1632N	9325	5649	8045	6983	5472	7380	5555	6655	3088	6022	6528	8090	6809	7284	3829	5055	4378	9455	2963	5068	6477	3027	2956	6349	2002	6160	8031	2932	5865	6512	7920	4508	1356	3309	3772	9231	6777	4557	5963	3637	4167	3470	2047	7519	4327	6402	8982	7813	8214
[truncated: 17 more columns]

## Sheet: MAPT
ID	SRR23958057	SRR23958058	SRR23958059	SRR23958060	SRR23958061	SRR23958062	SRR23958063	SRR23958064	SRR23958065	SRR23958066	SRR23958067	SRR23958068	SRR23958069	SRR23958070	SRR23958071	SRR23958072	SRR23958073	SRR23958074	SRR23958075	SRR23958076	SRR23958077	SRR23958078	SRR23958079	SRR23958080	SRR23958081	SRR23958082	SRR23958083	SRR23958084	SRR23958085	SRR23958086	SRR23958087	SRR23958088	SRR23958089	SRR23958090	SRR23958091	SRR23958092	SRR23958093	SRR23958094	SRR23958095	SRR23958096	SRR23958097	SRR23958098	SRR23958099	SRR23958100	SRR23958101	SRR23958102	SRR23958103	SRR23958104	SRR23958105
MAPT/3840N	12	16	7	7	13	8	7	0	7	10	9	8	21	15	9	0	0	18	0	7	22	0	0	18	0	15	15	0	7	9	7	9	7	5	0	9	12	11	0	8	5	9	7	22	10	9	8	8	15
MAPT/4293N	931	780	760	747	663	652	711	654	382	735	638	753	832	802	336	439	367	603	353	471	1143	471	409	778	181	938	645	429	448	1061	701	543	201	358	522	1098	587	581	691	571	533	401	201	614	863	461	802	660	630
MAPT/4364N	849	655	507	716	612	593	641	544	346	659	537	648	773	702	271	383	289	558	299	400	984	534	402	667	165	724	635	420	322	944	685	446	125	348	569	1266	526	528	619	593	714	478	203	539	476	527	745	704	336
MAPT/4812N	942	762	570	742	687	704	745	570	411	721	627	690	920	743	336	495	376	661	413	512	1123	500	481	692	158	777	775	546	314	1204	750	512	130	365	629	1315	571	518	728	620	749	624	237	603	386	521	785	660	312
MAPT/5225N	1261	1010	861	996	883	817	960	934	489	963	939	912	1211	1094	376	629	533	860	415	561	1529	595	554	1052	280	1124	873	576	550	1348	936	678	249	518	686	1479	721	720	844	852	778	604	257	762	946	731	1023	936	857
MAPT/6429N	8	11	16	11	9	6	10	20	6	0	5	8	22	15	0	0	5	20	0	5	16	8	6	0	0	13	12	7	13	28	17	12	0	0	8	26	11	5	7	9	9	9	0	8	12	9	11	15	15
MAPT/8599N	1148	846	747	910	753	747	872	762	455	907	761	839	1043	920	372	596	409	798	369	570	1336	675	572	815	187	943	788	557	449	1252	906	615	220	472	682	1436	683	597	793	707	817	614	255	719	903	658	948	906	568
MAPT/9388N	10	16	14	15	6	0	7	12	0	0	17	6	12	6	7	9	5	10	0	0	20	10	0	8	0	12	12	0	11	13	24	16	0	0	10	23	14	0	9	8	6	7	0	7	0	7	11	11	10
MAPT/13645N	14	23	6	10	12	12	17	9	7	16	10	16	23	13	8	7	0	9	7	10	25	8	0	13	0	13	17	5	8	8	10	8	6	7	6	18	14	10	0	9	8	10	0	21	11	9	13	11	10
MAPT/15904N	1023	750	756	780	657	674	760	762	419	772	634	738	977	852	363	511	392	708	335	465	1214	549	490	697	131	873	682	543	400	1097	744	541	169	415	548	1147	620	504	780	572	709	492	223	605	1031	562	824	745	624
MAPT/17578N	981	758	771	766	711	650	719	691	399	749	649	770	900	802	323	505	417	658	395	518	1116	554	457	691	162	943	741	527	436	1146	744	572	169	314	499	1020	573	538	746	517	510	348	191	678	926	454	842	704	632
MAPT/66918N	13	6	9	10	12	12	7	5	6	0	5	6	0	10	0	0	0	0	6	0	6	0	0	9	0	13	5	8	0	10	5	6	0	0	7	7	6	9	13	8	0	0	5	7	10	0	0	8	0
MAPT/67634N	956	732	756	702	722	722	839	719	445	770	606	755	939	791	425	562	426	633	374	480	1224	550	432	706	124	838	743	569	410	1127	830	542	150	378	564	1196	635	624	683	463	662	454	257	542	932	472	795	753	602
[truncated: 17 more columns]

## Sheet: PSEN1
ID	SRR23958057	SRR23958058	SRR23958059	SRR23958060	SRR23958061	SRR23958062	SRR23958063	SRR23958064	SRR23958065	SRR23958066	SRR23958067	SRR23958068	SRR23958069	SRR23958070	SRR23958071	SRR23958072	SRR23958073	SRR23958074	SRR23958075	SRR23958076	SRR23958077	SRR23958078	SRR23958079	SRR23958080	SRR23958081	SRR23958082	SRR23958083	SRR23958084	SRR23958085	SRR23958086	SRR23958087	SRR23958088	SRR23958089	SRR23958090	SRR23958091	SRR23958092	SRR23958093	SRR23958094	SRR23958095	SRR23958096	SRR23958097	SRR23958098	SRR23958099	SRR23958100	SRR23958101	SRR23958102	SRR23958103	SRR23958104	SRR23958105
PSEN1/90N	111	78	86	103	88	85	86	107	42	95	75	104	116	117	59	80	75	185	58	45	97	99	36	107	6	148	73	65	70	116	145	77	38	81	50	110	100	98	88	76	67	39	26	68	91	69	129	120	65
PSEN1/1889N	235	183	181	131	165	182	131	196	83	209	120	182	222	193	89	139	128	238	98	97	204	154	107	182	31	232	163	87	153	259	214	162	36	173	131	222	132	156	135	122	150	109	46	138	147	200	223	214	143
PSEN1/2518N	150	126	107	131	81	142	122	131	56	112	89	118	149	127	71	89	68	195	72	59	162	140	58	162	30	167	82	62	93	167	145	95	25	139	95	140	102	81	104	113	102	60	48	116	97	101	171	145	116
PSEN1/5166N	129	88	116	96	106	101	80	115	59	95	89	85	88	123	44	91	52	144	41	51	96	105	51	121	20	185	96	68	90	130	138	99	41	128	82	103	105	87	104	82	69	62	25	112	169	98	143	134	142
PSEN1/5183N	245	128	165	152	169	206	144	179	90	148	143	164	218	220	67	110	108	276	102	100	195	189	85	180	44	210	163	81	148	193	201	106	38	172	109	177	141	171	139	177	150	114	51	166	128	144	196	162	112
PSEN1/5296N	188	170	169	166	123	168	145	134	73	167	134	141	187	165	62	98	91	268	75	93	157	175	91	204	37	207	142	102	113	165	221	98	38	158	136	169	162	110	112	134	115	116	45	144	215	121	184	193	215
PSEN1/5723N	153	118	115	88	96	110	90	146	56	131	90	82	129	129	34	83	54	203	67	53	122	115	51	125	16	164	97	63	89	166	166	76	21	114	85	121	103	90	108	59	75	53	27	125	108	98	184	119	122
PSEN1/8256N	180	155	164	160	127	162	132	125	59	149	112	150	149	180	72	106	97	242	91	93	158	163	73	197	38	245	133	114	113	154	195	100	43	188	162	185	162	130	115	154	124	122	44	138	277	128	196	184	274
PSEN1/11211N	112	58	71	78	61	66	65	84	31	74	55	64	110	79	56	52	45	144	48	50	65	85	31	82	6	84	68	44	70	84	91	63	23	67	44	78	77	85	49	62	59	40	20	71	64	64	110	97	38
PSEN1/11215N	12	12	9	13	9	14	17	14	5	11	12	9	26	14	0	8	14	23	6	8	13	0	0	13	0	8	6	7	10	14	11	11	0	10	5	14	5	21	6	11	0	5	0	6	7	5	10	13	0
PSEN1/13145N	220	180	148	136	138	156	156	170	79	191	153	118	205	186	75	115	76	307	83	67	193	168	80	178	37	218	125	100	152	256	218	137	39	179	113	183	153	104	141	140	108	95	69	174	143	143	268	184	138
PSEN1/22690N	52	65	65	51	57	77	55	64	35	61	40	49	89	75	30	36	42	93	39	22	92	64	29	80	21	67	54	37	45	74	86	47	18	56	57	67	64	58	65	68	68	51	15	33	85	53	81	73	86
PSEN1/22702N	71	54	56	91	41	73	70	71	37	100	40	68	69	76	36	62	40	127	24	36	66	61	32	87	22	94	62	40	46	82	118	54	17	59	46	95	64	45	45	57	61	34	27	60	96	55	107	65	67
[truncated: 17 more columns]

## Sheet: PSEN2
ID	SRR23958057	SRR23958058	SRR23958059	SRR23958060	SRR23958061	SRR23958062	SRR23958063	SRR23958064	SRR23958065	SRR23958066	SRR23958067	SRR23958068	SRR23958069	SRR23958070	SRR23958071	SRR23958072	SRR23958073	SRR23958074	SRR23958075	SRR23958076	SRR23958077	SRR23958078	SRR23958079	SRR23958080	SRR23958081	SRR23958082	SRR23958083	SRR23958084	SRR23958085	SRR23958086	SRR23958087	SRR23958088	SRR23958089	SRR23958090	SRR23958091	SRR23958092	SRR23958093	SRR23958094	SRR23958095	SRR23958096	SRR23958097	SRR23958098	SRR23958099	SRR23958100	SRR23958101	SRR23958102	SRR23958103	SRR23958104	SRR23958105
PSEN2/381N	80	54	42	48	36	28	37	48	17	31	38	45	57	52	39	37	34	76	18	45	36	33	34	68	26	72	33	20	34	84	31	38	19	40	61	58	52	51	43	31	29	34	8	67	70	39	57	48	96
PSEN2/384N	34	23	34	17	13	37	19	35	16	25	25	19	21	37	8	16	14	36	8	18	26	19	11	36	32	31	22	14	25	40	21	25	5	23	35	26	31	26	15	23	27	21	13	27	30	23	26	39	53
PSEN2/612N	22	20	23	13	22	16	26	28	18	20	20	29	35	15	9	12	10	40	6	18	17	12	8	16	5	29	13	8	24	21	12	14	11	24	20	13	18	9	16	17	15	16	7	25	15	16	19	23	5
PSEN2/670N	82	40	46	55	37	63	47	64	27	57	52	64	56	67	44	37	41	80	19	42	54	53	30	54	24	86	38	27	48	68	56	37	34	59	71	98	54	63	36	82	31	47	21	55	50	65	50	59	88
PSEN2/985N	94	74	79	61	57	54	45	50	42	77	54	76	82	69	29	41	38	112	26	35	60	42	38	66	35	91	29	23	45	86	50	34	37	51	56	83	61	63	46	61	48	35	24	66	50	54	75	74	95
PSEN2/1018N	0	6	11	9	5	6	8	6	0	5	7	8	23	9	5	0	0	11	0	5	0	0	0	9	11	9	15	0	15	5	8	0	17	0	0	6	7	9	8	0	9	0	6	0	0	0	0	0	0
PSEN2/1144N	84	84	71	56	62	49	51	69	41	55	45	74	64	74	28	63	36	93	26	51	40	46	43	78	39	95	44	24	54	101	46	30	17	47	76	74	63	81	48	47	43	44	20	85	64	48	69	67	110
PSEN2/1298N	119	66	67	71	71	87	63	72	30	86	82	82	101	77	44	47	29	111	19	54	70	66	51	105	58	80	43	32	72	149	74	48	26	73	115	117	77	79	57	77	43	47	26	75	30	96	83	87	63
PSEN2/1618N	71	43	57	36	48	65	47	56	31	71	35	76	64	67	28	42	50	83	18	27	31	54	26	57	30	73	43	29	49	51	55	32	23	28	65	79	59	35	49	72	34	36	16	77	26	56	68	57	67
PSEN2/1656N	154	93	91	93	73	100	101	85	69	73	105	87	107	100	40	64	59	141	22	61	54	65	28	93	47	110	55	36	85	135	93	64	41	87	91	167	89	101	62	72	72	50	36	102	85	115	103	97	151
PSEN2/2162N	98	64	79	68	61	53	48	60	24	72	78	65	63	59	39	41	42	116	21	55	56	62	25	90	59	90	47	32	70	93	44	57	34	75	90	102	94	72	75	66	53	56	25	83	57	71	76	83	79
PSEN2/2411N	66	47	68	66	50	43	45	43	20	58	47	45	68	71	38	37	39	88	17	34	42	43	35	51	19	79	34	33	41	73	60	38	20	64	71	110	40	48	37	53	41	47	17	54	29	67	71	70	75
PSEN2/3960N	83	40	52	58	57	50	48	69	43	76	65	78	90	85	27	51	38	90	23	42	37	55	44	76	18	81	38	33	56	89	75	39	33	68	73	86	48	75	42	51	54	28	21	63	53	76	87	84	72
PSEN2/6337N	64	54	49	52	50	40	46	56	37	33	42	51	70	67	19	48	32	77	23	54	40	58	26	65	23	55	45	22	41	49	70	33	25	48	60	63	42	43	44	42	34	28	21	58	39	62	93	54	91
PSEN2/8966N	11	5	0	0	7	0	0	11	0	12	0	0	19	8	0	8	0	13	0	0	13	0	12	12	0	14	5	0	9	18	9	11	6	0	5	0	5	0	6	5	9	0	0	0	14	0	8	0	5
[truncated: 17 more columns]

## Sheet: RAB35
ID	SRR23958057	SRR23958058	SRR23958059	SRR23958060	SRR23958061	SRR23958062	SRR23958063	SRR23958064	SRR23958065	SRR23958066	SRR23958067	SRR23958068	SRR23958069	SRR23958070	SRR23958071	SRR23958072	SRR23958073	SRR23958074	SRR23958075	SRR23958076	SRR23958077	SRR23958078	SRR23958079	SRR23958080	SRR23958081	SRR23958082	SRR23958083	SRR23958084	SRR23958085	SRR23958086	SRR23958087	SRR23958088	SRR23958089	SRR23958090	SRR23958091	SRR23958092	SRR23958093	SRR23958094	SRR23958095	SRR23958096	SRR23958097	SRR23958098	SRR23958099	SRR23958100	SRR23958101	SRR23958102	SRR23958103	SRR23958104	SRR23958105
RAB35/94N	305	209	207	205	122	200	193	204	112	236	165	200	193	239	119	132	122	326	92	130	211	185	128	248	62	242	161	134	207	214	273	143	69	213	150	318	197	179	173	201	126	126	79	129	228	249	320	314	280
RAB35/1437N	257	193	224	245	188	248	179	214	103	193	229	217	212	261	103	132	102	340	87	117	193	176	137	215	57	251	166	127	198	224	312	126	88	200	153	310	217	157	182	196	107	143	53	118	137	236	279	234	198
RAB35/1656N	12	6	8	6	9	17	6	11	0	7	10	0	7	12	10	0	0	30	7	8	11	5	9	19	5	30	5	5	9	0	14	6	5	7	6	10	0	7	7	8	0	10	0	9	7	7	7	9	13
RAB35/4467N	227	146	168	123	135	117	167	148	84	175	177	146	181	156	82	119	85	278	66	74	158	113	109	225	78	166	117	67	119	173	231	69	54	192	91	266	185	101	115	228	145	127	54	105	113	169	248	205	200
RAB35/4671N	369	236	257	253	189	255	234	287	114	224	225	231	329	254	127	182	126	368	148	153	246	244	133	325	100	262	187	156	236	248	323	147	78	251	189	403	282	214	214	251	200	157	94	166	194	272	331	306	242
RAB35/7802N	6	7	5	5	5	8	7	7	0	0	7	0	0	0	0	5	0	20	0	0	5	6	0	14	0	5	0	0	6	5	19	0	10	5	0	0	7	0	7	0	9	0	0	6	0	6	10	6	5
RAB35/8131N	118	79	96	50	67	101	93	63	50	91	99	117	104	88	58	64	41	170	42	45	95	72	48	107	51	98	70	52	80	99	142	42	21	115	55	183	88	56	57	126	89	79	37	48	56	109	145	117	109
[truncated: 17 more columns]

## Sheet: SNCA
ID	SRR23958057	SRR23958058	SRR23958059	SRR23958060	SRR23958061	SRR23958062	SRR23958063	SRR23958064	SRR23958065	SRR23958066	SRR23958067	SRR23958068	SRR23958069	SRR23958070	SRR23958071	SRR23958072	SRR23958073	SRR23958074	SRR23958075	SRR23958076	SRR23958077	SRR23958078	SRR23958079	SRR23958080	SRR23958081	SRR23958082	SRR23958083	SRR23958084	SRR23958085	SRR23958086	SRR23958087	SRR23958088	SRR23958089	SRR23958090	SRR23958091	SRR23958092	SRR23958093	SRR23958094	SRR23958095	SRR23958096	SRR23958097	SRR23958098	SRR23958099	SRR23958100	SRR23958101	SRR23958102	SRR23958103	SRR23958104	SRR23958105
SNCA/1050N	100	77	49	59	45	40	54	59	28	51	50	81	33	41	22	15	26	48	24	31	85	43	34	63	36	74	44	62	44	81	64	55	28	113	34	53	88	56	67	26	36	23	13	87	37	29	25	60	55
SNCA/1269N	113	59	62	49	45	70	43	62	28	37	47	56	47	65	18	28	39	68	37	44	114	56	52	62	42	65	46	43	49	67	81	47	38	53	55	114	67	86	50	49	30	56	16	91	54	45	59	71	92
SNCA/2533N	256	194	164	185	172	150	148	209	102	163	149	199	150	193	40	50	99	175	93	118	330	184	163	188	217	203	145	151	150	245	203	121	62	234	127	186	257	183	181	90	116	101	40	226	117	149	129	207	174
SNCA/2559N	28	12	16	14	10	9	5	16	0	14	14	17	15	15	0	0	5	15	6	7	14	13	12	18	10	8	0	16	13	11	24	9	0	16	18	17	30	11	11	0	9	18	0	11	16	11	15	16	23
SNCA/5754N	298	258	184	201	203	191	216	228	128	209	208	276	178	270	53	71	117	239	127	147	379	219	238	276	174	227	175	206	181	311	243	188	78	361	161	264	323	192	239	98	153	150	58	308	134	180	164	247	291
SNCA/7362N	303	265	194	197	193	179	209	202	123	219	213	276	186	242	56	81	97	269	128	151	346	204	246	282	179	215	176	189	170	294	242	184	85	378	159	252	322	203	226	104	171	178	55	341	165	170	150	234	304
SNCA/92968N	281	183	186	194	168	196	161	175	102	155	172	190	178	220	51	66	79	234	115	97	328	205	172	218	159	228	147	177	177	271	247	139	68	243	123	220	308	174	189	101	102	101	51	275	84	150	134	203	224
[truncated: 17 more columns]
