# Supplementary material for: Investigating Alzheimer’s Disease-Associated Genes Using Differential Splicing Frequency Analysis
Source: Cells. 2026 Jun 15;15(12):1086. doi: 10.3390/cells15121086 (PMC13297122; doi:10.3390/cells15121086)
Supplement: Supplementary file 1 [file cells-15-01086-s001.zip › S2/SRP429938.xlsx]

## Sheet: APP
group1	AD	AD	AD	AD	AD	AD	AD	AD	DM1	Control	DM1	DM1	DM1	Control	Control	Control	Control	Control	Control	Control	Control	Control	DM1	DM1	DM1
ID	SRR24003369	SRR24003370	SRR24003371	SRR24003372	SRR24003373	SRR24003374	SRR24003375	SRR24003376	SRR24003377	SRR24003378	SRR24003379	SRR24003380	SRR24003381	SRR24003382	SRR24003383	SRR24003384	SRR24003385	SRR24003386	SRR24003387	SRR24003388	SRR24003389	SRR24003390	SRR24003391	SRR24003392	SRR24003393
APP/725N	886	2328	1015	2995	926	2031	768	1670	1577	1833	1024	1849	1949	849	1945	1156	2906	1343	2487	2685	1150	3089	1061	2478	2227
APP/937N	785	1754	934	2430	840	1438	654	1386	1541	1454	769	1188	1514	808	1698	1111	2419	1015	1871	2102	1230	2570	940	2114	2032
APP/2042N	1057	3142	1243	3798	1145	2688	764	1958	1467	1701	1007	2381	2096	913	2525	1282	3490	1548	4096	3281	1311	3188	1051	3192	2080
APP/2598N	238	509	194	531	256	553	291	635	306	597	252	441	595	283	605	309	617	249	551	584	488	1238	277	615	928
APP/5704N	1088	2261	1281	2794	1146	2020	964	1795	1779	1970	1051	1438	1834	1106	2011	1518	2908	1447	2495	2626	1588	3008	1341	2483	2413
APP/6315N	789	1650	939	2345	849	1459	566	1163	1447	1155	713	1100	1325	669	1301	1048	2194	921	1586	1824	1175	2432	854	1646	2124
APP/6663N	1029	2614	1321	3592	1124	2440	797	1730	1395	1186	1154	2110	2312	965	2204	1389	3329	1522	3308	3244	1344	3007	1200	2694	2132
APP/7350N	756	1792	861	2283	757	1585	524	1231	995	777	843	1329	1555	658	1482	917	2128	1147	2385	2214	888	2057	818	1900	1560
APP/9950N	863	2218	1041	2985	1075	2225	780	1928	1442	2146	883	1647	1791	856	2126	1183	3041	1131	2438	2392	1350	3448	1045	2463	2114
APP/14067N	14	40	11	27	10	28	12	24	0	11	17	23	22	7	30	12	25	7	7	6	6	32	0	7	10
APP/14882N	153	520	178	591	157	589	193	697	220	389	150	482	441	172	633	175	661	209	626	505	319	1246	176	702	724
APP/17537N	787	1947	918	2684	777	1839	527	1251	1810	1834	689	1191	1495	654	1515	1088	2487	1053	2388	2489	882	2511	761	1847	1922
APP/19314N	946	2633	1116	3419	928	2297	728	1940	1764	2137	1085	2103	2138	983	2658	1297	3484	1391	3064	2933	1382	3469	1185	2955	2475
APP/21657N	1066	2452	1158	3358	1184	2548	895	2075	2242	3468	932	1690	2103	796	1754	1341	3449	1300	2801	3120	1593	3838	949	2235	2835
APP/21906N	1119	3271	1251	4206	1085	2927	755	2133	1860	2377	980	2285	2268	997	3035	1391	4399	1548	4008	3446	1255	4224	1196	3510	2743
APP/28957N	942	2169	1096	2653	1048	2141	795	1627	1625	2322	755	1282	1579	771	1593	1241	2728	1222	2176	2500	1394	3106	1012	2243	2539
APP/36594N	897	2153	937	2655	770	1994	608	1375	1148	1153	831	1506	1586	804	1855	1064	2654	1321	2922	2601	892	2383	891	2271	1663
APP/39362N	17	54	49	153	36	126	11	63	188	85	66	114	141	32	105	38	109	42	133	116	38	142	77	315	242
APP/42627N	801	2120	986	2933	857	1928	619	1616	1208	1230	784	1487	1355	777	1945	1001	2759	1026	2320	2111	1069	2983	887	2373	1655
APP/58417N	808	2769	752	3331	728	2560	457	1766	1411	1542	726	2021	1773	633	2404	878	3561	1217	3658	2910	816	3183	857	2746	1851
	0.0537198	0.0721169	0.043516	0.0669373	0.0463753	0.0722837	0.0390331	0.0629298	0.0554966	0.0525079	0.0493508	0.0730473	0.0593532	0.0460934	0.0719244	0.0451669	0.072161	0.058909	0.0807149	0.0666072	0.0404561	0.0622239	0.051695	0.0673221	0.0510353
								0.057114														0.0596765			0.0581858

## Sheet: APOE
ID	SRR24003369_Aligned.out.sam	SRR24003370_Aligned.out.sam	SRR24003371_Aligned.out.sam	SRR24003372_Aligned.out.sam	SRR24003373_Aligned.out.sam	SRR24003374_Aligned.out.sam	SRR24003375_Aligned.out.sam	SRR24003376_Aligned.out.sam	SRR24003377_Aligned.out.sam	SRR24003378_Aligned.out.sam	SRR24003379_Aligned.out.sam	SRR24003380_Aligned.out.sam	SRR24003381_Aligned.out.sam	SRR24003382_Aligned.out.sam	SRR24003383_Aligned.out.sam	SRR24003384_Aligned.out.sam	SRR24003385_Aligned.out.sam	SRR24003386_Aligned.out.sam	SRR24003387_Aligned.out.sam	SRR24003388_Aligned.out.sam	SRR24003389_Aligned.out.sam	SRR24003390_Aligned.out.sam	SRR24003391_Aligned.out.sam	SRR24003392_Aligned.out.sam	SRR24003393_Aligned.out.sam
APOE/580N	349	717	538	1148	491	900	831	1464	585	1006	1148	1544	1988	366	707	499	961	413	703	887	1616	2876	348	602	2301
APOE/678N	0	14	0	26	6	13	6	20	5	14	21	25	30	0	10	6	18	10	22	17	12	48	7	17	33
APOE/745N	0	0	8	7	5	8	0	6	9	6	7	7	10	0	0	5	0	5	0	7	7	15	0	0	9
APOE/760N	233	291	298	430	289	415	515	652	220	256	691	714	955	213	264	246	349	291	331	413	979	1264	174	253	829
APOE/1092N	272	659	346	992	317	858	536	1290	460	743	822	1543	1929	245	638	301	826	325	766	820	897	2374	223	543	1923

## Sheet: CLU
ID	SRR24003369_Aligned.out.sam	SRR24003370_Aligned.out.sam	SRR24003371_Aligned.out.sam	SRR24003372_Aligned.out.sam	SRR24003373_Aligned.out.sam	SRR24003374_Aligned.out.sam	SRR24003375_Aligned.out.sam	SRR24003376_Aligned.out.sam	SRR24003377_Aligned.out.sam	SRR24003378_Aligned.out.sam	SRR24003379_Aligned.out.sam	SRR24003380_Aligned.out.sam	SRR24003381_Aligned.out.sam	SRR24003382_Aligned.out.sam	SRR24003383_Aligned.out.sam	SRR24003384_Aligned.out.sam	SRR24003385_Aligned.out.sam	SRR24003386_Aligned.out.sam	SRR24003387_Aligned.out.sam	SRR24003388_Aligned.out.sam	SRR24003389_Aligned.out.sam	SRR24003390_Aligned.out.sam	SRR24003391_Aligned.out.sam	SRR24003392_Aligned.out.sam	SRR24003393_Aligned.out.sam
CLU/102N	38	57	31	80	24	45	34	66	64	31	53	61	77	29	70	34	70	55	69	92	46	101	25	58	119
CLU/209N	1961	5019	2511	7528	2000	4558	2190	5387	2898	3474	2724	5305	6076	2144	5481	2424	6528	3328	7093	7206	3371	9073	2196	5583	8376
CLU/213N	0	17	0	13	5	6	0	9	7	11	0	9	16	0	7	0	5	0	11	13	5	19	0	9	8
CLU/528N	1355	3747	2063	6213	1555	3535	2163	5455	3763	4648	1951	3936	5080	1994	5080	2182	5658	2179	4490	5158	3175	7993	2009	5039	8131
CLU/531N	48	125	55	179	51	88	64	181	130	125	70	137	147	57	179	71	201	66	132	143	96	223	55	181	240
CLU/545N	8	25	27	85	19	43	33	61	34	21	17	45	44	34	74	30	70	23	30	49	23	57	24	50	82
CLU/1000N	9	29	8	45	0	15	9	31	8	14	5	14	18	0	26	5	24	8	18	23	9	40	6	12	19
CLU/1018N	2730	8932	3213	11802	2145	6777	2592	8274	4696	6845	3552	9757	8783	3045	9018	3586	11011	4211	13638	10538	4211	13015	3106	9651	10616
CLU/1144N	1409	5079	1936	7572	1308	4308	1722	5421	3246	4905	1677	4981	5029	1763	5841	1992	6671	2284	7315	6749	2639	9967	1832	6308	9145
CLU/1388N	1648	4621	2383	8055	1637	3854	2591	7310	2941	6791	1701	3419	3265	2344	6287	2385	7378	1937	4490	4115	3106	8983	2256	6272	5392
CLU/2413N	1761	5017	2480	7906	1670	3802	2566	7447	2690	6192	1532	3138	3097	2159	5594	2564	6812	1527	3048	2950	3764	10548	2045	5403	6053
CLU/4054N	1327	1732	2094	3227	1278	1607	2284	2990	1818	3031	1250	1355	1790	1977	2318	2337	3026	1599	1942	2458	3142	4047	1851	2379	3783
CLU/4281N	1902	5031	2666	7576	1958	4118	2656	5873	4120	6939	2628	4624	5192	2624	5959	2976	6871	2907	6091	6186	3886	9159	2567	5985	9039

## Sheet: DENND1B
ID	SRR24003369_Aligned.out.sam	SRR24003370_Aligned.out.sam	SRR24003371_Aligned.out.sam	SRR24003372_Aligned.out.sam	SRR24003373_Aligned.out.sam	SRR24003374_Aligned.out.sam	SRR24003375_Aligned.out.sam	SRR24003376_Aligned.out.sam	SRR24003377_Aligned.out.sam	SRR24003378_Aligned.out.sam	SRR24003379_Aligned.out.sam	SRR24003380_Aligned.out.sam	SRR24003381_Aligned.out.sam	SRR24003382_Aligned.out.sam	SRR24003383_Aligned.out.sam	SRR24003384_Aligned.out.sam	SRR24003385_Aligned.out.sam	SRR24003386_Aligned.out.sam	SRR24003387_Aligned.out.sam	SRR24003388_Aligned.out.sam	SRR24003389_Aligned.out.sam	SRR24003390_Aligned.out.sam	SRR24003391_Aligned.out.sam	SRR24003392_Aligned.out.sam	SRR24003393_Aligned.out.sam
DENND1B/742N	11	26	15	38	8	16	9	35	25	29	8	19	18	11	25	13	22	13	21	25	17	31	14	34	20
DENND1B/755N	8	24	6	42	6	28	5	22	9	13	10	22	14	5	13	6	22	0	16	18	9	35	14	35	24
DENND1B/887N	7	27	10	37	7	13	10	15	14	21	5	6	0	6	15	7	7	5	15	6	12	39	9	17	13
DENND1B/926N	0	22	6	32	0	23	5	22	6	17	0	11	9	6	13	0	21	0	11	7	9	33	0	22	7
DENND1B/1311N	0	21	21	33	13	26	12	21	8	12	13	7	12	11	32	12	29	17	27	28	14	40	21	37	20
DENND1B/1963N	14	91	28	54	15	40	11	59	23	34	31	55	45	24	69	15	62	28	65	58	30	41	26	70	29
DENND1B/2206N	8	24	8	38	12	19	8	14	8	23	12	13	27	10	26	9	19	7	23	29	11	22	12	40	34
DENND1B/2868N	17	54	17	46	5	36	10	31	18	15	8	19	11	19	32	6	32	18	37	21	19	43	13	43	22
DENND1B/4756N	14	28	8	18	8	14	5	7	11	8	11	16	20	14	15	13	19	14	24	19	14	33	12	25	12
DENND1B/4906N	10	27	7	44	9	12	6	19	17	12	0	6	6	7	21	0	19	5	18	21	9	37	11	25	14
DENND1B/5120N	0	19	7	36	8	17	6	22	7	10	7	9	13	9	34	10	27	15	25	19	11	29	8	35	15
DENND1B/5682N	11	24	8	29	8	17	0	14	7	12	13	9	17	13	25	13	21	11	18	20	14	23	11	20	21
DENND1B/5984N	6	54	20	58	23	31	8	32	23	19	17	30	29	21	49	11	38	17	41	46	22	45	26	57	23
DENND1B/6248N	11	21	11	25	9	19	6	26	19	19	9	13	13	10	15	5	11	12	15	12	16	17	8	25	18
DENND1B/6491N	13	29	0	15	0	12	0	13	0	9	5	14	8	6	9	0	13	7	9	13	10	14	0	9	17
DENND1B/11739N	16	35	13	47	11	32	9	18	8	0	17	34	19	6	44	15	31	20	36	31	12	51	18	34	20
DENND1B/11954N	19	54	12	60	21	34	12	35	20	34	20	51	39	14	50	9	25	27	64	39	18	61	14	55	23
DENND1B/13667N	13	38	19	50	11	26	7	33	26	33	16	34	37	20	59	8	32	16	41	37	20	39	17	55	38
DENND1B/24951N	17	60	14	63	6	37	8	35	15	19	9	25	19	21	68	15	38	14	36	22	12	42	13	53	26
DENND1B/27010N	12	27	10	18	5	17	6	19	0	21	7	12	0	12	8	11	13	5	15	13	13	27	16	14	15
DENND1B/30039N	6	28	10	35	9	26	6	19	15	5	7	12	12	6	21	11	25	9	29	33	8	26	10	27	15
DENND1B/37071N	0	16	8	11	0	5	0	14	0	0	0	6	7	0	7	0	7	0	10	12	7	15	0	11	5
DENND1B/40861N	18	76	14	59	15	35	8	38	19	42	15	48	32	15	53	0	48	21	50	64	14	37	15	66	29
DENND1B/57793N	24	44	21	49	19	23	10	14	19	34	30	23	60	28	31	8	24	32	27	67	21	32	25	38	44

## Sheet: GAPDH
ID	SRR24003369_Aligned.out.sam	SRR24003370_Aligned.out.sam	SRR24003371_Aligned.out.sam	SRR24003372_Aligned.out.sam	SRR24003373_Aligned.out.sam	SRR24003374_Aligned.out.sam	SRR24003375_Aligned.out.sam	SRR24003376_Aligned.out.sam	SRR24003377_Aligned.out.sam	SRR24003378_Aligned.out.sam	SRR24003379_Aligned.out.sam	SRR24003380_Aligned.out.sam	SRR24003381_Aligned.out.sam	SRR24003382_Aligned.out.sam	SRR24003383_Aligned.out.sam	SRR24003384_Aligned.out.sam	SRR24003385_Aligned.out.sam	SRR24003386_Aligned.out.sam	SRR24003387_Aligned.out.sam	SRR24003388_Aligned.out.sam	SRR24003389_Aligned.out.sam	SRR24003390_Aligned.out.sam	SRR24003391_Aligned.out.sam	SRR24003392_Aligned.out.sam	SRR24003393_Aligned.out.sam
GAPDH/90N	1612	5466	3036	10653	2484	7443	1705	5581	3899	4247	2417	5387	5763	2442	7851	3234	10576	3091	8547	7702	2534	8678	3408	10780	8266
GAPDH/92N	1197	3385	2261	6740	1906	4544	1355	3467	2752	2940	1952	3701	4324	1805	4693	2273	6550	2101	4645	4587	2360	5471	2532	6226	6366
GAPDH/104N	1079	2723	1953	5673	1592	3743	1145	2880	2207	2259	1565	2874	3165	1798	3966	2145	5603	1822	4452	4080	1771	4440	2262	5575	4839
GAPDH/129N	896	2171	1661	4568	1417	2838	1042	2162	1936	1561	1307	2324	2819	1541	3111	1965	4307	1583	3025	3337	1669	3625	1991	4272	4622
GAPDH/193N	1499	3940	2676	8516	2609	5832	1502	3922	3169	3219	2390	4559	5639	2121	5497	2973	7648	3204	6555	6771	2805	6759	2994	7587	7641
GAPDH/240N	616	839	1063	1782	762	1079	704	849	914	542	668	665	1084	1107	1373	1398	1857	981	1263	1442	1222	1493	1480	1961	1955
GAPDH/1632N	676	1632	1148	3358	906	2162	847	1740	1753	1965	765	1421	2102	1032	2605	1417	3386	1167	2640	3065	1083	2737	1501	3587	3414

## Sheet: MAPT
ID	SRR24003369_Aligned.out.sam	SRR24003370_Aligned.out.sam	SRR24003371_Aligned.out.sam	SRR24003372_Aligned.out.sam	SRR24003373_Aligned.out.sam	SRR24003374_Aligned.out.sam	SRR24003375_Aligned.out.sam	SRR24003376_Aligned.out.sam	SRR24003377_Aligned.out.sam	SRR24003378_Aligned.out.sam	SRR24003379_Aligned.out.sam	SRR24003380_Aligned.out.sam	SRR24003381_Aligned.out.sam	SRR24003382_Aligned.out.sam	SRR24003383_Aligned.out.sam	SRR24003384_Aligned.out.sam	SRR24003385_Aligned.out.sam	SRR24003386_Aligned.out.sam	SRR24003387_Aligned.out.sam	SRR24003388_Aligned.out.sam	SRR24003389_Aligned.out.sam	SRR24003390_Aligned.out.sam	SRR24003391_Aligned.out.sam	SRR24003392_Aligned.out.sam	SRR24003393_Aligned.out.sam
MAPT/4364N	6	11	0	0	0	0	11	12	36	6	5	11	16	0	10	0	0	0	0	8	0	5	0	0	56

## Sheet: PSEN1
ID	SRR24003369_Aligned.out.sam	SRR24003370_Aligned.out.sam	SRR24003371_Aligned.out.sam	SRR24003372_Aligned.out.sam	SRR24003373_Aligned.out.sam	SRR24003374_Aligned.out.sam	SRR24003375_Aligned.out.sam	SRR24003376_Aligned.out.sam	SRR24003377_Aligned.out.sam	SRR24003378_Aligned.out.sam	SRR24003379_Aligned.out.sam	SRR24003380_Aligned.out.sam	SRR24003381_Aligned.out.sam	SRR24003382_Aligned.out.sam	SRR24003383_Aligned.out.sam	SRR24003384_Aligned.out.sam	SRR24003385_Aligned.out.sam	SRR24003386_Aligned.out.sam	SRR24003387_Aligned.out.sam	SRR24003388_Aligned.out.sam	SRR24003389_Aligned.out.sam	SRR24003390_Aligned.out.sam	SRR24003391_Aligned.out.sam	SRR24003392_Aligned.out.sam	SRR24003393_Aligned.out.sam
PSEN1/90N	65	194	51	196	63	141	66	155	172	142	64	95	115	58	161	52	162	78	129	109	51	162	86	243	165
PSEN1/1889N	46	164	36	173	33	101	49	205	103	100	32	64	63	61	168	43	170	53	105	92	60	164	77	216	134
PSEN1/2518N	46	154	54	167	48	116	57	169	134	100	44	97	101	66	158	74	163	52	153	119	78	184	82	181	181
PSEN1/5166N	52	179	64	199	58	145	33	137	101	122	73	152	107	47	131	54	168	72	157	150	58	175	76	205	138
PSEN1/5183N	66	217	46	188	64	156	55	165	147	118	62	140	121	52	121	46	196	58	178	150	60	196	73	210	150
PSEN1/5296N	114	257	85	241	100	205	86	175	168	204	75	165	161	85	182	92	214	102	202	228	109	271	132	253	220
PSEN1/5723N	33	117	41	94	36	77	45	101	73	57	23	49	46	48	99	46	88	41	61	57	56	87	61	155	104
PSEN1/8256N	90	264	68	279	76	218	76	202	172	132	90	198	155	64	185	77	246	74	184	181	87	273	93	287	225
PSEN1/11211N	8	17	10	15	9	10	11	11	24	15	0	9	8	11	13	11	17	11	7	6	12	26	17	11	25
PSEN1/13145N	53	172	31	138	46	116	48	166	134	74	44	82	59	60	158	52	133	63	131	97	64	155	65	231	124
PSEN1/22690N	34	139	21	110	29	53	29	73	56	52	36	72	88	27	74	32	69	32	72	60	41	99	53	98	87
PSEN1/22702N	42	91	41	106	39	97	37	90	67	62	31	66	61	44	91	43	112	55	85	73	54	123	52	171	68

## Sheet: PSEN2
ID	SRR24003369_Aligned.out.sam	SRR24003370_Aligned.out.sam	SRR24003371_Aligned.out.sam	SRR24003372_Aligned.out.sam	SRR24003373_Aligned.out.sam	SRR24003374_Aligned.out.sam	SRR24003375_Aligned.out.sam	SRR24003376_Aligned.out.sam	SRR24003377_Aligned.out.sam	SRR24003378_Aligned.out.sam	SRR24003379_Aligned.out.sam	SRR24003380_Aligned.out.sam	SRR24003381_Aligned.out.sam	SRR24003382_Aligned.out.sam	SRR24003383_Aligned.out.sam	SRR24003384_Aligned.out.sam	SRR24003385_Aligned.out.sam	SRR24003386_Aligned.out.sam	SRR24003387_Aligned.out.sam	SRR24003388_Aligned.out.sam	SRR24003389_Aligned.out.sam	SRR24003390_Aligned.out.sam	SRR24003391_Aligned.out.sam	SRR24003392_Aligned.out.sam	SRR24003393_Aligned.out.sam
PSEN2/381N	21	28	19	45	0	22	13	17	22	42	14	25	39	6	37	23	25	26	45	48	17	77	17	21	53
PSEN2/384N	0	10	15	38	17	15	0	11	9	23	11	17	22	6	13	14	24	14	26	29	14	44	14	23	27
PSEN2/612N	5	10	8	5	5	10	5	11	11	7	0	5	19	6	11	7	0	11	6	14	17	11	17	15	14
PSEN2/670N	16	43	28	54	19	52	15	38	35	38	30	56	64	17	64	33	64	30	70	57	28	128	29	68	48
PSEN2/985N	11	66	33	123	27	71	15	39	50	31	45	99	97	21	78	23	102	53	147	123	38	110	33	88	80
PSEN2/1018N	5	17	0	11	0	13	12	6	0	0	0	13	14	0	7	0	0	0	6	0	7	6	0	0	9
PSEN2/1144N	11	35	30	92	21	45	12	27	31	32	20	53	27	24	43	34	55	27	76	76	28	116	22	45	68
PSEN2/1298N	20	58	25	118	31	78	11	44	56	68	34	113	119	24	82	29	104	44	140	105	32	109	31	124	79
PSEN2/1618N	29	63	37	75	40	87	23	61	81	73	44	107	156	30	73	29	70	54	110	127	39	101	48	93	120
PSEN2/1656N	20	77	41	102	46	79	29	53	36	81	45	79	98	33	58	18	68	28	89	67	38	98	26	85	84
PSEN2/2162N	16	30	20	63	32	48	11	35	42	38	36	52	79	17	62	27	57	31	74	64	38	91	25	74	98
PSEN2/2411N	26	58	26	82	23	55	23	58	39	28	42	76	69	25	70	33	72	41	69	57	36	107	36	81	45
PSEN2/3960N	22	73	25	75	23	72	20	79	34	42	31	90	97	23	63	17	78	19	97	87	25	95	28	99	61
PSEN2/6337N	25	65	29	83	36	61	24	52	54	71	63	102	127	40	68	25	89	35	104	88	37	107	32	105	94
PSEN2/8966N	9	24	0	8	0	0	11	9	0	11	6	13	8	0	8	0	8	0	10	6	6	10	0	0	7

## Sheet: RAB35
ID	SRR24003369_Aligned.out.sam	SRR24003370_Aligned.out.sam	SRR24003371_Aligned.out.sam	SRR24003372_Aligned.out.sam	SRR24003373_Aligned.out.sam	SRR24003374_Aligned.out.sam	SRR24003375_Aligned.out.sam	SRR24003376_Aligned.out.sam	SRR24003377_Aligned.out.sam	SRR24003378_Aligned.out.sam	SRR24003379_Aligned.out.sam	SRR24003380_Aligned.out.sam	SRR24003381_Aligned.out.sam	SRR24003382_Aligned.out.sam	SRR24003383_Aligned.out.sam	SRR24003384_Aligned.out.sam	SRR24003385_Aligned.out.sam	SRR24003386_Aligned.out.sam	SRR24003387_Aligned.out.sam	SRR24003388_Aligned.out.sam	SRR24003389_Aligned.out.sam	SRR24003390_Aligned.out.sam	SRR24003391_Aligned.out.sam	SRR24003392_Aligned.out.sam	SRR24003393_Aligned.out.sam
RAB35/94N	26	34	33	52	24	53	13	47	46	86	30	29	64	24	40	25	43	27	48	89	26	69	32	50	69
RAB35/1437N	41	75	42	135	48	104	40	90	81	177	41	86	122	38	89	39	103	18	68	91	46	105	46	95	131
RAB35/4467N	18	74	29	115	23	72	15	69	51	93	33	79	79	30	59	20	80	35	96	82	28	97	27	96	116
RAB35/4671N	25	63	35	98	26	74	28	63	50	90	32	42	81	40	84	42	72	44	86	90	34	93	31	85	95
RAB35/8131N	16	31	22	58	17	38	16	35	38	65	22	42	71	25	36	16	46	24	50	71	18	44	24	48	82

## Sheet: SNCA
ID	SRR24003369_Aligned.out.sam	SRR24003370_Aligned.out.sam	SRR24003371_Aligned.out.sam	SRR24003372_Aligned.out.sam	SRR24003373_Aligned.out.sam	SRR24003374_Aligned.out.sam	SRR24003375_Aligned.out.sam	SRR24003376_Aligned.out.sam	SRR24003377_Aligned.out.sam	SRR24003378_Aligned.out.sam	SRR24003379_Aligned.out.sam	SRR24003380_Aligned.out.sam	SRR24003381_Aligned.out.sam	SRR24003382_Aligned.out.sam	SRR24003383_Aligned.out.sam	SRR24003384_Aligned.out.sam	SRR24003385_Aligned.out.sam	SRR24003386_Aligned.out.sam	SRR24003387_Aligned.out.sam	SRR24003388_Aligned.out.sam	SRR24003389_Aligned.out.sam	SRR24003390_Aligned.out.sam	SRR24003391_Aligned.out.sam	SRR24003392_Aligned.out.sam	SRR24003393_Aligned.out.sam
SNCA/1050N	0	0	9	10	9	8	0	11	7	10	0	0	6	0	0	8	6	0	9	10	5	10	0	14	10
SNCA/1269N	5	30	30	74	17	41	9	31	25	37	24	28	31	7	33	19	34	21	30	45	27	42	31	54	37
SNCA/2533N	27	54	67	245	56	124	47	92	46	64	57	118	105	31	106	53	186	65	192	160	60	146	69	226	137
SNCA/5754N	23	41	69	150	51	64	39	84	48	90	29	45	77	27	64	59	120	37	88	87	47	97	62	135	132
SNCA/7362N	15	43	47	162	31	59	24	97	46	74	25	50	80	12	63	42	123	25	75	77	37	99	48	137	116
SNCA/92968N	15	42	53	200	42	105	37	93	43	70	41	104	109	34	105	38	143	40	153	118	48	129	67	206	136
