# Supplementary material for: Investigating Alzheimer’s Disease-Associated Genes Using Differential Splicing Frequency Analysis
Source: Cells. 2026 Jun 15;15(12):1086. doi: 10.3390/cells15121086 (PMC13297122; doi:10.3390/cells15121086)
Supplement: Supplementary file 1 [file cells-15-01086-s001.zip › S2/SRP435274.xlsx]

## Sheet: APP
	EOAD	EOAD	EOAD	EOAD	EOAD	EOAD	EOAD	EOAD	EOAD	EOAD	EOAD	EOAD	Normal	Normal	Normal	Normal	Normal	Normal	Normal	Normal	Normal	Normal	Normal	Normal
ID	SRR24360141	SRR24360142	SRR24360143	SRR24360144	SRR24360145	SRR24360146	SRR24360147	SRR24360148	SRR24360149	SRR24360150	SRR24360151	SRR24360155	SRR24360152	SRR24360153	SRR24360154	SRR24360156	SRR24360157	SRR24360158	SRR24360159	SRR24360160	SRR24360161	SRR24360162	SRR24360163	SRR24360164
APP/725N	315	400	646	617	381	502	323	680	289	438	482	507	247	466	544	448	431	826	454	498	420	384	230	526
APP/937N	399	360	466	570	402	499	349	472	315	470	423	522	211	459	554	492	559	896	535	475	484	387	260	481
APP/2042N	356	456	371	558	412	638	413	350	336	559	451	617	205	519	526	548	525	981	655	622	515	533	330	590
APP/2598N	76	26	8	34	13	38	13	32	34	35	18	15	11	21	210	8	76	160	77	14	79	21	9	45
APP/5704N	1151	1222	579	1560	900	1358	998	427	992	1425	1236	1384	564	1240	1414	1302	1482	2246	1584	1547	1349	1315	862	1507
APP/6315N	183	205	293	369	230	270	210	246	180	234	255	273	116	242	259	257	234	372	272	250	244	263	132	263
APP/6663N	551	505	508	723	453	658	484	432	417	609	532	659	251	574	714	610	696	1070	722	654	584	529	375	643
APP/7350N	476	531	460	764	438	618	472	362	434	544	515	614	259	551	630	560	637	1062	667	659	573	565	356	656
APP/9950N	1233	1141	422	1643	901	1389	1106	374	1031	1424	1334	1284	577	1262	1564	1437	1614	2371	1752	1560	1387	1255	840	1576
APP/14882N	46	31	10	33	13	18	6	34	32	28	7	13	7	27	148	6	57	141	48	9	52	27	6	47
APP/17537N	121	194	58	117	72	168	117	67	136	159	93	107	90	171	280	51	203	410	248	153	99	151	88	125
APP/19314N	403	499	765	778	462	646	405	631	334	526	557	707	289	607	730	560	652	977	665	635	562	517	282	628
APP/21657N	288	313	103	159	145	311	146	140	232	259	177	170	161	320	779	96	414	986	518	232	279	280	147	269
APP/21906N	421	455	555	739	406	610	417	501	347	474	501	577	267	458	695	537	585	984	587	558	478	498	216	599
APP/28957N	860	853	275	978	729	1271	940	202	768	1079	967	1164	427	1095	1287	1074	1162	2068	1232	1180	1116	1124	725	1280
APP/36594N	234	331	389	423	287	409	260	326	250	338	307	374	140	338	391	323	420	652	386	375	332	368	174	393
APP/39362N	123	179	296	467	242	292	206	199	123	210	250	319	93	224	96	287	194	264	177	277	226	223	113	276
APP/42627N	474	507	432	701	463	594	410	453	373	561	538	625	229	469	653	507	641	1026	593	552	568	467	291	556
APP/58417N	215	245	515	375	210	306	189	468	135	183	213	329	147	259	338	216	298	473	283	297	265	211	95	248
	0.0271293	0.0289838	0.0720179	0.0323053	0.0293337	0.0288815	0.0253215	0.0731707	0.0199763	0.0191523	0.0240515	0.0320663	0.0342577	0.0278435	0.028615	0.0231785	0.0273897	0.026329	0.0247054	0.0281597	0.0275697	0.023141	0.0171759	0.0231603
												0.0276												0.0268

## Sheet: APOE
ID	SRR24360141	SRR24360142	SRR24360143	SRR24360144	SRR24360145	SRR24360146	SRR24360147	SRR24360148	SRR24360149	SRR24360150	SRR24360151	SRR24360152	SRR24360153	SRR24360154	SRR24360155	SRR24360156	SRR24360157	SRR24360158	SRR24360159	SRR24360160	SRR24360161	SRR24360162	SRR24360163	SRR24360164
APOE/580N	81	26	5	18	0	37	7	5	22	10	19	11	23	90	6	0	30	5	156	6	73	0	0	15
APOE/760N	23	9	0	9	0	14	5	7	5	0	9	0	0	26	0	0	11	0	36	0	23	0	0	6
APOE/1092N	46	14	5	13	0	34	6	13	24	16	17	7	13	62	0	0	32	0	90	10	54	0	0	8

## Sheet: CLU
ID	SRR24360141	SRR24360142	SRR24360143	SRR24360144	SRR24360145	SRR24360146	SRR24360147	SRR24360148	SRR24360149	SRR24360150	SRR24360151	SRR24360152	SRR24360153	SRR24360154	SRR24360155	SRR24360156	SRR24360157	SRR24360158	SRR24360159	SRR24360160	SRR24360161	SRR24360162	SRR24360163	SRR24360164
CLU/102N	17	21	0	0	0	10	7	5	8	0	0	0	5	15	0	0	20	0	20	11	0	26	0	0
CLU/209N	599	257	202	139	54	345	92	166	252	143	139	153	327	558	119	55	517	148	975	251	145	311	93	286
CLU/528N	778	476	203	209	95	443	112	262	280	190	140	172	431	749	181	104	737	157	963	384	125	450	142	366
CLU/531N	16	12	0	8	6	15	0	12	8	5	0	0	9	27	6	0	27	0	35	12	0	9	6	13
CLU/545N	0	0	0	5	0	5	0	9	6	5	0	0	6	14	0	0	15	0	13	5	0	11	8	0
CLU/1000N	6	11	8	15	8	26	0	6	9	15	15	8	7	13	15	13	10	0	44	14	9	66	21	12
CLU/1018N	1117	515	135	308	114	566	150	168	398	267	163	172	554	703	157	118	809	239	1794	484	238	469	201	437
CLU/1144N	515	297	186	150	61	348	90	267	213	117	103	136	291	594	140	57	498	131	839	246	142	267	83	234
CLU/1388N	1619	749	145	312	157	867	332	195	847	545	273	297	852	1212	272	240	1049	326	3025	758	375	908	389	827
CLU/2413N	248	226	64	116	37	228	49	86	168	128	86	80	225	246	92	50	214	64	582	168	80	179	52	216
CLU/4054N	1086	546	115	195	88	603	228	131	562	333	157	181	613	745	174	153	650	217	2148	573	274	590	296	607
CLU/4281N	450	255	141	126	39	275	56	226	177	110	98	101	234	419	111	62	374	111	712	246	99	275	90	196

## Sheet: DENND1B
ID	SRR24360141	SRR24360142	SRR24360143	SRR24360144	SRR24360145	SRR24360146	SRR24360147	SRR24360148	SRR24360149	SRR24360150	SRR24360151	SRR24360152	SRR24360153	SRR24360154	SRR24360155	SRR24360156	SRR24360157	SRR24360158	SRR24360159	SRR24360160	SRR24360161	SRR24360162	SRR24360163	SRR24360164
DENND1B/742N	13	14	11	21	11	19	21	0	18	18	38	11	37	14	23	18	27	22	48	17	21	46	24	16
DENND1B/755N	6	0	10	0	0	0	0	8	0	0	14	0	7	8	14	0	9	7	15	0	6	9	6	7
DENND1B/887N	0	7	0	12	11	15	32	0	11	12	33	19	18	12	9	11	37	18	50	11	10	34	12	10
DENND1B/926N	5	6	6	0	0	0	0	12	7	5	7	0	11	0	12	7	9	6	14	0	0	9	0	0
DENND1B/1311N	5	12	7	0	0	5	6	0	11	6	7	12	26	5	12	0	32	7	20	13	8	21	10	6
DENND1B/1963N	8	25	0	8	12	11	25	0	24	19	15	23	41	15	24	9	52	21	55	7	20	33	13	14
DENND1B/2206N	16	12	0	11	8	22	17	0	8	24	22	13	19	11	17	9	17	15	12	12	10	17	8	17
DENND1B/2868N	24	27	8	11	18	14	33	9	25	21	30	20	53	19	29	14	109	20	42	20	18	49	18	7
DENND1B/4756N	0	6	0	6	5	9	9	7	0	7	9	9	12	12	7	8	31	15	26	9	5	16	0	0
DENND1B/4906N	8	15	0	15	12	10	27	0	7	11	23	14	30	7	14	8	26	17	41	11	14	33	16	6
DENND1B/5682N	5	13	0	9	8	12	0	10	12	7	9	11	14	20	10	9	43	11	23	10	7	22	14	12
DENND1B/5984N	11	19	9	9	11	14	26	6	17	32	22	24	64	26	29	14	93	27	71	22	31	49	19	8
DENND1B/6248N	10	13	16	13	13	16	16	0	21	13	32	14	33	20	23	24	29	32	42	17	24	37	17	15
DENND1B/6491N	33	36	13	19	36	38	40	7	47	38	51	41	111	51	48	42	210	55	133	36	36	85	43	27
DENND1B/11739N	10	10	9	6	0	13	11	8	7	13	17	13	27	14	11	11	33	13	40	12	16	26	14	10
DENND1B/11954N	16	17	13	9	6	15	20	6	11	14	17	15	35	20	24	15	59	30	61	16	23	35	26	14
DENND1B/13667N	16	16	16	14	15	19	22	14	25	11	16	21	67	23	30	27	108	27	75	15	23	49	20	13
DENND1B/24951N	19	22	15	24	18	24	35	16	22	20	29	41	65	27	30	25	128	25	72	28	23	54	29	13
DENND1B/27010N	0	9	5	10	9	11	12	0	11	8	21	9	27	9	9	6	20	16	17	0	0	20	12	6
DENND1B/30039N	18	16	0	12	0	18	16	7	18	18	19	13	32	13	16	21	28	23	50	11	24	30	17	10
DENND1B/40861N	0	16	0	0	8	9	10	0	22	17	10	9	21	9	21	0	41	16	35	6	9	22	8	7
DENND1B/57793N	12	11	0	10	10	15	12	5	12	18	18	12	31	12	21	5	12	19	15	7	7	21	0	16

## Sheet: GAPDH
ID	SRR24360141	SRR24360142	SRR24360143	SRR24360144	SRR24360145	SRR24360146	SRR24360147	SRR24360148	SRR24360149	SRR24360150	SRR24360151	SRR24360152	SRR24360153	SRR24360154	SRR24360155	SRR24360156	SRR24360157	SRR24360158	SRR24360159	SRR24360160	SRR24360161	SRR24360162	SRR24360163	SRR24360164
GAPDH/90N	2576	4766	3759	2376	4900	4223	6322	2063	3711	3349	6660	4056	11874	4589	2844	2695	6272	7919	4867	2942	3557	4826	3714	2203
GAPDH/92N	3112	5555	2485	2816	5732	5225	7928	1190	4428	4239	8437	4886	14974	5284	3674	3427	7077	9683	6111	3846	4626	6192	4642	2762
GAPDH/104N	1229	2833	1776	1272	2857	2467	3276	872	1889	1615	4175	2483	6865	2879	1677	1547	3544	4560	2549	1592	2054	2843	1937	1180
GAPDH/129N	1896	3550	1675	1736	3582	3297	4851	860	2930	2737	4783	2709	9095	3036	2172	2199	4247	5716	3881	2269	2827	3884	2980	1695
GAPDH/193N	1132	2658	2497	1256	2632	2157	3116	1208	1719	1636	3815	2223	6286	2663	1680	1447	3056	4346	2325	1649	1933	2599	1873	1092
GAPDH/240N	388	926	1082	429	1172	949	1218	490	636	558	1451	803	2456	927	614	471	1089	1524	813	554	668	1000	687	412
GAPDH/1632N	850	1853	2050	880	2272	1781	2426	981	1338	1196	2854	1588	4717	1796	1222	950	2341	3093	1746	1200	1427	1975	1404	855

## Sheet: MAPT
ID	SRR24360141	SRR24360142	SRR24360143	SRR24360144	SRR24360145	SRR24360146	SRR24360147	SRR24360148	SRR24360149	SRR24360150	SRR24360151	SRR24360152	SRR24360153	SRR24360154	SRR24360155	SRR24360156	SRR24360157	SRR24360158	SRR24360159	SRR24360160	SRR24360161	SRR24360162	SRR24360163	SRR24360164
MAPT/4293N	168	114	165	390	244	218	237	158	119	215	288	107	187	18	299	214	133	102	139	253	268	232	144	246
MAPT/4364N	260	175	180	491	266	388	415	134	252	420	460	135	284	30	375	376	202	215	236	383	420	387	252	386
MAPT/4812N	152	120	182	398	221	279	349	197	191	243	401	122	200	24	296	257	154	130	155	246	306	276	167	293
MAPT/5225N	182	158	206	436	301	311	298	192	155	280	354	145	238	23	405	277	168	145	159	297	341	304	176	339
MAPT/6429N	8	0	0	0	0	11	8	0	10	6	6	0	6	0	0	10	0	0	5	0	12	7	5	6
MAPT/8599N	466	315	213	871	454	648	741	196	407	692	836	224	439	52	583	628	343	381	448	640	702	629	426	694
MAPT/15904N	240	182	106	511	235	353	379	99	198	386	454	136	265	33	352	345	183	197	265	367	388	348	244	339
MAPT/17578N	122	140	177	380	221	254	254	177	108	214	270	113	191	21	315	228	101	103	154	236	263	207	168	283
MAPT/67634N	42	76	64	181	116	136	149	71	61	127	164	50	95	11	156	97	69	67	56	157	130	101	63	134

## Sheet: PSEN1
ID	SRR24360141	SRR24360142	SRR24360143	SRR24360144	SRR24360145	SRR24360146	SRR24360147	SRR24360148	SRR24360149	SRR24360150	SRR24360151	SRR24360152	SRR24360153	SRR24360154	SRR24360155	SRR24360156	SRR24360157	SRR24360158	SRR24360159	SRR24360160	SRR24360161	SRR24360162	SRR24360163	SRR24360164
PSEN1/90N	63	96	59	67	74	90	116	37	102	101	84	29	127	103	97	94	94	157	116	100	82	126	46	93
PSEN1/1889N	69	79	47	43	49	57	82	35	76	78	68	50	93	90	68	74	89	148	99	61	65	88	48	63
PSEN1/2518N	94	138	53	73	74	109	122	38	130	119	103	49	155	140	134	110	116	210	136	100	101	158	86	111
PSEN1/5166N	22	39	10	15	32	25	37	11	39	27	26	15	27	32	28	30	44	55	35	33	39	47	17	28
PSEN1/5183N	51	97	32	39	53	63	81	29	67	56	79	37	89	87	86	62	66	134	89	74	67	93	50	45
PSEN1/5296N	97	134	29	61	82	113	146	27	140	124	134	63	155	140	106	125	134	268	144	130	118	164	95	100
PSEN1/5723N	35	57	25	36	27	32	58	22	63	54	45	20	55	55	39	47	34	76	43	47	29	44	19	32
PSEN1/8256N	64	75	30	49	52	60	75	15	62	82	56	36	90	84	70	60	77	153	60	68	66	87	49	71
PSEN1/11211N	6	9	6	0	5	14	12	8	16	0	14	0	5	26	5	7	15	19	12	8	6	16	5	0
PSEN1/13145N	196	220	34	130	142	195	249	28	260	213	189	104	242	214	189	208	219	383	277	183	221	221	141	205
PSEN1/22690N	41	38	34	30	34	38	59	16	54	51	49	17	64	49	45	44	49	73	72	68	38	69	21	46
PSEN1/22702N	38	76	13	20	27	34	50	15	50	49	51	33	62	61	57	44	43	108	55	40	49	69	31	46

## Sheet: PSEN2
ID	SRR24360141	SRR24360142	SRR24360143	SRR24360144	SRR24360145	SRR24360146	SRR24360147	SRR24360148	SRR24360149	SRR24360150	SRR24360151	SRR24360152	SRR24360153	SRR24360154	SRR24360155	SRR24360156	SRR24360157	SRR24360158	SRR24360159	SRR24360160	SRR24360161	SRR24360162	SRR24360163	SRR24360164
PSEN2/612N	0	15	0	6	10	5	5	0	9	0	11	0	7	0	0	16	0	18	0	0	19	6	5	8
PSEN2/670N	5	6	5	8	7	0	11	18	13	14	29	7	18	10	9	9	14	43	11	9	22	15	0	7
PSEN2/1144N	0	6	6	7	0	0	0	0	8	6	11	0	12	9	0	7	0	17	0	0	11	10	0	10
PSEN2/1298N	18	20	12	9	13	14	0	16	15	6	27	0	19	18	5	17	26	48	11	0	21	27	7	14
PSEN2/1618N	0	10	6	5	5	7	7	23	10	8	17	6	8	8	6	13	5	28	14	11	9	5	0	9
PSEN2/1656N	10	20	0	9	0	12	11	13	10	6	10	8	7	11	6	11	10	41	12	0	21	14	11	8
PSEN2/2162N	0	10	7	8	7	13	0	10	6	0	8	5	9	15	10	9	0	21	5	6	10	17	5	0
PSEN2/2411N	5	7	8	0	0	0	6	16	11	5	11	0	5	7	0	8	8	28	13	0	14	8	0	10
PSEN2/3960N	6	11	10	15	12	10	10	6	12	11	26	10	13	15	5	22	15	32	12	10	32	17	0	25
PSEN2/6337N	18	16	0	20	5	13	18	8	7	11	13	0	18	15	6	18	14	41	19	10	30	16	10	11

## Sheet: RAB35
ID	SRR24360141	SRR24360142	SRR24360143	SRR24360144	SRR24360145	SRR24360146	SRR24360147	SRR24360148	SRR24360149	SRR24360150	SRR24360151	SRR24360152	SRR24360153	SRR24360154	SRR24360155	SRR24360156	SRR24360157	SRR24360158	SRR24360159	SRR24360160	SRR24360161	SRR24360162	SRR24360163	SRR24360164
RAB35/94N	48	55	47	50	62	82	62	19	52	78	78	37	68	66	91	49	45	74	48	61	59	79	46	65
RAB35/1437N	24	59	19	34	42	55	60	11	50	64	40	34	63	50	55	48	56	61	41	52	42	90	39	70
RAB35/4467N	38	50	47	55	46	65	66	29	71	71	67	27	73	65	80	65	59	82	50	71	58	90	39	64
RAB35/4671N	57	73	46	57	56	65	62	31	73	87	70	48	86	81	94	62	61	113	84	71	65	111	57	63
RAB35/8131N	36	53	53	57	47	57	58	23	49	52	62	28	58	62	58	45	56	60	52	72	49	69	24	60

## Sheet: SNCA
ID	SRR24360141	SRR24360142	SRR24360143	SRR24360144	SRR24360145	SRR24360146	SRR24360147	SRR24360148	SRR24360149	SRR24360150	SRR24360151	SRR24360152	SRR24360153	SRR24360154	SRR24360155	SRR24360156	SRR24360157	SRR24360158	SRR24360159	SRR24360160	SRR24360161	SRR24360162	SRR24360163	SRR24360164
SNCA/1050N	0	8	11	0	5	18	22	8	0	10	20	13	17	9	14	20	11	7	16	20	34	34	8	32
SNCA/1269N	11	11	8	11	10	21	49	9	20	13	58	10	38	18	28	9	24	14	18	49	32	35	29	22
SNCA/2533N	26	24	48	18	26	57	104	21	22	52	86	31	95	44	53	71	63	27	34	102	71	77	55	80
SNCA/5754N	36	18	14	29	21	65	137	13	43	60	120	53	80	44	49	73	41	33	33	90	72	75	73	76
SNCA/7362N	31	23	17	25	18	61	145	17	39	66	134	56	84	49	56	70	43	21	26	94	63	75	69	76
SNCA/92968N	33	17	53	20	33	63	92	20	34	40	106	43	93	48	58	70	50	34	16	99	94	81	49	90
