# Supplementary material for: Investigating Alzheimer’s Disease-Associated Genes Using Differential Splicing Frequency Analysis
Source: Cells. 2026 Jun 15;15(12):1086. doi: 10.3390/cells15121086 (PMC13297122; doi:10.3390/cells15121086)
Supplement: Supplementary file 1 [file cells-15-01086-s001.zip › S2/SRP438538.xlsx]

## Sheet: APP
group1	PCW 20	PCW 20	PCW 20	PCW 100	PCW 100	PCW 100	PCW 500	PCW 500	PCW 500	LY294002	LY294002	LY294002	wortmannin	wortmannin	wortmannin	DMSO	DMSO	DMSO
ID	SRR24653368	SRR24653369	SRR24653370	SRR24653371	SRR24653372	SRR24653373	SRR24653374	SRR24653375	SRR24653376	SRR24653377	SRR24653378	SRR24653379	SRR24653380	SRR24653381	SRR24653382	SRR24653383	SRR24653384	SRR24653385
APP/725N	832	740	620	654	587	507	647	760	673	633	835	813	688	715	670	673	591	551
APP/937N	453	609	490	546	539	489	472	469	592	678	675	623	447	578	588	457	449	498
APP/2042N	311	387	301	362	336	294	319	378	407	452	393	377	315	417	399	279	287	312
APP/2598N	241	291	234	254	246	233	246	254	276	239	330	257	239	263	258	218	253	218
APP/5704N	794	900	838	811	793	662	808	991	824	826	995	899	849	983	822	867	717	688
APP/6315N	494	535	463	442	431	398	519	516	467	566	580	592	416	506	477	416	424	449
APP/6663N	501	608	512	560	565	510	510	434	595	822	635	585	421	623	592	435	470	486
APP/7350N	326	344	349	336	356	311	334	382	345	442	436	399	290	386	331	272	291	331
APP/9950N	954	1064	952	988	887	873	850	1026	1011	1034	1180	1107	1059	1103	1050	996	878	873
APP/14067N	7	12	6	5	4	2	6	2	10	6	5	5	3	14	6	5	3	0
APP/14882N	200	216	190	185	184	172	199	175	192	214	238	192	166	180	197	165	156	178
APP/17537N	326	350	315	369	339	308	318	293	338	462	419	352	296	373	354	317	333	294
APP/19314N	1502	1302	985	1134	1040	968	1002	1218	1107	960	1450	1414	1233	1229	1150	1296	1080	1047
APP/21657N	700	739	705	753	616	595	625	611	840	930	856	806	672	751	755	677	684	576
APP/21906N	449	644	484	573	530	475	466	410	597	708	664	581	452	554	565	489	506	440
APP/28957N	916	1063	910	1043	916	856	867	850	1086	1225	1275	1112	1064	1129	1131	960	976	874
APP/36594N	150	207	174	174	177	145	176	164	224	322	186	222	130	178	205	112	148	159
APP/39362N	48	42	42	47	45	34	43	36	46	39	45	41	34	37	31	35	44	33
APP/42627N	438	620	456	480	481	434	429	356	535	624	580	539	400	548	587	416	401	486
APP/58417N	268	389	292	297	289	237	272	230	336	404	355	367	249	375	326	241	298	290
Relative frequency	0.0270434	0.0351654	0.0313372	0.0296614	0.0308728	0.0278725	0.0298639	0.0240712	0.031997	0.0348697	0.0292615	0.0325268	0.0264247	0.0342716	0.0310654	0.0258417	0.0331516	0.0330183
			0.031182			0.0294689			0.028644			0.0322193			0.0305872			0.0306706

## Sheet: APOE
ID	SRR24653368	SRR24653369	SRR24653370	SRR24653371	SRR24653372	SRR24653373	SRR24653374	SRR24653375	SRR24653376	SRR24653377	SRR24653378	SRR24653379	SRR24653380	SRR24653381	SRR24653382	SRR24653383	SRR24653384	SRR24653385

## Sheet: PSEN1
ID	SRR24653368	SRR24653369	SRR24653370	SRR24653371	SRR24653372	SRR24653373	SRR24653374	SRR24653375	SRR24653376	SRR24653377	SRR24653378	SRR24653379	SRR24653380	SRR24653381	SRR24653382	SRR24653383	SRR24653384	SRR24653385
PSEN1/90N	44	57	32	46	50	55	52	56	60	53	76	57	42	48	43	47	50	51
PSEN1/1889N	99	91	94	81	75	85	68	76	88	99	87	92	42	78	66	76	66	86
PSEN1/2518N	71	108	85	80	79	90	65	76	101	90	100	129	65	96	87	57	93	103
PSEN1/5166N	51	62	57	60	52	45	47	38	60	52	58	56	46	51	57	52	47	40
PSEN1/5183N	102	91	81	76	79	79	84	75	105	92	116	111	66	94	94	80	79	91
PSEN1/5296N	126	139	116	110	118	117	115	109	121	142	150	143	115	100	138	116	107	117
PSEN1/5723N	22	24	33	25	27	28	23	23	37	44	25	48	15	34	28	25	28	30
PSEN1/8256N	95	108	88	90	74	81	70	66	107	110	112	113	68	74	110	80	83	72
PSEN1/11211N	41	48	46	32	27	42	28	31	36	33	49	31	30	47	31	25	31	38
PSEN1/13145N	70	72	62	56	52	51	43	54	67	70	69	76	31	67	82	46	65	67
PSEN1/22690N	36	43	31	41	28	34	25	25	31	22	42	36	38	34	29	18	21	28
PSEN1/22702N	55	59	36	50	51	65	51	45	43	71	61	56	46	66	49	49	55	50

## Sheet: PSEN2
ID	SRR24653368	SRR24653369	SRR24653370	SRR24653371	SRR24653372	SRR24653373	SRR24653374	SRR24653375	SRR24653376	SRR24653377	SRR24653378	SRR24653379	SRR24653380	SRR24653381	SRR24653382	SRR24653383	SRR24653384	SRR24653385
PSEN2/381N	17	13	10	13	18	13	11	5	16	20	15	20	14	16	11	2	8	14
PSEN2/384N	5	5	2	10	4	8	9	6	5	16	8	6	4	4	9	9	8	3
PSEN2/612N	13	11	14	15	11	13	11	9	11	14	17	17	8	10	8	5	6	9
PSEN2/670N	14	25	24	24	19	25	19	16	13	26	23	31	16	31	27	16	19	19
PSEN2/985N	18	20	22	22	20	19	22	10	17	39	32	15	22	23	23	10	10	12
PSEN2/1144N	16	19	17	19	18	16	14	14	23	30	32	30	19	14	24	15	22	14
PSEN2/1298N	17	22	17	17	22	25	7	18	28	49	26	28	24	36	16	19	17	16
PSEN2/1618N	19	30	28	23	21	15	19	10	10	42	29	35	17	18	26	14	26	26
PSEN2/1656N	14	18	14	13	8	7	14	10	12	15	20	13	10	15	17	6	11	15
PSEN2/2162N	20	14	24	25	26	25	13	14	20	39	33	26	21	29	24	16	19	20
PSEN2/2411N	8	15	20	14	20	20	23	13	13	15	22	23	19	28	18	11	20	19
PSEN2/3960N	18	14	20	25	15	22	14	13	15	21	18	16	13	23	19	14	10	12
PSEN2/6337N	7	14	13	16	11	14	15	12	18	11	16	26	11	24	14	10	12	14

## Sheet: CLU
ID	SRR24653368	SRR24653369	SRR24653370	SRR24653371	SRR24653372	SRR24653373	SRR24653374	SRR24653375	SRR24653376	SRR24653377	SRR24653378	SRR24653379	SRR24653380	SRR24653381	SRR24653382	SRR24653383	SRR24653384	SRR24653385
CLU/209N	25	24	17	23	23	15	8	14	30	34	24	21	17	21	22	20	27	29
CLU/528N	21	24	12	20	16	14	17	15	31	18	24	20	28	25	9	22	23	28
CLU/1018N	15	18	8	13	11	10	9	13	21	6	12	13	15	21	16	18	12	10
CLU/1144N	7	7	16	6	7	5	10	9	5	11	15	13	7	14	9	7	8	7
CLU/1388N	20	13	12	16	13	25	14	17	24	18	22	11	16	13	14	12	15	17
CLU/2413N	9	12	9	15	6	22	8	9	20	24	15	14	12	11	8	12	12	10
CLU/4054N	16	15	22	7	8	17	6	18	22	16	15	16	16	20	20	7	15	11
CLU/4281N	8	18	6	14	19	7	10	15	12	19	20	14	13	27	12	12	12	16

## Sheet: MAPT
ID	SRR24653368	SRR24653369	SRR24653370	SRR24653371	SRR24653372	SRR24653373	SRR24653374	SRR24653375	SRR24653376	SRR24653377	SRR24653378	SRR24653379	SRR24653380	SRR24653381	SRR24653382	SRR24653383	SRR24653384	SRR24653385

## Sheet: DENND1B
ID	SRR24653368	SRR24653369	SRR24653370	SRR24653371	SRR24653372	SRR24653373	SRR24653374	SRR24653375	SRR24653376	SRR24653377	SRR24653378	SRR24653379	SRR24653380	SRR24653381	SRR24653382	SRR24653383	SRR24653384	SRR24653385
DENND1B/742N	27	20	25	37	18	32	29	25	25	22	40	32	13	28	28	21	25	23
DENND1B/755N	6	11	9	7	9	13	21	9	9	5	10	5	7	5	10	6	7	12
DENND1B/887N	24	26	25	18	21	28	20	21	30	17	25	17	19	20	14	13	15	16
DENND1B/926N	10	15	9	9	7	9	9	10	14	10	7	4	8	11	10	10	10	13
DENND1B/1311N	27	26	24	20	22	16	16	13	17	5	18	15	20	22	13	24	22	15
DENND1B/1963N	15	20	14	13	10	16	25	19	27	22	17	9	7	22	20	20	11	13
DENND1B/2206N	11	14	8	3	9	9	15	15	20	10	4	9	2	17	8	10	7	6
DENND1B/2868N	21	23	22	18	16	14	12	17	16	9	8	15	14	35	16	15	13	19
DENND1B/4756N	5	9	4	13	9	14	6	6	11	6	7	7	1	7	9	4	5	3
DENND1B/4906N	19	13	21	16	11	19	22	22	22	18	23	13	10	21	20	20	14	15
DENND1B/5120N	12	11	5	7	10	2	4	6	5	4	12	10	10	8	5	8	6	7
DENND1B/5682N	9	9	6	14	17	18	7	16	22	13	17	8	11	20	13	12	13	15
DENND1B/5984N	17	21	23	23	16	14	16	20	22	6	20	12	16	23	22	21	19	21
DENND1B/6248N	22	20	20	40	14	24	25	17	24	21	26	23	13	27	18	20	34	21
DENND1B/6491N	16	17	21	28	18	14	12	12	15	7	11	13	9	24	14	24	19	10
DENND1B/11739N	9	15	8	10	14	8	9	11	11	10	9	10	9	6	9	8	18	12
DENND1B/11954N	20	29	24	22	20	16	25	29	22	18	16	12	17	23	16	15	35	24
DENND1B/13667N	14	16	13	11	10	8	15	8	17	9	10	10	5	14	8	17	18	15
DENND1B/19721N	13	12	7	11	9	7	8	6	10	3	7	1	8	6	9	5	7	2
DENND1B/24951N	31	41	23	28	24	13	16	16	28	18	15	22	22	29	19	15	31	10
DENND1B/27010N	14	9	11	12	9	8	17	8	7	8	6	7	11	13	13	5	8	9
DENND1B/30039N	16	11	12	20	14	7	18	11	23	9	13	15	9	13	16	9	10	19
DENND1B/40861N	15	12	13	12	7	12	28	22	16	17	12	7	7	15	21	10	12	12
DENND1B/57793N	13	11	12	11	6	11	11	17	16	16	10	7	9	18	17	13	10	8

## Sheet: RAB35
ID	SRR24653368	SRR24653369	SRR24653370	SRR24653371	SRR24653372	SRR24653373	SRR24653374	SRR24653375	SRR24653376	SRR24653377	SRR24653378	SRR24653379	SRR24653380	SRR24653381	SRR24653382	SRR24653383	SRR24653384	SRR24653385
RAB35/94N	177	233	216	221	165	185	192	173	216	165	197	175	136	190	201	177	151	183
RAB35/1437N	207	225	210	218	172	184	180	217	289	198	216	206	187	234	168	181	182	181
RAB35/1656N	11	15	13	9	24	13	13	22	16	13	10	14	14	15	15	25	14	19
RAB35/4467N	157	206	189	228	183	178	151	173	209	155	203	177	140	203	211	194	186	193
RAB35/4671N	149	187	173	203	161	156	162	153	214	164	169	174	152	161	155	170	150	162
RAB35/8131N	128	158	164	181	147	146	116	113	173	131	152	151	112	153	152	164	152	145

## Sheet: SNCA
ID	SRR24653368	SRR24653369	SRR24653370	SRR24653371	SRR24653372	SRR24653373	SRR24653374	SRR24653375	SRR24653376	SRR24653377	SRR24653378	SRR24653379	SRR24653380	SRR24653381	SRR24653382	SRR24653383	SRR24653384	SRR24653385

## Sheet: GAPDH
ID	SRR24653368	SRR24653369	SRR24653370	SRR24653371	SRR24653372	SRR24653373	SRR24653374	SRR24653375	SRR24653376	SRR24653377	SRR24653378	SRR24653379	SRR24653380	SRR24653381	SRR24653382	SRR24653383	SRR24653384	SRR24653385
GAPDH/69N	7	18	10	8	5	8	5	7	12	16	9	5	2	7	5	10	5	16
GAPDH/90N	20606	23621	21159	23245	22894	21399	21626	23252	28198	20665	20392	19267	17530	20451	19425	19552	21921	20429
GAPDH/92N	25565	25132	23122	24667	24864	21682	24111	29733	27046	15144	22333	21668	20781	23338	19055	26891	26006	21830
GAPDH/104N	14536	16210	14569	15606	14944	12718	13856	14605	17132	9671	14116	12214	13303	13983	11393	15737	15554	15016
GAPDH/129N	13661	14089	13358	13775	14502	11473	14144	17321	15905	8702	12413	12490	10406	13776	10156	13424	12959	12310
GAPDH/148N	9	13	7	15	15	16	5	11	13	15	10	10	10	7	13	9	9	11
GAPDH/155N	45	47	57	46	46	39	46	43	40	30	45	42	39	37	30	51	40	43
GAPDH/193N	12475	13461	13119	12390	13466	12088	14207	15171	15003	10927	11298	11309	10118	11390	11056	12879	12389	11557
GAPDH/240N	6207	7038	6767	7052	7824	6327	7137	9087	9827	6734	5983	6589	4395	6517	5765	5089	5646	6390
GAPDH/403N	18	16	21	27	26	14	27	20	31	9	31	14	12	20	10	10	24	37
GAPDH/1632N	9860	11428	10637	11345	12154	10343	11003	13306	15582	11585	9738	10261	7599	10391	9545	8346	9216	9945
