# Supplementary material for: Investigating Alzheimer’s Disease-Associated Genes Using Differential Splicing Frequency Analysis
Source: Cells. 2026 Jun 15;15(12):1086. doi: 10.3390/cells15121086 (PMC13297122; doi:10.3390/cells15121086)
Supplement: Supplementary file 1 [file cells-15-01086-s001.zip › S2/SRP438579.xlsx]

## Sheet: APP
group1	PCW-20	PCW-20	PCW-20	PCW-100	PCW-100	PCW-100	PCW-500	PCW-500	PCW-500	Thioridazine	Thioridazine	Thioridazine	LY294002	LY294002	LY294002	wortmannin	wortmannin	wortmannin	DMSO	DMSO	DMSO
ID	SRR24656507	SRR24656508	SRR24656509	SRR24656510	SRR24656511	SRR24656512	SRR24656513	SRR24656514	SRR24656515	SRR24656516	SRR24656517	SRR24656518	SRR24656519	SRR24656520	SRR24656521	SRR24656522	SRR24656523	SRR24656524	SRR24656525	SRR24656526	SRR24656527
APP/725N	884	714	866	941	807	834	758	805	746	1251	1059	1267	927	978	908	1177	1101	1035	1003	1021	1114
APP/937N	867	812	818	858	707	864	823	793	692	1206	1030	1278	998	876	901	1054	1081	957	866	893	890
APP/2042N	503	488	474	529	474	449	424	510	420	724	598	793	483	464	521	596	602	559	514	570	530
APP/2598N	726	579	681	678	507	564	626	600	551	883	779	973	765	731	696	833	821	755	652	713	712
APP/5704N	1064	876	1090	1118	1001	1032	977	1017	873	1428	1288	1584	1070	1103	1130	1298	1259	1177	1148	1141	1253
APP/6315N	751	718	731	789	639	787	661	696	627	1074	939	1102	937	790	846	909	923	921	761	769	847
APP/6663N	898	907	896	911	722	903	826	858	696	1392	1163	1424	1049	912	943	1025	1174	1008	821	893	846
APP/7350N	517	469	518	497	448	494	477	492	403	724	651	776	543	528	510	617	683	625	493	489	540
APP/9950N	1587	1347	1509	1512	1159	1428	1434	1316	1199	1894	1869	2045	1674	1562	1481	1788	1742	1594	1567	1559	1665
APP/14067N	4	3	5	11	3	7	5	3	4	15	7	11	8	6	6	16	13	7	8	2	5
APP/14882N	527	539	530	514	371	459	565	452	442	689	704	755	665	619	553	696	621	617	508	561	533
APP/17537N	392	415	388	414	299	377	354	337	345	492	497	587	435	435	406	437	452	416	341	420	401
APP/19314N	1691	1400	1504	1731	1141	1398	1526	1299	1229	1857	1909	2089	1694	1643	1555	1986	1852	1761	1765	1815	1977
APP/21657N	1284	1144	1354	1279	1071	1254	1259	1131	1035	1728	1614	1929	1467	1371	1317	1517	1406	1346	1326	1364	1333
APP/21906N	1009	891	879	977	645	804	990	815	738	1096	1109	1284	1161	947	1002	1119	1033	1025	864	1027	895
APP/28957N	1588	1515	1504	1524	1138	1427	1586	1294	1160	1883	1762	2033	1803	1550	1506	1890	1579	1539	1529	1653	1502
APP/36594N	347	380	326	303	280	328	341	335	265	539	401	584	394	296	364	398	425	376	316	334	323
APP/39362N	39	33	31	42	26	35	41	25	28	48	41	42	40	26	40	40	36	33	28	29	41
APP/42627N	885	749	838	835	662	836	843	735	623	1108	1010	1151	881	830	815	979	922	807	752	821	796
APP/58417N	447	475	526	514	467	504	437	487	470	769	578	793	553	497	562	640	619	540	499	496	541
Splicing frequency/52804N	0.02792	0.0328629	0.0340057	0.0321712	0.0371608	0.0340909	0.0292249	0.0347857	0.0374621	0.0369712	0.0304082	0.0352444	0.0315154	0.0307473	0.0349894	0.0336576	0.033744	0.0315826	0.0316604	0.0299336	0.0323101
			0.0315962			0.0344743			0.0338243			0.0342079			0.0324174			0.0329948			0.0313014

## Sheet: APOE
ID	SRR24656507	SRR24656508	SRR24656509	SRR24656510	SRR24656511	SRR24656512	SRR24656513	SRR24656514	SRR24656515	SRR24656516	SRR24656517	SRR24656518	SRR24656519	SRR24656520	SRR24656521	SRR24656522	SRR24656523	SRR24656524	SRR24656525	SRR24656526	SRR24656527
APOE/580N	41	33	43	45	41	40	45	36	43	104	79	95	60	62	43	51	62	38	43	49	34
APOE/760N	26	28	23	26	18	24	15	19	20	43	32	54	39	35	23	28	37	22	16	21	29
APOE/1092N	40	44	41	54	31	46	33	29	38	79	64	94	58	57	44	44	54	42	28	35	38

## Sheet: PSEN1
ID	SRR24656507	SRR24656508	SRR24656509	SRR24656510	SRR24656511	SRR24656512	SRR24656513	SRR24656514	SRR24656515	SRR24656516	SRR24656517	SRR24656518	SRR24656519	SRR24656520	SRR24656521	SRR24656522	SRR24656523	SRR24656524	SRR24656525	SRR24656526	SRR24656527
PSEN1/90N	66	71	68	61	50	57	61	63	69	102	73	84	68	60	73	58	69	53	44	70	68
PSEN1/1889N	88	83	95	83	61	103	113	87	75	120	110	103	126	100	99	84	98	83	92	129	124
PSEN1/2518N	146	92	125	146	124	105	117	109	105	111	113	154	128	124	134	141	132	121	110	125	149
PSEN1/5166N	53	33	54	47	57	57	67	56	59	66	53	74	58	81	58	63	43	49	64	71	75
PSEN1/5183N	113	98	104	116	101	106	103	103	96	122	106	104	110	110	114	89	110	108	104	102	124
PSEN1/5296N	152	130	133	139	113	130	133	119	123	149	181	169	158	152	180	145	128	127	147	133	164
PSEN1/5723N	35	39	49	40	42	49	48	41	61	78	59	66	76	37	54	49	44	39	42	41	48
PSEN1/8256N	119	122	104	135	105	129	115	117	121	137	116	143	131	135	133	115	90	121	124	135	132
PSEN1/11211N	73	67	43	46	46	44	41	51	47	67	60	76	83	52	60	58	47	43	40	59	57
PSEN1/11215N	8	7	6	7	3	6	9	3	7	12	7	4	9	8	6	5	3	10	9	4	4
PSEN1/13145N	103	76	96	97	77	88	105	70	70	98	93	82	95	71	87	74	87	93	82	84	101
PSEN1/22690N	46	26	46	41	36	36	42	39	26	67	43	46	27	36	40	40	33	52	28	43	43
PSEN1/22702N	75	70	71	86	61	61	73	62	78	86	57	75	75	75	84	82	78	61	67	79	86

## Sheet: PSEN2
ID	SRR24656507	SRR24656508	SRR24656509	SRR24656510	SRR24656511	SRR24656512	SRR24656513	SRR24656514	SRR24656515	SRR24656516	SRR24656517	SRR24656518	SRR24656519	SRR24656520	SRR24656521	SRR24656522	SRR24656523	SRR24656524	SRR24656525	SRR24656526	SRR24656527
PSEN2/381N	22	25	28	24	20	22	22	29	12	41	31	51	36	24	18	18	16	14	23	22	24
PSEN2/384N	17	14	7	13	14	9	10	12	15	16	11	19	14	11	11	16	12	11	11	11	13
PSEN2/612N	27	17	15	20	27	27	20	27	13	43	22	35	18	26	19	24	22	17	27	17	20
PSEN2/670N	39	32	44	33	16	30	38	31	38	55	51	44	44	30	33	30	31	33	34	42	36
PSEN2/985N	42	40	40	38	28	41	40	22	36	46	41	58	29	36	30	32	17	20	36	41	41
PSEN2/1144N	34	42	39	31	35	34	39	37	21	44	43	68	30	29	28	28	29	17	29	39	35
PSEN2/1298N	50	51	41	49	28	51	29	33	33	63	46	61	44	40	32	25	31	35	47	46	46
PSEN2/1618N	45	42	50	55	40	42	45	36	28	64	46	89	33	46	45	28	23	41	40	51	33
PSEN2/1656N	35	25	23	28	34	24	30	26	32	44	26	27	26	18	31	23	27	21	22	29	30
PSEN2/2162N	29	35	38	46	44	33	26	41	30	48	23	55	36	33	32	39	30	25	44	32	42
PSEN2/2411N	30	28	37	23	27	33	29	29	32	42	32	40	43	24	27	21	22	30	23	26	30
PSEN2/3960N	40	42	31	26	38	37	40	34	23	50	40	46	19	38	24	32	25	25	34	35	38
PSEN2/6337N	46	24	23	28	22	25	28	26	28	41	39	40	22	21	31	25	28	29	29	34	36

## Sheet: CLU
ID	SRR24656507	SRR24656508	SRR24656509	SRR24656510	SRR24656511	SRR24656512	SRR24656513	SRR24656514	SRR24656515	SRR24656516	SRR24656517	SRR24656518	SRR24656519	SRR24656520	SRR24656521	SRR24656522	SRR24656523	SRR24656524	SRR24656525	SRR24656526	SRR24656527
CLU/209N	492	401	481	514	337	524	475	380	354	636	606	546	622	617	520	587	567	482	481	563	592
CLU/528N	590	496	590	586	435	551	541	416	434	725	682	719	764	696	614	617	660	581	555	544	581
CLU/531N	28	14	12	17	15	14	13	13	17	17	21	25	18	26	16	20	19	21	19	20	26
CLU/1018N	225	207	264	275	183	251	243	211	198	344	275	359	268	262	275	294	289	287	279	274	340
CLU/1144N	306	262	257	229	238	266	233	212	225	361	368	335	382	333	280	285	281	244	259	293	259
CLU/1388N	476	408	375	478	328	426	396	446	357	563	506	570	629	571	482	498	462	417	423	430	453
CLU/2413N	430	357	340	367	296	342	395	343	316	421	442	484	565	431	392	367	385	365	288	360	329
CLU/4054N	266	278	294	350	306	379	286	336	269	445	380	452	368	374	360	379	374	338	366	289	398
CLU/4281N	377	342	376	392	322	366	337	313	289	514	463	498	449	461	400	471	404	418	340	390	420

## Sheet: MAPT
ID	SRR24656507	SRR24656508	SRR24656509	SRR24656510	SRR24656511	SRR24656512	SRR24656513	SRR24656514	SRR24656515	SRR24656516	SRR24656517	SRR24656518	SRR24656519	SRR24656520	SRR24656521	SRR24656522	SRR24656523	SRR24656524	SRR24656525	SRR24656526	SRR24656527

## Sheet: DENND1B
ID	SRR24656507	SRR24656508	SRR24656509	SRR24656510	SRR24656511	SRR24656512	SRR24656513	SRR24656514	SRR24656515	SRR24656516	SRR24656517	SRR24656518	SRR24656519	SRR24656520	SRR24656521	SRR24656522	SRR24656523	SRR24656524	SRR24656525	SRR24656526	SRR24656527
DENND1B/742N	19	23	15	27	17	15	15	17	25	14	12	32	16	8	13	16	10	11	18	16	32
DENND1B/755N	4	21	5	5	6	10	5	10	8	6	7	2	3	6	5	10	5	5	2	3	11
DENND1B/887N	10	15	9	14	8	15	15	11	18	11	12	19	3	2	8	16	9	5	18	17	17
DENND1B/926N	7	6	8	8	5	5	16	8	8	6	6	6	3	8	6	7	2	3	7	8	12
DENND1B/1963N	10	11	15	14	9	14	10	23	10	9	7	8	6	10	8	11	10	14	8	12	16
DENND1B/2206N	11	14	5	7	8	5	6	4	4	8	7	5	6	6	7	5	5	8	5	10	7
DENND1B/2868N	10	8	11	16	10	11	17	10	5	11	12	6	8	5	9	9	11	6	15	14	10
DENND1B/4906N	13	18	15	15	10	15	11	17	16	5	13	19	9	6	4	15	5	5	18	13	15
DENND1B/5682N	11	10	11	10	9	12	11	10	5	11	5	11	9	5	5	5	11	5	10	11	4
DENND1B/5984N	9	10	11	16	8	11	12	10	8	9	17	8	5	4	10	14	10	7	12	8	9
DENND1B/6248N	17	10	10	20	14	14	14	13	16	11	6	25	11	4	11	13	8	10	10	19	29
DENND1B/6491N	10	14	18	24	6	21	21	13	15	11	18	9	9	7	19	9	18	13	16	20	18
DENND1B/11739N	13	9	13	6	17	9	12	16	16	12	4	7	9	7	6	4	9	7	7	11	14
DENND1B/11954N	20	15	18	14	18	13	13	23	21	19	15	11	9	16	8	11	16	12	12	22	23
DENND1B/13667N	2	7	7	9	6	6	6	4	5	8	7	5	3	6	10	10	11	6	7	9	8
DENND1B/24951N	14	11	14	23	13	11	21	12	10	13	19	7	8	4	8	13	13	11	7	22	12
DENND1B/27010N	7	7	9	8	8	4	6	7	8	10	8	4	1	4	3	5	4	2	8	10	6
DENND1B/30039N	18	10	10	11	3	5	9	9	6	10	3	9	4	5	4	9	6	4	11	8	10
DENND1B/40861N	8	6	10	9	6	9	10	15	5	10	7	7	5	9	6	9	7	14	6	11	10
DENND1B/57793N	7	7	7	10	7	11	11	8	7	8	10	9	6	6	6	7	3	8	7	14	8

## Sheet: RAB35
ID	SRR24656507	SRR24656508	SRR24656509	SRR24656510	SRR24656511	SRR24656512	SRR24656513	SRR24656514	SRR24656515	SRR24656516	SRR24656517	SRR24656518	SRR24656519	SRR24656520	SRR24656521	SRR24656522	SRR24656523	SRR24656524	SRR24656525	SRR24656526	SRR24656527
RAB35/94N	131	116	165	157	101	128	161	152	156	131	130	123	109	108	149	137	127	136	142	165	172
RAB35/1437N	152	150	189	150	132	153	152	154	154	138	123	129	127	119	123	132	143	137	183	184	177
RAB35/4467N	144	133	145	156	129	157	149	137	119	144	111	153	129	99	119	120	155	158	171	148	167
RAB35/4671N	118	112	131	127	90	114	130	112	130	117	99	114	104	91	99	144	140	136	131	121	141
RAB35/8131N	132	102	131	131	100	133	142	126	107	97	97	119	113	87	103	117	123	127	135	119	131

## Sheet: SNCA
ID	SRR24656507	SRR24656508	SRR24656509	SRR24656510	SRR24656511	SRR24656512	SRR24656513	SRR24656514	SRR24656515	SRR24656516	SRR24656517	SRR24656518	SRR24656519	SRR24656520	SRR24656521	SRR24656522	SRR24656523	SRR24656524	SRR24656525	SRR24656526	SRR24656527
SNCA/1050N	29	26	27	35	19	29	24	28	21	49	35	48	35	23	24	34	36	37	26	29	23
SNCA/1269N	73	47	86	73	49	62	81	60	60	119	75	119	52	68	72	89	78	75	64	67	65
SNCA/2533N	178	160	173	167	151	165	196	144	167	260	234	301	141	152	135	215	203	172	165	172	174
SNCA/5754N	228	193	203	227	148	155	214	176	204	342	302	367	204	182	174	263	207	206	188	191	197
SNCA/7362N	203	167	173	202	108	137	165	152	154	295	259	312	178	165	143	230	194	181	166	165	172
SNCA/92968N	101	114	112	92	82	124	124	111	116	187	171	217	100	95	81	128	124	119	93	129	104

## Sheet: GAPDH
ID	SRR24656507	SRR24656508	SRR24656509	SRR24656510	SRR24656511	SRR24656512	SRR24656513	SRR24656514	SRR24656515	SRR24656516	SRR24656517	SRR24656518	SRR24656519	SRR24656520	SRR24656521	SRR24656522	SRR24656523	SRR24656524	SRR24656525	SRR24656526	SRR24656527
GAPDH/69N	13	11	17	22	11	14	20	6	13	8	8	7	24	9	10	16	7	8	10	20	12
GAPDH/76N	913	774	951	1077	932	1104	876	1050	1112	717	647	843	786	876	960	886	958	868	978	972	1072
GAPDH/90N	36270	30502	33465	37389	27342	33866	34138	29933	30582	21249	20157	24537	30458	28019	27337	29360	29924	29160	33702	35516	36412
GAPDH/92N	29089	21915	25503	30155	21146	25864	25784	22551	22338	15414	15288	16905	20836	21700	22122	24471	23685	24713	29957	30564	33159
GAPDH/104N	20487	15150	19788	21150	15943	19553	19913	16167	15817	11722	10750	11219	13706	16470	15657	17917	16755	17509	20239	21591	23905
GAPDH/129N	13279	10224	13422	15427	12552	14621	13102	13512	12713	8970	7744	9856	9049	10246	11248	12778	12621	13320	16049	15529	18138
GAPDH/148N	52	51	45	40	47	41	29	35	48	22	17	19	40	35	34	28	27	25	38	29	41
GAPDH/155N	41	16	39	55	32	37	46	28	34	30	26	22	21	23	33	28	34	42	45	37	79
GAPDH/193N	17244	15082	16290	17699	14307	16306	16037	15237	14445	11163	10079	11712	14446	13659	14339	14865	14511	14907	16723	18310	18427
GAPDH/240N	10775	9492	11204	12593	10695	12406	10537	11704	11458	8033	6594	8974	9041	8680	9553	10073	10498	10015	11955	11296	12760
GAPDH/403N	16	12	19	29	17	12	27	19	24	7	17	6	26	15	20	33	22	33	21	44	24
GAPDH/1632N	18641	17116	18874	21488	17128	20560	18526	18890	19333	13323	11490	15155	16669	15380	16153	16649	17263	16121	18994	18823	20369
