# Supplementary material for: Investigating Alzheimer’s Disease-Associated Genes Using Differential Splicing Frequency Analysis
Source: Cells. 2026 Jun 15;15(12):1086. doi: 10.3390/cells15121086 (PMC13297122; doi:10.3390/cells15121086)
Supplement: Supplementary file 1 [file cells-15-01086-s001.zip › S2/SRP446167.xlsx]

## Sheet: APP
group1	scrmedin	ab	medin_ab	nl	medin_nl	medin	vehicle	scrmedin	ab	medin_ab	nl	medin_nl	medin	vehicle	scrmedin	ab	medin_ab	nl	medin_nl	medin	vehicle
ID	SRR25040950	SRR25040951	SRR25040952	SRR25040953	SRR25040954	SRR25040955	SRR25040956	SRR25040957	SRR25040958	SRR25040959	SRR25040960	SRR25040961	SRR25040962	SRR25040963	SRR25040964	SRR25040965	SRR25040966	SRR25040967	SRR25040968	SRR25040969	SRR25040970
APP/21N	11	7	11	0	5	0	9	12	5	8	7	11	0	7	8	15	13	6	13	6	0
APP/30N	5	0	10	6	0	10	6	0	0	0	0	0	8	0	7	7	0	6	0	9	6
APP/39N	0	0	5	6	31	0	0	5	0	17	18	0	22	27	22	35	8	40	37	0	5
APP/51N	18	30	28	22	15	22	28	24	0	32	27	18	14	17	21	25	20	34	37	16	9
APP/69N	481	530	402	486	473	422	547	601	357	442	400	366	357	396	509	486	488	476	505	444	420
APP/72N	12	6	6	5	0	7	11	10	5	18	7	15	6	12	19	17	0	0	17	11	8
APP/725N	13498	12534	10253	11593	11574	9882	13842	14745	9686	11448	9034	9784	8772	11007	13094	13599	11411	12766	11033	10419	9614
APP/734N	33	26	22	40	28	23	35	37	22	24	24	28	8	25	35	26	20	20	28	22	17
APP/937N	10245	10377	8200	9270	9221	8113	10691	12032	7448	8548	6976	7660	6592	8257	10879	10204	8648	9509	9136	8250	7037
APP/2042N	6282	7229	6352	6506	6634	6516	7824	8141	5126	6421	5567	5636	5180	6417	8396	7629	5888	6527	7299	6386	5202
APP/2251N	8	9	6	10	6	5	5	5	9	6	7	12	0	9	10	12	0	10	10	8	5
APP/2598N	13432	13000	9302	12362	11628	9500	13499	15760	9997	11473	8838	10549	8892	10959	13717	14224	12510	14171	11380	11275	10182
APP/5704N	17166	16461	13164	15821	14116	12939	17710	19627	12324	15250	11558	12908	11310	13886	17694	17330	15138	16642	14288	14034	11739
APP/6315N	10072	9723	8223	8746	8518	7897	10401	10744	7525	9042	7005	7373	6740	8200	10225	9939	8363	9710	8490	8167	6861
APP/6663N	6573	7140	6235	5937	6073	6089	7457	7480	4847	6091	5138	4967	4558	5227	7437	6577	5743	6188	6572	5540	4599
APP/7115N	13	7	6	9	8	17	0	10	9	7	8	11	0	6	9	9	9	7	6	6	6
APP/7350N	5220	5713	5134	4757	4818	5134	5834	5907	3837	5004	4246	3985	3643	4238	5958	5195	4507	4945	5374	4534	3562
APP/8614N	10	21	11	11	17	23	30	28	20	20	10	5	14	22	31	11	17	27	22	6	8
APP/9931N	22	5	10	15	7	5	9	10	0	10	12	13	8	9	13	28	7	10	10	11	16
APP/9950N	18250	17251	12516	15497	14834	12731	17334	20148	12351	13922	11768	13239	10915	14196	16999	16902	15022	17438	13756	13291	12374
APP/10043N	0	13	0	20	10	6	22	22	0	8	8	0	0	10	5	7	11	0	10	11	0
APP/10105N	22	11	10	12	11	12	8	24	7	10	5	13	0	8	14	9	16	13	8	9	5
APP/10175N	31	27	23	28	37	17	30	26	20	12	19	22	16	27	24	13	30	19	36	16	32
APP/14067N	606	841	547	685	588	501	779	745	412	538	475	497	386	540	823	586	413	608	685	439	427
APP/14638N	0	11	7	7	0	11	9	0	6	0	7	0	5	0	8	0	0	0	8	0	5
APP/14882N	11676	11234	8522	10588	10066	8448	11780	13443	8453	9770	7732	9161	7925	9452	11769	12256	10720	12096	10066	9789	8748
APP/17537N	7978	7519	6066	6919	6544	6064	7651	8762	5661	6888	5140	5691	5038	6163	6845	7416	6512	6838	6163	5845	5250
APP/19307N	8	9	9	0	6	6	0	11	12	17	9	14	8	13	15	5	5	0	10	5	0
APP/19314N	11042	10801	8779	9459	9546	8766	11160	13009	7908	9017	7515	8180	7211	8790	11346	11164	9271	10822	9731	8919	7641
APP/21657N	21036	23636	18776	19337	19217	18271	22130	23869	14400	17015	16331	16084	13697	17490	20881	21213	18606	21414	20764	16830	14915
APP/21659N	7	5	6	6	0	7	14	8	6	7	5	0	7	10	6	8	13	7	8	0	0
APP/21906N	10364	12935	11497	11891	12375	12009	14767	13744	8286	10844	10591	10434	9092	11137	13623	13685	9334	11449	13511	11112	9244
APP/24423N	45	58	65	54	45	60	47	53	36	44	36	54	44	43	56	35	28	51	46	44	31
APP/24896N	15	8	6	0	9	0	6	6	0	0	7	0	0	5	7	0	5	9	9	16	0
APP/28957N	17783	23790	19259	17968	19715	18469	21523	22289	14000	16471	16713	14407	12436	15361	19226	19009	16633	18565	21817	15313	13438
APP/28975N	15	8	9	10	11	10	8	11	5	7	7	6	0	7	6	16	13	13	10	16	0
APP/29010N	21	42	0	0	29	0	32	37	26	32	29	18	0	23	36	28	19	46	35	24	14
APP/29080N	0	44	36	50	43	9	53	61	43	15	5	0	44	36	60	45	0	0	48	36	27
APP/36594N	6749	8306	6943	7366	7348	7306	8748	9225	5644	7215	6173	6260	5694	6830	8924	8275	6440	7178	7838	6885	5872
APP/39362N	459	440	380	400	428	465	514	498	279	342	336	298	287	366	395	426	425	440	395	345	278
APP/39533N	127	135	102	92	102	75	119	112	95	116	0	65	91	0	112	139	86	110	116	95	81
APP/39545N	12	17	9	28	22	13	25	19	16	7	21	8	13	0	9	21	26	14	9	22	21
APP/42627N	10511	10234	8373	9565	9088	7999	10534	11605	7573	8548	6734	7453	6827	8235	10915	10603	9129	10042	9287	8226	6900
APP/45926N	0	5	0	5	23	5	6	8	0	0	357	0	0	11	9	0	0	0	5	0	7
APP/45938N	18	31	30	18	0	25	19	32	14	0	0	19	0	18	24	19	0	19	0	0	14
APP/54648N	7	21	0	11	8	0	12	20	0	6	0	0	0	6	19	5	8	0	0	0	0
APP/58417N	13145	15353	12227	14802	15071	13151	16609	17210	9637	11475	12215	12788	11138	13950	15583	16166	11751	14249	14836	12524	12065
APP/80491N	20	26	9	23	29	17	19	14	7	12	21	13	9	10	28	26	17	13	39	20	8
APP/109877N	0	10	0	0	10	0	0	13	0	5	6	0	0	7	6	5	0	8	9	5	0
APP/129672N	0	22	6	5	0	6	7	0	11	9	0	5	0	0	0	6	0	0	10	12	0
	0.0616997	0.0680357	0.0673323	0.0738446	0.0759677	0.0726322	0.0716205	0.0687844	0.0617262	0.061623	0.0758004	0.0760873	0.0757651	0.0768743	0.068995	0.0723453	0.0627312	0.0670368	0.0728963	0.0699692	0.0769977
	scrmedin	ab	medin_ab	nl	medin_nl	medin	vehicle
	0.066493	0.0673691	0.0638955	0.0722272	0.0749838	0.0727888	0.0751642

## Sheet: APOE
ID	SRR25040950	SRR25040951	SRR25040952	SRR25040953	SRR25040954	SRR25040955	SRR25040956	SRR25040957	SRR25040958	SRR25040959	SRR25040960	SRR25040961	SRR25040962	SRR25040963	SRR25040964	SRR25040965	SRR25040966	SRR25040967	SRR25040968	SRR25040969	SRR25040970
APOE/580N	28	27	16	20	20	26	41	55	136	124	156	129	118	145	106	105	76	86	78	45	63
APOE/760N	23	21	19	18	11	17	36	33	104	105	103	119	98	84	77	80	44	52	58	54	47
APOE/1092N	42	35	29	49	33	27	52	63	165	181	189	158	172	164	139	147	92	109	95	81	94

## Sheet: CLU
ID	SRR25040950	SRR25040951	SRR25040952	SRR25040953	SRR25040954	SRR25040955	SRR25040956	SRR25040957	SRR25040958	SRR25040959	SRR25040960	SRR25040961	SRR25040962	SRR25040963	SRR25040964	SRR25040965	SRR25040966	SRR25040967	SRR25040968	SRR25040969	SRR25040970
CLU/102N	13	15	9	15	8	10	18	11	9	13	9	9	13	0	11	9	14	23	19	17	13
CLU/209N	1011	773	604	885	779	572	853	1390	335	419	433	368	394	416	880	1138	1204	1418	931	924	784
CLU/528N	975	804	668	758	683	642	753	1067	376	472	457	355	331	400	887	1084	1084	1096	974	973	751
CLU/531N	48	38	26	35	29	24	23	43	12	23	8	18	21	25	37	42	36	56	29	30	21
CLU/1018N	1283	882	777	971	871	719	924	1307	468	540	500	433	439	474	1043	1368	1257	1426	1101	1213	923
CLU/1144N	877	681	576	768	665	607	685	1037	345	433	376	310	301	352	839	950	911	1058	901	800	607
CLU/1388N	1309	1411	1237	1366	1223	1213	1119	1741	559	631	724	569	652	530	1255	1843	1764	1820	1725	1449	1136
CLU/2413N	1633	1385	1333	1618	1322	1201	1413	2226	677	902	875	818	770	791	1730	2276	2053	2348	1990	1959	1514
CLU/4054N	1098	1304	1138	1171	1145	1078	1074	1359	481	582	727	496	553	493	1123	1576	1460	1521	1576	1193	966
CLU/4281N	1145	868	803	991	885	734	942	1344	451	549	550	484	391	475	1079	1273	1369	1362	1074	1074	889

## Sheet: DENND1B
ID	SRR25040950	SRR25040951	SRR25040952	SRR25040953	SRR25040954	SRR25040955	SRR25040956	SRR25040957	SRR25040958	SRR25040959	SRR25040960	SRR25040961	SRR25040962	SRR25040963	SRR25040964	SRR25040965	SRR25040966	SRR25040967	SRR25040968	SRR25040969	SRR25040970
DENND1B/742N	8	8	7	12	8	6	6	0	12	12	16	8	12	19	6	14	12	13	0	6	11
DENND1B/755N	0	0	0	5	8	0	0	0	5	6	8	14	7	0	12	6	12	5	0	5	0
DENND1B/887N	8	6	6	0	8	5	6	0	16	10	10	6	10	13	13	7	0	10	9	7	0
DENND1B/926N	0	0	11	0	5	5	0	6	0	7	0	5	0	7	5	6	8	6	0	0	0
DENND1B/1963N	5	0	0	8	0	11	5	13	22	6	13	0	0	11	7	10	5	12	8	0	6
DENND1B/2206N	0	0	0	10	0	10	0	10	15	11	13	0	7	12	16	10	0	9	0	0	10
DENND1B/2868N	6	0	7	8	5	0	6	0	11	0	12	7	6	5	8	12	14	12	8	0	5
DENND1B/4906N	9	6	9	8	12	7	8	0	21	16	14	12	10	22	15	11	9	17	11	11	0
DENND1B/5984N	5	0	0	8	0	6	7	0	7	7	8	0	0	10	0	7	0	6	0	0	7
DENND1B/6248N	6	6	7	11	6	5	0	0	0	8	8	0	9	10	5	9	6	5	0	0	11
DENND1B/6491N	5	0	7	7	0	0	0	0	8	0	8	5	0	10	0	5	5	6	5	0	5
DENND1B/11739N	0	8	0	0	5	0	6	5	5	6	9	13	5	8	13	0	0	9	0	8	0
DENND1B/11954N	0	0	0	10	6	9	0	0	9	14	8	8	10	13	11	10	0	6	5	8	6
DENND1B/13667N	0	0	0	8	0	6	5	7	11	0	9	5	5	6	0	8	0	9	5	0	6
DENND1B/24951N	8	0	8	24	0	0	5	0	10	6	19	16	5	15	18	17	10	15	14	0	10
DENND1B/27010N	5	6	8	0	0	7	5	8	7	8	0	0	7	0	9	6	6	0	5	12	0
DENND1B/30039N	0	5	10	6	0	0	0	6	8	11	0	11	8	7	19	5	0	11	0	0	5
DENND1B/37071N	0	0	0	5	5	0	6	14	13	9	7	0	0	8	8	6	0	6	0	5	5
DENND1B/40861N	0	6	6	0	10	0	10	16	14	0	10	0	0	10	7	8	0	6	0	0	7

## Sheet: GAPDH
ID	SRR25040950	SRR25040951	SRR25040952	SRR25040953	SRR25040954	SRR25040955	SRR25040956	SRR25040957	SRR25040958	SRR25040959	SRR25040960	SRR25040961	SRR25040962	SRR25040963	SRR25040964	SRR25040965	SRR25040966	SRR25040967	SRR25040968	SRR25040969	SRR25040970
GAPDH/46N	5	5	0	7	0	0	13	11	12	6	5	9	0	6	5	0	0	8	0	6	0
GAPDH/60N	153	129	110	95	118	115	142	118	105	145	134	105	0	114	187	0	0	0	125	107	0
GAPDH/90N	58321	55726	49711	53239	47729	52963	56784	49751	53113	67894	65712	59314	56925	60759	64541	58359	53891	60150	56817	50417	41128
GAPDH/92N	34096	29154	26018	29591	27945	27714	31955	29918	32490	39042	35168	34577	32667	35973	35816	33211	31437	35692	30185	29122	25354
GAPDH/102N	8	13	5	12	9	5	10	5	0	9	9	10	8	5	16	9	7	10	0	15	9
GAPDH/104N	25835	22770	19205	21398	20161	20620	22855	21731	22130	28078	25991	24661	23356	25675	28619	23292	21382	25270	23072	20793	17929
GAPDH/121N	20	14	15	16	16	14	19	14	19	22	24	31	20	10	10	18	14	20	15	7	15
GAPDH/129N	23406	22025	20576	20817	18668	21779	24270	19985	21976	30106	25698	24191	23380	24163	27924	24085	21490	23768	23130	21521	15831
GAPDH/148N	108	93	126	121	113	113	135	95	141	157	171	147	130	88	138	114	103	154	142	124	111
GAPDH/155N	101	71	63	0	0	0	68	75	66	0	100	0	67	83	112	63	83	101	74	79	56
GAPDH/193N	27859	23887	21681	23208	21869	23591	26699	23394	26139	33759	28920	27713	26642	28546	32407	26973	24777	28028	25409	24676	19818
GAPDH/240N	23751	25467	25841	23139	22402	26394	27813	20332	24546	32430	31551	24869	23433	24041	27535	24527	22701	23725	28669	22148	15998
GAPDH/254N	0	15	7	10	6	5	8	10	9	13	11	5	0	9	0	5	11	0	5	0	10
GAPDH/364N	0	341	0	362	312	298	408	343	478	587	417	0	447	0	508	389	404	0	409	391	0
GAPDH/1024N	24	24	17	22	15	12	22	20	30	48	30	23	16	35	21	24	25	38	31	34	17
GAPDH/1632N	37988	38804	37119	36654	33861	38156	40770	33124	38061	48899	46235	39633	36693	38756	42211	38647	35966	38953	41747	34350	26200

## Sheet: MAPT
ID	SRR25040950	SRR25040951	SRR25040952	SRR25040953	SRR25040954	SRR25040955	SRR25040956	SRR25040957	SRR25040958	SRR25040959	SRR25040960	SRR25040961	SRR25040962	SRR25040963	SRR25040964	SRR25040965	SRR25040966	SRR25040967	SRR25040968	SRR25040969	SRR25040970

## Sheet: PSEN1
ID	SRR25040950	SRR25040951	SRR25040952	SRR25040953	SRR25040954	SRR25040955	SRR25040956	SRR25040957	SRR25040958	SRR25040959	SRR25040960	SRR25040961	SRR25040962	SRR25040963	SRR25040964	SRR25040965	SRR25040966	SRR25040967	SRR25040968	SRR25040969	SRR25040970
PSEN1/90N	456	374	402	351	372	375	337	402	336	408	402	356	387	309	281	409	463	371	344	377	291
PSEN1/122N	0	6	0	0	16	5	7	8	5	5	0	7	11	0	14	5	0	10	7	0	0
PSEN1/1528N	12	15	19	17	10	13	11	29	7	15	23	15	26	18	9	21	6	8	11	11	15
PSEN1/1889N	194	165	224	180	190	200	187	247	175	206	225	193	188	180	168	228	270	206	166	198	143
PSEN1/2518N	216	233	233	207	197	241	188	214	195	251	226	195	195	148	191	202	209	191	197	174	144
PSEN1/5166N	236	151	176	159	134	176	132	174	125	204	149	146	172	129	124	164	199	156	152	159	129
PSEN1/5183N	215	208	266	210	192	227	177	224	162	203	219	198	185	219	178	191	242	241	186	185	141
PSEN1/5296N	209	163	206	176	192	200	188	214	156	206	172	151	212	182	165	186	194	177	166	195	152
PSEN1/5723N	91	72	98	113	98	109	95	118	95	149	85	110	106	93	101	110	117	74	96	116	75
PSEN1/8256N	214	160	199	183	195	214	157	172	136	192	162	169	202	140	143	177	208	165	177	184	146
PSEN1/9642N	26	36	28	30	22	27	29	31	26	44	35	36	35	18	16	33	16	18	26	17	24
PSEN1/11211N	280	244	302	212	244	240	219	226	185	272	268	240	231	158	195	243	281	258	246	247	166
PSEN1/11215N	41	37	36	25	34	47	27	39	27	32	43	21	25	31	27	49	34	39	26	40	22
PSEN1/13145N	146	140	177	162	172	175	156	172	162	244	162	197	152	131	169	198	206	126	199	185	128
PSEN1/22690N	82	91	88	90	90	89	75	67	85	99	71	70	88	69	85	96	93	95	79	104	63
PSEN1/22702N	167	118	151	143	163	156	114	144	114	178	136	142	131	138	126	161	150	137	121	149	105

## Sheet: PSEN2
ID	SRR25040950	SRR25040951	SRR25040952	SRR25040953	SRR25040954	SRR25040955	SRR25040956	SRR25040957	SRR25040958	SRR25040959	SRR25040960	SRR25040961	SRR25040962	SRR25040963	SRR25040964	SRR25040965	SRR25040966	SRR25040967	SRR25040968	SRR25040969	SRR25040970
PSEN2/381N	52	45	53	61	60	66	73	60	63	71	48	63	70	57	50	67	51	53	54	65	49
PSEN2/384N	30	21	29	14	18	38	24	25	17	21	16	22	25	24	22	43	36	34	30	44	25
PSEN2/612N	50	57	52	53	64	49	62	51	46	60	66	55	34	50	49	44	66	82	79	42	21
PSEN2/670N	64	74	58	65	88	70	71	67	71	82	61	76	59	61	68	67	88	85	66	71	56
PSEN2/985N	73	89	89	82	80	80	87	104	93	116	85	70	97	90	85	104	97	111	124	90	76
PSEN2/1144N	93	84	75	73	74	84	93	88	103	126	82	80	92	75	79	107	121	93	102	113	89
PSEN2/1298N	118	203	125	136	134	132	149	171	160	145	156	134	129	155	133	170	214	158	161	159	156
PSEN2/1618N	114	99	72	93	105	113	120	104	85	134	95	90	95	108	89	130	112	151	110	146	94
PSEN2/1656N	114	120	139	113	146	129	119	91	75	155	137	115	87	115	114	113	123	122	154	134	92
PSEN2/2162N	53	79	68	47	55	81	59	67	48	81	76	55	53	53	71	59	51	57	56	59	43
PSEN2/2411N	102	110	97	100	105	91	103	94	99	117	75	105	81	82	78	97	140	118	102	101	70
PSEN2/3960N	111	194	131	137	158	137	159	121	98	158	132	119	111	135	119	103	151	151	174	148	98
PSEN2/4715N	17	17	26	16	16	14	10	14	9	11	13	7	10	7	13	13	18	10	17	10	6
PSEN2/6337N	107	136	99	86	86	104	105	129	74	141	90	94	85	90	94	114	128	129	135	101	86

## Sheet: RAB35
ID	SRR25040950	SRR25040951	SRR25040952	SRR25040953	SRR25040954	SRR25040955	SRR25040956	SRR25040957	SRR25040958	SRR25040959	SRR25040960	SRR25040961	SRR25040962	SRR25040963	SRR25040964	SRR25040965	SRR25040966	SRR25040967	SRR25040968	SRR25040969	SRR25040970
RAB35/94N	591	435	436	410	415	470	440	500	429	607	481	450	476	554	516	528	583	522	414	449	388
RAB35/1437N	975	780	763	781	767	835	816	844	797	961	873	894	801	817	839	890	914	916	764	864	681
RAB35/1656N	23	22	20	24	10	18	20	16	19	24	13	23	16	27	19	23	22	21	18	25	19
RAB35/4467N	403	397	348	387	376	369	389	371	323	416	393	396	333	390	405	408	423	426	438	377	313
RAB35/4471N	0	0	7	9	7	7	8	6	0	0	9	7	0	6	6	0	15	0	0	0	0
RAB35/4671N	576	510	449	500	491	458	554	477	430	555	558	442	443	503	514	519	531	538	512	548	335
RAB35/8131N	484	495	508	461	489	505	531	454	360	548	546	464	448	480	469	518	499	489	526	459	377

## Sheet: SNCA
ID	SRR25040950	SRR25040951	SRR25040952	SRR25040953	SRR25040954	SRR25040955	SRR25040956	SRR25040957	SRR25040958	SRR25040959	SRR25040960	SRR25040961	SRR25040962	SRR25040963	SRR25040964	SRR25040965	SRR25040966	SRR25040967	SRR25040968	SRR25040969	SRR25040970
SNCA/434N	36	14	22	17	17	8	22	26	16	19	16	16	9	19	20	32	11	14	15	11	21
SNCA/1050N	148	201	93	186	135	126	163	193	128	148	141	104	90	167	234	160	129	227	131	143	108
SNCA/1269N	1122	1141	711	1089	841	819	1110	1005	839	902	1042	924	766	940	1253	1052	796	1107	828	719	732
SNCA/1405N	51	73	40	47	56	84	75	49	73	82	85	69	77	83	62	81	50	53	53	60	44
SNCA/2533N	2236	2119	1321	2005	1629	1279	2144	2224	1640	1799	1917	1715	1485	1741	2452	1879	1597	2049	1664	1348	1445
SNCA/2559N	5	10	0	0	0	14	5	7	11	14	11	0	6	7	10	8	8	0	9	7	0
SNCA/5754N	2066	1853	1400	1940	1533	1272	2099	1960	1723	1848	1789	1601	1477	1785	2374	1898	1423	1902	1582	1364	1343
SNCA/7362N	1972	1745	1291	1914	1365	1277	1993	1878	1597	1738	1653	1522	1390	1655	2299	1793	1354	1871	1471	1306	1262
SNCA/92968N	2783	2577	1655	2666	1962	1612	2553	2787	2132	2174	2223	2138	1866	2198	2903	2350	1916	2596	2053	1674	1872
SNCA/95585N	22	29	11	31	21	12	35	20	8	15	14	5	21	23	19	25	21	19	13	10	12
