# Supplementary material for: Investigating Alzheimer’s Disease-Associated Genes Using Differential Splicing Frequency Analysis
Source: Cells. 2026 Jun 15;15(12):1086. doi: 10.3390/cells15121086 (PMC13297122; doi:10.3390/cells15121086)
Supplement: Supplementary file 1 [file cells-15-01086-s001.zip › S2/SRP460362.xlsx]

## Sheet: APP
group1	Fetal Astrocyte	iPSC-derived Astrocyte	iPSC-derived Neural precursor cell	iPSC-derived Astrocyte	iPSC-derived Neural precursor cell	iPSC-derived Astrocyte	iPSC-derived Neural precursor cell
ID	SRR26057520	SRR26057521	SRR26057522	SRR26057523	SRR26057524	SRR26057525	SRR26057526
APP/725N	1642	1514	1514	1671	1829	1563	1214
APP/937N	1555	1274	1398	1579	1532	1526	1042
APP/2042N	1311	1395	1273	1526	1572	1466	1134
APP/2598N	1027	1113	435	1237	757	1224	336
APP/5704N	2324	1800	1954	2259	2093	1922	1357
APP/6315N	2301	1981	1972	2500	2432	2180	1648
APP/6663N	1874	1869	1791	1974	1886	1881	1295
APP/7350N	1718	1719	1647	1849	1718	1673	1217
APP/9950N	2165	1932	1941	2022	2184	1992	1432
APP/14067N	33	24	4	33	8	47	1
APP/14882N	1230	1217	438	1371	813	1390	348
APP/17537N	736	566	766	686	956	605	766
APP/19314N	2186	1804	1923	1999	2206	1955	1405
APP/21657N	2503	1987	1566	2495	2124	1985	1151
APP/21906N	1869	1807	2005	1972	2088	1727	1503
APP/24423N	4	10	13	12	2	13	9
APP/28957N	2743	2095	2141	2811	2320	2195	1575
APP/36594N	1013	1080	1039	995	1143	1111	857
APP/39362N	131	69	461	82	273	65	319
APP/42627N	1684	1527	1529	1788	1874	1727	1191
APP/58417N	1346	1332	1384	1418	1470	1359	937
Ratio/58417N	0.0428731	0.0473768	0.0508936	0.0439295	0.0469949	0.0459029	0.0451849
Ratio/14067N	0.00105112	0.000853637	0.000147091	0.00102234	0.000255754	0.00158752	4.8223e-05
Average	Fetal Astrocyte	iPSC-derived Astrocyte	iPSC-derived Neural precursor cell
Ratio/58417N	0.0428731	0.0457364	0.0476911
Ratio/14067N	0.00105112	0.0011545	0.000150356

## Sheet: APOE
ID	SRR26057520	SRR26057521	SRR26057522	SRR26057523	SRR26057524	SRR26057525	SRR26057526
APOE/580N	31	335	181	86	528	284	32
APOE/760N	26	147	98	38	228	112	4
APOE/1092N	40	296	201	61	453	228	20

## Sheet: PSEN1
ID	SRR26057520	SRR26057521	SRR26057522	SRR26057523	SRR26057524	SRR26057525	SRR26057526
PSEN1/90N	138	103	101	88	214	118	122
PSEN1/1889N	205	159	188	115	285	166	166
PSEN1/2518N	127	131	162	95	224	162	165
PSEN1/5166N	72	86	93	57	151	120	103
PSEN1/5183N	201	145	182	149	293	180	194
PSEN1/5296N	211	162	179	135	228	158	146
PSEN1/5723N	52	114	107	60	146	102	101
PSEN1/8256N	172	132	184	148	272	176	160
PSEN1/11211N	172	113	140	97	199	136	140
PSEN1/11215N	32	25	17	27	50	23	30
PSEN1/13145N	116	157	159	96	220	166	145
PSEN1/22690N	81	68	94	55	103	75	62
PSEN1/22702N	84	76	93	106	177	147	120

## Sheet: PSEN2
ID	SRR26057520	SRR26057521	SRR26057522	SRR26057523	SRR26057524	SRR26057525	SRR26057526
PSEN2/381N	44	10	27	21	25	13	40
PSEN2/384N	33	9	12	7	14	5	21
PSEN2/612N	25	6	27	24	17	0	16
PSEN2/670N	62	14	45	16	28	6	74
PSEN2/985N	46	11	38	16	24	3	34
PSEN2/1144N	60	10	31	22	34	16	32
PSEN2/1298N	59	18	39	17	25	9	63
PSEN2/1618N	37	25	41	29	39	4	46
PSEN2/1656N	79	17	63	27	46	24	87
PSEN2/2162N	68	12	46	28	36	11	46
PSEN2/2411N	55	9	51	25	28	9	64
PSEN2/3960N	53	11	53	49	47	4	71
PSEN2/6337N	22	15	37	20	29	4	52

## Sheet: CLU
ID	SRR26057520	SRR26057521	SRR26057522	SRR26057523	SRR26057524	SRR26057525	SRR26057526
CLU/209N	1023	35	299	106	290	24	243
CLU/528N	1642	62	417	163	425	30	322
CLU/531N	57	2	17	6	16	0	14
CLU/1018N	741	11	202	55	234	23	203
CLU/1144N	1036	40	330	84	341	18	248
CLU/1388N	1510	41	397	194	383	25	313
CLU/2413N	1458	56	381	132	387	31	317
CLU/4054N	1071	22	248	127	216	7	185
CLU/4281N	1072	49	279	104	316	21	260

## Sheet: MAPT
ID	SRR26057520	SRR26057521	SRR26057522	SRR26057523	SRR26057524	SRR26057525	SRR26057526
MAPT/4293N	0	0	34	7	14	1	5
MAPT/4812N	8	1	36	7	12	2	16
MAPT/5225N	4	0	55	7	19	0	12

## Sheet: DENND1B
ID	SRR26057520	SRR26057521	SRR26057522	SRR26057523	SRR26057524	SRR26057525	SRR26057526
DENND1B/742N	16	0	7	22	15	23	21
DENND1B/755N	4	16	3	13	10	13	11
DENND1B/887N	15	5	8	15	9	15	30
DENND1B/926N	12	24	3	10	3	17	17
DENND1B/1963N	6	12	2	3	10	11	27
DENND1B/2206N	4	6	4	5	11	10	26
DENND1B/2868N	6	20	8	13	5	16	42
DENND1B/4906N	17	0	10	17	12	18	29
DENND1B/5682N	17	14	5	3	1	10	22
DENND1B/5984N	10	7	6	3	1	21	21
DENND1B/6248N	10	2	5	20	9	16	13
DENND1B/6491N	8	17	4	15	4	24	40
DENND1B/11739N	18	4	5	13	6	17	9
DENND1B/11954N	21	9	13	12	10	31	27
DENND1B/13667N	11	5	5	1	4	13	18
DENND1B/24951N	12	9	4	10	9	16	18
DENND1B/27010N	10	10	5	3	2	25	26
DENND1B/30039N	8	6	9	21	4	10	21
DENND1B/40861N	10	3	2	5	9	5	21
DENND1B/57793N	11	8	2	4	9	7	19

## Sheet: RAB35
ID	SRR26057520	SRR26057521	SRR26057522	SRR26057523	SRR26057524	SRR26057525	SRR26057526
RAB35/94N	390	351	307	333	332	371	264
RAB35/1437N	368	321	273	273	270	320	201
RAB35/1656N	6	10	5	17	4	9	7
RAB35/4467N	250	272	217	204	219	284	218
RAB35/4671N	402	344	325	287	271	375	231
RAB35/8131N	270	275	223	222	238	272	167

## Sheet: SNCA
ID	SRR26057520	SRR26057521	SRR26057522	SRR26057523	SRR26057524	SRR26057525	SRR26057526
SNCA/1050N	15	15	21	18	28	4	5
SNCA/1269N	48	86	85	156	82	58	43
SNCA/2533N	58	108	105	143	104	48	63
SNCA/5754N	109	154	159	314	177	87	39
SNCA/7362N	108	165	146	311	178	93	56
SNCA/92968N	81	125	151	191	135	56	53

## Sheet: GAPDH
ID	SRR26057520	SRR26057521	SRR26057522	SRR26057523	SRR26057524	SRR26057525	SRR26057526
GAPDH/76N	138	142	79	187	91	186	79
GAPDH/90N	44063	43654	26291	50140	25602	50299	27810
GAPDH/92N	27676	25492	15250	30174	15369	30554	16480
GAPDH/102N	8	2	6	6	0	10	2
GAPDH/104N	18640	20597	12103	21240	11679	23319	12652
GAPDH/129N	18307	19337	11330	21745	11189	22391	11961
GAPDH/148N	247	146	69	221	80	158	49
GAPDH/193N	30058	30841	18137	34987	16950	34951	18155
GAPDH/240N	11091	9468	5696	11752	5429	10237	5269
GAPDH/1632N	18101	16183	9621	19304	9328	17443	9256
