# Supplementary material for: Investigating Alzheimer’s Disease-Associated Genes Using Differential Splicing Frequency Analysis
Source: Cells. 2026 Jun 15;15(12):1086. doi: 10.3390/cells15121086 (PMC13297122; doi:10.3390/cells15121086)
Supplement: Supplementary file 1 [file cells-15-01086-s001.zip › S2/SRP480332.xlsx]

## Sheet: APP
group1	Control	Control	Control	Control	AD	AD	AD	AD
ID	SRR27368441	SRR27368437	SRR27368443	SRR27368439	SRR27368438	SRR27368440	SRR27368442	SRR27368444
APP/725N	1739	2457	1561	2044	1271	1297	1337	1147
APP/937N	1433	1936	1301	1757	1097	1213	1149	976
APP/2042N	1231	1745	1248	1577	962	966	1057	1040
APP/2598N	982	1292	893	1113	644	619	677	591
APP/5704N	1569	2124	1442	1930	1104	1269	1260	1160
APP/6315N	1929	2860	1834	2342	1465	1503	1503	1353
APP/6663N	1538	2127	1352	1721	1077	1193	1278	1063
APP/7350N	1266	1695	1135	1417	903	945	1037	925
APP/9950N	2066	2968	2012	2692	1453	1692	1657	1693
APP/14882N	1154	1454	930	1310	672	714	705	703
APP/17537N	627	943	587	758	643	554	577	567
APP/19314N	2074	3206	2061	2658	1631	1820	1734	1741
APP/21657N	1978	2679	1967	2394	1468	1635	1537	1471
APP/21906N	1956	2637	2043	2372	1582	1646	1619	1474
APP/28957N	2237	2986	2160	2851	1606	1740	1866	1536
APP/36594N	1036	1541	1013	1402	842	978	927	797
APP/39362N	157	167	128	128	81	89	126	110
APP/42627N	1606	2252	1421	1905	1215	1334	1304	1195
APP/58417N	1242	1643	1141	1479	841	932	1004	934
Ratio/39362N	0.00564342	0.00431391	0.00488009	0.00378139	0.00394026	0.00402006	0.00563658	0.00537214
Ratio/58417N	0.0446441	0.0424416	0.0435015	0.0436928	0.0409106	0.0420977	0.0449137	0.0456144
Ratio/39362N	Control		AD
	0.0046547		0.00474226
Ratio/58417N	Control		AD
	0.04357		0.0433841

## Sheet: APOE
ID	SRR27368437	SRR27368438	SRR27368439	SRR27368440	SRR27368441	SRR27368442	SRR27368443	SRR27368444
APOE/580N	9387	5686	8459	5838	4709	4957	3883	4745
APOE/678N	116	57	133	49	90	88	75	62
APOE/745N	22	1	12	4	8	15	8	3
APOE/760N	2753	1498	2586	1820	1280	1477	1071	1446
APOE/1092N	5825	3298	5260	3641	2753	2953	2319	3064

## Sheet: PSEN1
ID	SRR27368437	SRR27368438	SRR27368439	SRR27368440	SRR27368441	SRR27368442	SRR27368443	SRR27368444
PSEN1/90N	122	78	126	71	83	90	63	94
PSEN1/1889N	159	104	186	79	121	148	125	110
PSEN1/2518N	107	64	103	75	47	104	60	81
PSEN1/5166N	96	95	103	89	36	108	83	85
PSEN1/5183N	208	151	181	142	118	155	122	142
PSEN1/5296N	241	192	223	155	138	193	161	202
PSEN1/5723N	103	69	123	84	92	85	89	80
PSEN1/8256N	213	181	207	179	129	209	166	202
PSEN1/11211N	53	80	101	69	96	80	93	72
PSEN1/11215N	3	8	14	5	3	11	0	13
PSEN1/13145N	164	145	197	169	170	175	145	144
PSEN1/22690N	83	87	99	70	115	76	57	141
PSEN1/22702N	126	88	149	101	79	66	69	96

## Sheet: PSEN2
ID	SRR27368437	SRR27368438	SRR27368439	SRR27368440	SRR27368441	SRR27368442	SRR27368443	SRR27368444
PSEN2/381N	55	53	61	39	46	38	40	45
PSEN2/384N	29	16	36	23	23	10	18	12
PSEN2/612N	16	25	20	14	11	10	5	10
PSEN2/670N	105	88	107	87	54	56	58	113
PSEN2/985N	92	55	81	66	68	52	42	80
PSEN2/1144N	61	28	69	55	62	45	39	39
PSEN2/1298N	99	80	99	118	68	80	63	81
PSEN2/1618N	65	71	78	63	39	45	62	60
PSEN2/1656N	127	147	143	156	85	62	79	119
PSEN2/2162N	98	86	94	49	59	57	48	51
PSEN2/2411N	89	73	113	65	57	62	55	70
PSEN2/3960N	105	109	114	112	71	75	70	109
PSEN2/6337N	73	63	69	53	50	31	58	35

## Sheet: CLU
ID	SRR27368437	SRR27368438	SRR27368439	SRR27368440	SRR27368441	SRR27368442	SRR27368443	SRR27368444
CLU/102N	8	4	15	9	14	9	11	8
CLU/209N	770	250	655	313	416	435	424	420
CLU/528N	858	288	710	352	511	507	487	490
CLU/531N	29	12	23	11	10	11	13	18
CLU/1018N	758	275	598	315	460	411	414	436
CLU/1144N	585	207	451	272	358	314	341	366
CLU/1388N	846	363	657	297	627	462	512	461
CLU/2413N	695	246	593	282	451	380	459	389
CLU/4054N	429	124	310	149	235	208	189	236
CLU/4281N	574	209	515	238	414	300	392	334

## Sheet: MAPT
ID	SRR27368437	SRR27368438	SRR27368439	SRR27368440	SRR27368441	SRR27368442	SRR27368443	SRR27368444
MAPT/4364N	3	2	2	1	8	14	7	6
MAPT/4812N	3	0	5	11	0	6	5	2
MAPT/5225N	3	2	6	6	6	8	1	2
MAPT/8599N	4	8	6	7	4	4	9	4
MAPT/15904N	2	7	6	13	3	5	12	6

## Sheet: DENND1B
ID	SRR27368437	SRR27368438	SRR27368439	SRR27368440	SRR27368441	SRR27368442	SRR27368443	SRR27368444
DENND1B/742N	11	13	5	27	8	18	5	17
DENND1B/755N	12	8	18	3	11	20	6	22
DENND1B/887N	13	14	16	26	12	17	10	10
DENND1B/926N	7	16	8	12	4	8	7	4
DENND1B/1311N	11	13	29	21	12	15	2	27
DENND1B/1963N	12	22	10	15	11	11	6	19
DENND1B/2206N	4	19	2	11	4	26	8	11
DENND1B/2868N	9	19	21	16	4	14	7	20
DENND1B/4906N	14	20	16	42	15	30	13	19
DENND1B/5120N	11	21	29	22	8	15	0	27
DENND1B/5682N	3	2	5	9	9	4	3	12
DENND1B/5984N	7	16	11	13	0	12	3	18
DENND1B/6248N	18	9	4	16	5	5	0	7
DENND1B/11739N	5	4	15	6	14	10	1	5
DENND1B/11954N	9	12	11	17	3	13	2	13
DENND1B/13667N	12	6	7	11	0	12	3	15
DENND1B/24951N	5	11	26	18	10	24	7	16
DENND1B/27010N	6	12	4	11	6	13	1	3
DENND1B/30039N	14	24	8	15	1	3	0	8
DENND1B/40861N	8	16	3	9	12	0	5	11
DENND1B/57793N	2	10	4	10	9	13	2	3

## Sheet: RAB35
ID	SRR27368437	SRR27368438	SRR27368439	SRR27368440	SRR27368441	SRR27368442	SRR27368443	SRR27368444
RAB35/94N	150	131	170	178	149	144	130	191
RAB35/1437N	143	110	147	162	106	125	104	184
RAB35/1656N	0	5	5	3	8	10	10	13
RAB35/4467N	141	119	190	161	91	148	99	157
RAB35/4671N	145	131	201	151	109	156	113	157
RAB35/8131N	107	108	120	117	80	113	81	114

## Sheet: SNCA
ID	SRR27368437	SRR27368438	SRR27368439	SRR27368440	SRR27368441	SRR27368442	SRR27368443	SRR27368444
SNCA/1269N	34	37	33	39	49	82	34	70
SNCA/2533N	52	41	15	46	33	51	34	47
SNCA/5754N	53	67	93	99	72	119	34	146
SNCA/7362N	45	66	78	87	60	109	35	137
SNCA/92968N	38	38	51	44	54	73	28	65

## Sheet: GAPDH
ID	SRR27368437	SRR27368438	SRR27368439	SRR27368440	SRR27368441	SRR27368442	SRR27368443	SRR27368444
GAPDH/90N	37891	30147	41720	27426	33457	35027	29044	36945
GAPDH/92N	24815	19739	28642	18136	22818	23872	19659	24521
GAPDH/104N	20135	15292	20962	13884	17020	17074	14526	18809
GAPDH/129N	16245	12910	17925	11747	14506	15238	12813	16157
GAPDH/148N	92	91	96	78	98	127	93	143
GAPDH/155N	182	150	242	137	157	182	118	184
GAPDH/193N	24537	18221	27076	17085	21492	22342	18201	22794
GAPDH/235N	3	7	14	7	4	5	2	4
GAPDH/240N	5402	4049	5539	3754	4370	4839	3842	5477
GAPDH/254N	18	21	25	17	10	13	10	20
GAPDH/403N	8	6	10	2	5	9	3	4
GAPDH/1024N	2	1	15	9	1	5	5	0
GAPDH/1632N	9097	7085	9612	6411	7515	8366	6764	9273
