# Supplementary material for: Investigating Alzheimer’s Disease-Associated Genes Using Differential Splicing Frequency Analysis
Source: Cells. 2026 Jun 15;15(12):1086. doi: 10.3390/cells15121086 (PMC13297122; doi:10.3390/cells15121086)
Supplement: Supplementary file 1 [file cells-15-01086-s001.zip › S2/SRP485300.xlsx]

## Sheet: APP
group1	40KO	41KO	DKO	WT	40KO	41KO	DKO	WT	40KO	41KO	DKO	WT	40KO	41KO	DKO	WT	40KO	41KO	DKO	WT
ID	SRR27686865	SRR27686866	SRR27686867	SRR27686868	SRR27686869	SRR27686870	SRR27686871	SRR27686872	SRR27686873	SRR27686874	SRR27686875	SRR27686876	SRR27686877	SRR27686878	SRR27686879	SRR27686880	SRR27686881	SRR27686882	SRR27686883	SRR27686884
APP/69N	16	20	29	30	22	27	45	30	30	26	42	1	0	25	44	13	23	35	21	28
APP/725N	550	686	628	785	623	703	1153	871	751	628	703	517	594	507	643	601	599	577	853	805
APP/937N	513	516	508	569	409	602	858	645	596	496	632	349	425	433	505	451	420	461	600	565
APP/2042N	254	334	346	396	294	350	621	529	398	349	466	276	362	265	371	304	277	290	383	346
APP/2598N	220	227	294	527	230	329	906	402	478	362	345	183	296	241	314	230	210	235	413	282
APP/5704N	533	772	766	870	722	798	1178	970	816	705	879	548	677	525	809	650	651	709	861	743
APP/6315N	375	402	516	522	435	493	813	625	524	442	518	384	420	322	512	427	355	442	557	428
APP/6663N	249	314	284	331	247	325	453	442	365	329	329	222	321	206	329	253	269	321	396	245
APP/7350N	165	271	209	247	220	230	356	354	250	217	274	177	224	160	249	217	199	238	313	198
APP/9950N	788	966	1066	1110	802	900	1495	1169	1097	917	1033	669	875	798	914	673	904	924	1186	947
APP/14067N	7	12	13	18	33	16	40	17	14	28	23	11	20	16	21	29	17	27	23	20
APP/14882N	178	173	232	464	219	272	758	338	402	347	354	160	245	224	244	205	193	206	361	235
APP/17537N	720	872	900	712	682	742	936	975	781	680	805	572	596	599	854	635	713	860	855	871
APP/19314N	496	630	618	623	454	654	968	678	603	550	659	438	623	409	624	446	480	453	779	708
APP/21657N	1174	1382	1396	1613	1256	1540	2371	1885	1659	1370	1507	975	1158	1062	1442	1070	1096	1372	1684	1404
APP/21906N	571	777	757	817	653	770	1108	945	778	687	856	543	728	553	736	609	531	697	949	744
APP/28957N	730	938	1003	1038	830	1048	1605	1183	1083	983	1059	677	805	657	971	915	659	820	1142	872
APP/36594N	365	491	486	480	350	444	820	616	502	409	519	353	406	376	462	391	342	418	513	428
APP/39362N	45	28	62	33	38	58	97	36	60	45	68	36	43	37	66	25	49	56	71	38
APP/42627N	482	504	434	520	383	575	779	675	540	462	646	340	416	421	462	466	432	490	663	459
APP/58417N	866	1140	1145	1113	963	1147	1741	1075	1185	1069	1047	582	1020	897	1045	674	855	1033	1273	1047
	0.153901	0.164384	0.162804	0.150142	0.165237	0.158207	0.155683	0.127885	0.156065	0.161921	0.139229	0.124465	0.168874	0.171347	0.151318	0.123988	0.159813	0.16128	0.153559	0.153835
group1	40KO	41KO	DKO	WT
Average	0.160778	0.163428	0.152518	0.136063

## Sheet: APOE
ID	SRR27686865	SRR27686866	SRR27686867	SRR27686868	SRR27686869	SRR27686870	SRR27686871	SRR27686872	SRR27686873	SRR27686874	SRR27686875	SRR27686876	SRR27686877	SRR27686878	SRR27686879	SRR27686880	SRR27686881	SRR27686882	SRR27686883	SRR27686884
APOE/135N	7	12	4	8	3	2	3	20	7	4	0	0	6	0	2	0	12	6	5	20
APOE/453N	458	585	323	365	174	188	269	1806	233	0	114	165	303	147	214	56	459	260	237	610
APOE/557N	8	8	0	6	3	3	11	15	3	4	1	0	8	0	9	0	6	3	7	6
APOE/580N	10647	12549	7022	8310	3626	4732	6467	43815	5061	3607	2726	3991	7873	3011	4843	1774	11470	5612	5387	14747
APOE/678N	336	367	225	216	92	118	188	1174	161	132	96	133	232	90	144	61	357	175	174	504
APOE/745N	31	38	24	34	17	15	41	160	29	9	4	17	36	18	39	2	39	10	12	42
APOE/760N	5945	6937	3988	5101	2036	2567	3835	25564	3039	2132	1533	2457	4456	1773	2726	1043	6320	3345	3055	8633
APOE/1092N	14991	17309	9919	12068	5231	6460	8992	61737	8015	5280	3868	5494	11514	4486	6813	2415	16747	8372	7776	21988

## Sheet: PSEN1
ID	SRR27686865	SRR27686866	SRR27686867	SRR27686868	SRR27686869	SRR27686870	SRR27686871	SRR27686872	SRR27686873	SRR27686874	SRR27686875	SRR27686876	SRR27686877	SRR27686878	SRR27686879	SRR27686880	SRR27686881	SRR27686882	SRR27686883	SRR27686884
PSEN1/90N	603	636	860	708	633	677	607	655	528	672	618	675	513	676	677	698	469	817	911	692
PSEN1/122N	6	4	12	5	0	0	0	7	1	6	7	17	9	0	3	0	4	8	1	6
PSEN1/1889N	226	232	262	212	214	303	213	186	186	204	212	224	209	199	213	255	210	327	323	256
PSEN1/2518N	211	225	235	222	221	282	216	230	183	202	211	210	193	217	221	262	173	296	306	218
PSEN1/5166N	239	241	277	221	257	296	229	221	175	222	252	199	220	192	211	250	171	312	284	228
PSEN1/5183N	270	279	376	311	332	370	316	306	275	272	289	246	366	311	361	321	306	383	434	344
PSEN1/5296N	266	254	255	238	243	260	216	221	209	195	222	207	242	201	236	260	227	316	346	244
PSEN1/5723N	138	135	107	90	107	108	88	146	106	109	114	127	96	113	137	102	74	143	145	92
PSEN1/8256N	302	259	317	215	266	278	247	238	209	252	271	232	221	214	257	242	225	320	334	286
PSEN1/9642N	5	1	7	4	6	4	11	7	6	14	7	11	6	14	9	4	2	12	20	4
PSEN1/11211N	309	299	510	368	313	343	336	351	251	360	310	320	266	334	365	334	246	397	513	315
PSEN1/11215N	38	16	57	33	41	41	33	42	30	46	28	44	40	46	47	42	32	46	61	36
PSEN1/13145N	170	197	175	159	175	197	151	195	201	175	189	205	155	158	208	176	122	212	224	165
PSEN1/22690N	158	157	213	201	184	186	172	184	158	209	144	174	156	162	152	197	124	184	153	163
PSEN1/22702N	274	327	431	327	305	301	293	276	236	281	348	305	245	331	357	319	223	377	408	330

## Sheet: PSEN2
ID	SRR27686865	SRR27686866	SRR27686867	SRR27686868	SRR27686869	SRR27686870	SRR27686871	SRR27686872	SRR27686873	SRR27686874	SRR27686875	SRR27686876	SRR27686877	SRR27686878	SRR27686879	SRR27686880	SRR27686881	SRR27686882	SRR27686883	SRR27686884
PSEN2/381N	88	61	48	57	36	63	43	75	56	38	49	53	43	56	38	61	78	71	68	79
PSEN2/384N	32	54	16	33	28	24	19	29	16	13	31	31	34	20	43	28	15	31	29	49
PSEN2/612N	68	74	90	58	48	45	39	100	59	39	50	48	29	44	52	46	49	45	36	44
PSEN2/670N	65	93	47	93	53	60	45	129	43	50	83	84	62	50	56	59	58	51	50	84
PSEN2/985N	102	124	79	105	59	57	60	133	82	59	111	77	59	51	66	82	103	77	56	87
PSEN2/1144N	125	137	80	89	57	78	71	160	95	84	91	77	77	72	99	90	77	95	72	129
PSEN2/1298N	210	138	176	173	120	129	125	214	122	126	126	145	121	114	79	152	156	128	109	133
PSEN2/1618N	135	143	155	117	98	104	59	189	83	65	109	102	106	89	93	91	109	111	83	111
PSEN2/1656N	104	95	118	115	88	91	70	158	85	68	102	112	84	98	100	80	89	93	72	78
PSEN2/2162N	49	49	34	61	30	36	26	65	33	26	44	46	56	48	30	55	38	46	38	34
PSEN2/2411N	101	116	83	100	94	52	60	127	60	79	102	113	74	72	83	62	68	73	70	94
PSEN2/3960N	211	153	151	172	114	109	102	259	158	138	149	155	117	123	113	145	155	155	159	147
PSEN2/4715N	5	2	3	7	12	16	9	13	4	4	3	8	3	2	13	5	13	10	19	10
PSEN2/4918N	4	9	1	3	8	6	5	6	5	4	1	6	9	1	13	1	5	4	4	9
PSEN2/6337N	182	186	137	172	137	150	92	233	119	103	142	133	111	127	118	114	128	138	139	135

## Sheet: CLU
ID	SRR27686865	SRR27686866	SRR27686867	SRR27686868	SRR27686869	SRR27686870	SRR27686871	SRR27686872	SRR27686873	SRR27686874	SRR27686875	SRR27686876	SRR27686877	SRR27686878	SRR27686879	SRR27686880	SRR27686881	SRR27686882	SRR27686883	SRR27686884
CLU/209N	80	222	117	102	45	85	150	92	149	100	101	32	82	111	96	49	73	120	88	43
CLU/528N	1	2	0	36	7	34	67	0	117	19	10	0	33	6	27	11	17	0	65	2
CLU/1018N	0	2	0	48	10	45	104	0	162	35	19	2	42	23	40	7	20	1	61	5
CLU/1144N	0	2	0	22	6	19	70	0	98	15	6	1	54	8	18	7	12	0	40	4
CLU/1388N	0	3	1	61	16	46	132	1	273	34	54	0	58	28	31	15	17	2	86	12
CLU/2413N	0	2	4	69	19	63	136	6	253	48	35	0	54	22	42	17	19	0	86	19
CLU/4054N	0	3	2	38	18	40	99	2	169	19	35	0	43	11	35	8	5	1	72	12
CLU/4281N	0	1	1	48	7	45	92	1	132	22	13	0	45	16	23	11	10	0	75	6

## Sheet: MAPT
ID	SRR27686865	SRR27686866	SRR27686867	SRR27686868	SRR27686869	SRR27686870	SRR27686871	SRR27686872	SRR27686873	SRR27686874	SRR27686875	SRR27686876	SRR27686877	SRR27686878	SRR27686879	SRR27686880	SRR27686881	SRR27686882	SRR27686883	SRR27686884
MAPT/4364N	7	5	7	0	8	4	4	0	2	5	7	0	8	2	9	2	7	5	3	4
MAPT/4812N	6	2	12	0	7	4	6	0	7	0	7	0	11	4	5	0	10	6	6	0
MAPT/5225N	6	8	8	0	5	2	10	1	6	6	1	0	5	7	4	1	11	10	10	0
MAPT/8599N	8	5	6	2	10	2	9	0	1	7	8	0	12	5	14	1	10	6	4	4
MAPT/67634N	3	7	9	4	9	8	5	0	9	7	4	0	7	8	1	0	7	9	4	2

## Sheet: DENND1B
ID	SRR27686865	SRR27686866	SRR27686867	SRR27686868	SRR27686869	SRR27686870	SRR27686871	SRR27686872	SRR27686873	SRR27686874	SRR27686875	SRR27686876	SRR27686877	SRR27686878	SRR27686879	SRR27686880	SRR27686881	SRR27686882	SRR27686883	SRR27686884
DENND1B/742N	32	8	14	31	31	35	23	12	43	18	11	31	15	23	17	48	12	36	33	24
DENND1B/755N	19	25	12	21	17	11	15	8	19	15	14	11	15	15	12	24	22	22	39	12
DENND1B/887N	27	23	13	43	19	29	36	13	31	33	14	24	21	46	23	30	21	17	35	24
DENND1B/926N	15	4	14	19	17	14	10	12	11	13	24	9	11	36	15	16	11	16	15	9
DENND1B/1963N	16	16	14	16	27	46	27	24	31	22	9	24	32	18	24	27	8	20	28	37
DENND1B/2206N	26	31	14	46	45	33	23	28	31	37	30	27	21	54	31	24	17	30	44	44
DENND1B/2868N	29	21	16	16	25	12	36	28	21	38	26	34	33	29	9	47	13	17	32	24
DENND1B/4756N	3	13	12	14	13	2	7	6	7	15	5	13	10	15	6	16	3	10	8	9
DENND1B/4906N	41	23	17	50	28	36	41	26	45	34	17	43	30	43	32	55	19	42	58	25
DENND1B/5682N	4	5	5	12	13	8	12	11	5	20	11	8	4	9	9	19	5	10	5	3
DENND1B/5984N	19	15	7	22	20	13	15	19	20	23	7	24	12	22	12	28	11	19	18	6
DENND1B/6248N	15	16	10	17	23	25	14	4	22	15	4	16	15	26	7	26	10	20	15	18
DENND1B/6491N	11	10	5	12	9	5	11	11	10	15	4	21	9	17	4	17	11	5	9	4
DENND1B/11739N	4	21	10	15	10	3	19	6	9	11	19	18	13	15	5	14	3	13	14	15
DENND1B/11954N	18	17	29	18	27	10	34	7	22	12	14	30	23	31	25	20	7	18	10	16
DENND1B/13667N	13	8	5	16	25	18	15	17	18	18	8	19	8	15	8	28	3	21	19	9
DENND1B/24951N	22	24	15	26	31	15	45	29	31	68	45	37	41	24	12	53	11	27	45	32
DENND1B/27010N	17	12	12	23	23	26	24	5	19	21	28	15	23	41	22	19	11	17	17	17
DENND1B/30039N	18	24	22	21	28	19	19	16	21	16	10	22	23	30	16	30	12	32	26	18
DENND1B/37071N	12	10	2	20	15	16	12	11	7	11	5	3	10	9	11	9	12	10	11	7
DENND1B/40861N	19	11	9	23	29	35	28	29	28	20	7	27	26	20	26	20	6	20	31	35
DENND1B/57793N	14	16	13	24	30	13	28	26	31	22	19	19	12	31	22	15	3	17	34	24

## Sheet: RAB35
ID	SRR27686865	SRR27686866	SRR27686867	SRR27686868	SRR27686869	SRR27686870	SRR27686871	SRR27686872	SRR27686873	SRR27686874	SRR27686875	SRR27686876	SRR27686877	SRR27686878	SRR27686879	SRR27686880	SRR27686881	SRR27686882	SRR27686883	SRR27686884
RAB35/94N	299	280	323	345	288	376	279	304	265	284	321	327	301	295	340	325	267	362	386	304
RAB35/1437N	548	571	608	581	546	598	575	600	485	522	581	571	467	528	610	527	509	622	590	594
RAB35/1656N	54	66	83	39	20	48	56	41	36	33	36	11	50	29	28	24	36	47	49	44
RAB35/4467N	303	361	314	257	248	277	274	281	223	236	262	306	234	331	319	205	225	333	325	295
RAB35/4671N	328	401	406	289	317	403	310	341	270	310	313	338	300	346	345	273	285	399	423	313
RAB35/8131N	311	317	340	271	293	302	268	268	241	242	247	276	244	336	333	208	244	384	295	281

## Sheet: SNCA
ID	SRR27686865	SRR27686866	SRR27686867	SRR27686868	SRR27686869	SRR27686870	SRR27686871	SRR27686872	SRR27686873	SRR27686874	SRR27686875	SRR27686876	SRR27686877	SRR27686878	SRR27686879	SRR27686880	SRR27686881	SRR27686882	SRR27686883	SRR27686884
SNCA/1050N	69	42	70	35	40	65	59	112	52	37	60	80	63	28	58	76	67	53	73	56
SNCA/1269N	449	563	518	412	431	559	378	557	430	404	556	492	405	521	605	528	527	664	601	548
SNCA/1405N	7	23	11	24	11	25	18	19	15	21	20	24	14	15	13	13	23	28	38	15
SNCA/2533N	639	756	788	600	692	812	660	805	648	551	789	661	595	726	762	743	887	809	902	762
SNCA/2559N	11	12	14	2	5	18	8	10	7	7	17	4	10	15	21	9	7	11	16	11
SNCA/5754N	485	557	641	529	555	706	498	819	576	475	705	630	556	621	681	701	578	664	732	670
SNCA/7362N	505	530	632	560	569	716	501	862	583	504	714	654	620	663	729	705	606	705	726	692
SNCA/92968N	777	902	954	741	861	1050	763	1012	847	663	928	891	723	923	975	953	1071	972	1074	965
SNCA/95585N	1	1	2	2	0	8	5	9	5	5	11	10	1	5	8	5	5	10	15	5

## Sheet: GAPDH
ID	SRR27686865	SRR27686866	SRR27686867	SRR27686868	SRR27686869	SRR27686870	SRR27686871	SRR27686872	SRR27686873	SRR27686874	SRR27686875	SRR27686876	SRR27686877	SRR27686878	SRR27686879	SRR27686880	SRR27686881	SRR27686882	SRR27686883	SRR27686884
GAPDH/90N	13439	13068	12679	13371	11754	13705	11882	10312	13012	11176	13121	14084	13569	12910	13536	14763	16464	15371	16724	14964
GAPDH/92N	6875	6593	6634	7078	6251	6945	5941	5493	6646	5844	6802	7079	6574	6336	6521	7864	9164	8002	8238	8254
GAPDH/104N	5795	5844	5242	5258	4637	5716	4883	4277	5511	4830	5015	5505	5700	4868	5108	5788	8084	6427	6421	6183
GAPDH/129N	4969	4564	4469	4827	4176	4900	4181	3781	4756	3929	4722	5311	4833	4611	4809	5663	5605	5512	5830	5262
GAPDH/148N	16	33	11	22	21	27	9	10	21	4	30	21	24	12	8	24	31	20	45	26
GAPDH/155N	13	26	10	9	15	17	12	7	23	9	15	15	11	19	15	26	11	22	13	19
GAPDH/193N	5498	5320	5062	5298	4757	5354	4651	4311	5132	4532	5273	5451	5281	4799	5085	6021	7187	6243	6358	6092
GAPDH/240N	4244	4056	3854	4192	3577	4146	3888	3328	3994	3329	4043	4490	3780	3677	4258	4834	4441	4486	4971	4195
GAPDH/486N	15	7	15	8	5	5	18	12	6	6	10	6	3	7	17	3	23	11	23	10
GAPDH/1632N	7081	6757	6521	7015	6026	7161	6386	5535	6749	5634	6847	7261	6457	6621	7123	7831	7855	7836	8606	7311
