# Supplementary material for: Investigating Alzheimer’s Disease-Associated Genes Using Differential Splicing Frequency Analysis
Source: Cells. 2026 Jun 15;15(12):1086. doi: 10.3390/cells15121086 (PMC13297122; doi:10.3390/cells15121086)
Supplement: Supplementary file 1 [file cells-15-01086-s001.zip › S2/SRP485432.xlsx]

## Sheet: APP
	DKD	41-KD	40-KD	WT	DKD	41-KD	40-KD	WT	DKD	41-KD	40-KD	WT	DKD	41-KD	40-KD	WT
ID	SRR27697645	SRR27697646	SRR27697647	SRR27697648	SRR27697649	SRR27697650	SRR27697651	SRR27697652	SRR27697653	SRR27697654	SRR27697655	SRR27697656	SRR27697657	SRR27697658	SRR27697659	SRR27697660
APP/69N	25	14	0	0	25	23	0	28	0	15	0	0	29	23	27	0
APP/725N	635	530	500	539	660	594	613	645	302	350	277	321	814	751	793	1007
APP/937N	661	603	543	588	741	672	594	757	389	380	340	401	892	834	850	985
APP/2042N	402	371	372	391	438	493	391	475	224	203	221	234	600	514	524	634
APP/2598N	340	313	247	335	467	371	344	439	173	200	182	188	427	427	381	453
APP/5704N	840	781	714	743	911	838	730	948	444	450	452	521	1147	1061	1048	1181
APP/6315N	583	415	444	424	535	515	522	571	282	275	257	261	704	617	592	739
APP/6663N	486	438	433	439	517	461	452	532	267	257	272	282	662	589	604	722
APP/7350N	388	378	379	400	446	418	380	479	205	193	242	247	572	535	506	651
APP/9950N	774	734	663	742	897	780	673	862	437	435	490	521	1011	1040	1050	1126
APP/14067N	36	21	36	32	63	38	40	59	21	22	17	9	39	32	33	48
APP/14882N	295	246	235	272	426	335	321	357	156	174	141	167	411	378	369	391
APP/17537N	512	399	348	439	522	529	392	517	252	287	261	224	729	666	683	769
APP/19314N	634	489	477	528	710	661	532	764	331	350	270	334	830	751	793	936
APP/21657N	905	830	632	721	984	858	757	1039	386	487	442	471	1137	1174	1223	1305
APP/21906N	531	423	413	457	583	494	537	626	269	313	224	319	650	675	726	741
APP/28957N	800	638	527	709	803	801	805	773	403	383	326	450	1116	991	952	1091
APP/36594N	475	381	347	403	544	547	472	534	238	261	229	240	627	613	632	661
APP/39362N	23	18	18	22	12	25	18	18	18	25	23	21	23	18	28	32
APP/42627N	599	555	530	538	664	624	517	726	355	327	358	360	841	785	773	864
APP/58417N	669	520	415	495	652	579	486	724	324	348	337	402	687	784	876	769
	0.0630359	0.0571617	0.0501632	0.0537051	0.0562069	0.0543356	0.0507519	0.0609787	0.0591673	0.06068	0.0628614	0.0673029	0.0492544	0.0591341	0.0650672	0.0509103
	DKD	41-KD	40-KD	WT
	0.0569161	0.0578279	0.0572109	0.0582242

## Sheet: APOE
ID	SRR27697645	SRR27697646	SRR27697647	SRR27697648	SRR27697649	SRR27697650	SRR27697651	SRR27697652	SRR27697653	SRR27697654	SRR27697655	SRR27697656	SRR27697657	SRR27697658	SRR27697659	SRR27697660
APOE/580N	858	615	593	620	1060	879	637	1110	351	371	482	344	1285	1287	1430	1359
APOE/678N	15	12	10	11	39	36	19	21	5	6	13	4	29	54	38	35
APOE/760N	404	324	325	312	597	404	321	586	224	177	234	137	784	678	789	770
APOE/1092N	901	707	717	672	1369	876	702	1184	450	399	574	343	1605	1561	1652	1680

## Sheet: PSEN1
ID	SRR27697645	SRR27697646	SRR27697647	SRR27697648	SRR27697649	SRR27697650	SRR27697651	SRR27697652	SRR27697653	SRR27697654	SRR27697655	SRR27697656	SRR27697657	SRR27697658	SRR27697659	SRR27697660
PSEN1/90N	334	303	278	300	322	268	188	334	336	410	303	380	322	317	307	284
PSEN1/1889N	291	250	210	245	247	298	184	288	366	339	264	337	290	340	230	257
PSEN1/2518N	232	139	192	184	208	226	199	220	262	251	183	212	254	235	188	223
PSEN1/5166N	205	167	222	179	239	211	168	237	260	235	212	216	190	225	178	206
PSEN1/5183N	289	222	197	229	295	247	176	272	293	297	249	317	265	302	243	261
PSEN1/5296N	244	246	258	275	281	307	195	294	310	310	262	314	313	286	221	299
PSEN1/5723N	153	142	135	155	141	159	107	142	163	145	128	136	155	151	119	156
PSEN1/8256N	249	231	277	290	293	308	207	295	350	327	258	335	340	318	226	274
PSEN1/11211N	193	160	145	145	168	141	107	180	177	243	194	216	189	178	153	168
PSEN1/11215N	19	12	16	21	22	14	11	18	30	27	19	22	26	18	19	24
PSEN1/13145N	228	203	258	258	246	235	185	266	290	254	228	204	285	231	208	261
PSEN1/22690N	99	73	103	102	95	102	88	117	136	122	96	115	82	90	65	109
PSEN1/22702N	196	143	139	163	211	157	117	200	165	185	166	191	177	197	147	176

## Sheet: PSEN2
ID	SRR27697645	SRR27697646	SRR27697647	SRR27697648	SRR27697649	SRR27697650	SRR27697651	SRR27697652	SRR27697653	SRR27697654	SRR27697655	SRR27697656	SRR27697657	SRR27697658	SRR27697659	SRR27697660
PSEN2/381N	231	200	277	256	249	243	179	296	154	139	149	121	208	206	140	154
PSEN2/384N	142	134	140	142	112	147	102	136	59	62	112	75	98	81	79	85
PSEN2/612N	106	98	67	78	63	58	70	70	57	46	71	72	84	90	64	65
PSEN2/670N	294	255	261	233	274	239	192	302	135	137	119	115	203	163	150	178
PSEN2/985N	350	306	356	353	296	319	286	394	238	214	199	147	276	250	229	236
PSEN2/1144N	394	324	447	372	343	356	282	443	229	215	256	197	306	285	212	267
PSEN2/1298N	586	519	530	500	463	440	386	601	285	305	365	246	413	451	339	343
PSEN2/1552N	28	24	16	15	12	15	18	29	7	8	1	2	5	4	8	8
PSEN2/1618N	325	244	288	245	255	248	200	342	174	179	152	180	225	235	221	196
PSEN2/1656N	399	341	399	276	349	286	257	347	196	193	189	183	324	296	238	254
PSEN2/2162N	259	234	278	280	235	296	221	307	137	134	176	123	214	206	190	174
PSEN2/2228N	5	2	10	10	3	5	7	17	3	5	0	4	3	4	3	15
PSEN2/2411N	296	336	282	250	263	239	221	334	174	157	129	150	246	170	189	210
PSEN2/3960N	369	345	342	296	280	293	251	321	225	223	192	205	281	303	215	283
PSEN2/6337N	308	267	270	252	276	252	205	326	186	147	179	140	248	264	216	203

## Sheet: CLU
ID	SRR27697645	SRR27697646	SRR27697647	SRR27697648	SRR27697649	SRR27697650	SRR27697651	SRR27697652	SRR27697653	SRR27697654	SRR27697655	SRR27697656	SRR27697657	SRR27697658	SRR27697659	SRR27697660
CLU/209N	3	4	9	13	11	9	6	7	7	9	9	13	4	5	5	4
CLU/528N	7	4	13	9	9	9	8	7	12	5	8	6	7	6	5	11
CLU/1018N	8	9	10	12	14	5	14	19	5	12	9	12	3	2	8	9
CLU/1144N	1	7	7	5	21	8	14	7	3	10	19	8	6	2	8	4
CLU/1388N	2	9	2	9	26	14	11	11	8	2	13	16	7	5	8	6
CLU/2413N	14	10	8	21	20	18	21	29	10	17	10	17	4	7	11	7
CLU/4281N	8	6	4	8	16	8	9	20	5	9	11	9	14	10	12	8

## Sheet: MAPT
ID	SRR27697645	SRR27697646	SRR27697647	SRR27697648	SRR27697649	SRR27697650	SRR27697651	SRR27697652	SRR27697653	SRR27697654	SRR27697655	SRR27697656	SRR27697657	SRR27697658	SRR27697659	SRR27697660

## Sheet: DENND1B
ID	SRR27697645	SRR27697646	SRR27697647	SRR27697648	SRR27697649	SRR27697650	SRR27697651	SRR27697652	SRR27697653	SRR27697654	SRR27697655	SRR27697656	SRR27697657	SRR27697658	SRR27697659	SRR27697660
DENND1B/742N	14	21	21	21	25	18	14	31	6	23	10	17	35	19	10	27
DENND1B/755N	8	9	11	15	18	26	9	22	13	15	3	21	23	13	26	25
DENND1B/887N	22	22	11	19	37	26	20	27	16	18	10	19	35	25	11	33
DENND1B/926N	13	12	8	12	24	18	17	28	12	17	7	17	18	5	11	22
DENND1B/1963N	17	4	15	17	18	31	20	34	23	20	8	16	20	25	14	30
DENND1B/2206N	4	13	10	15	19	13	16	8	10	12	10	15	10	20	18	8
DENND1B/2868N	18	20	19	24	25	21	18	27	19	23	15	18	33	29	26	31
DENND1B/4756N	13	13	13	8	17	20	14	24	5	17	6	13	22	22	13	21
DENND1B/4906N	22	29	19	24	45	27	13	33	15	21	12	17	41	29	8	40
DENND1B/5682N	10	11	13	11	18	15	12	26	9	12	11	12	12	22	11	23
DENND1B/5984N	15	14	13	10	15	19	15	23	6	13	10	10	13	20	17	18
DENND1B/6248N	14	15	9	20	15	13	12	17	11	15	6	10	23	21	12	20
DENND1B/6491N	13	11	7	17	14	10	9	17	9	9	7	9	12	14	15	18
DENND1B/11739N	17	16	14	8	22	34	18	20	12	15	5	13	26	23	8	19
DENND1B/11954N	19	25	18	23	29	26	23	35	20	15	12	10	22	18	21	21
DENND1B/13667N	21	10	15	9	16	19	17	33	17	11	11	12	16	20	21	18
DENND1B/24951N	18	24	14	24	32	17	24	34	21	18	12	19	34	34	18	29
DENND1B/27010N	15	12	9	29	28	38	23	31	17	14	6	16	34	14	19	31
DENND1B/30039N	13	12	12	19	33	27	16	20	26	7	8	14	22	30	22	31
DENND1B/40861N	9	6	9	15	16	30	18	25	17	19	8	15	18	18	18	14
DENND1B/57793N	4	10	7	15	14	11	18	9	8	12	6	13	13	18	16	5

## Sheet: RAB35
ID	SRR27697645	SRR27697646	SRR27697647	SRR27697648	SRR27697649	SRR27697650	SRR27697651	SRR27697652	SRR27697653	SRR27697654	SRR27697655	SRR27697656	SRR27697657	SRR27697658	SRR27697659	SRR27697660
RAB35/94N	194	201	183	184	174	176	176	234	186	258	207	245	237	219	195	232
RAB35/1437N	356	273	217	297	340	246	285	324	312	383	316	298	386	325	261	283
RAB35/1656N	10	4	3	7	7	5	3	6	9	17	15	13	6	14	9	14
RAB35/4467N	220	152	122	166	176	135	153	212	157	198	147	190	192	216	193	191
RAB35/4671N	226	202	193	225	215	165	207	263	207	279	218	241	298	235	238	251
RAB35/8131N	223	163	139	158	194	138	155	197	136	194	143	191	198	204	183	224

## Sheet: SNCA
ID	SRR27697645	SRR27697646	SRR27697647	SRR27697648	SRR27697649	SRR27697650	SRR27697651	SRR27697652	SRR27697653	SRR27697654	SRR27697655	SRR27697656	SRR27697657	SRR27697658	SRR27697659	SRR27697660

## Sheet: GAPDH
ID	SRR27697645	SRR27697646	SRR27697647	SRR27697648	SRR27697649	SRR27697650	SRR27697651	SRR27697652	SRR27697653	SRR27697654	SRR27697655	SRR27697656	SRR27697657	SRR27697658	SRR27697659	SRR27697660
GAPDH/90N	15437	13040	14106	13308	11334	12374	9049	14833	14928	17686	15867	16080	12318	12846	10871	14365
GAPDH/92N	8622	7809	7674	7594	6173	5926	5052	7875	8319	9842	9318	8943	6941	7244	6416	8468
GAPDH/104N	8332	7582	8449	7555	6149	7152	5285	7908	8390	10367	10558	9080	7021	6969	6081	8003
GAPDH/129N	7119	6166	6574	6320	5423	5495	4236	6821	7031	7938	6964	7082	5972	6007	5108	6772
GAPDH/148N	34	32	17	16	17	15	17	13	40	31	33	42	19	36	27	32
GAPDH/193N	8757	7747	8559	8146	6612	7040	5501	8231	8520	9885	9622	9233	7206	7542	6420	8557
GAPDH/240N	4283	3527	3246	3468	2937	3015	2543	3857	3778	4206	3613	3975	3438	3406	3054	4131
GAPDH/1024N	6	5	0	2	2	4	1	7	18	11	17	10	1	2	3	8
GAPDH/1632N	8017	6572	6461	6605	5537	5886	4608	7207	7356	8605	7461	7780	6252	6374	5550	7385
