# Supplementary material for: Investigating Alzheimer’s Disease-Associated Genes Using Differential Splicing Frequency Analysis
Source: Cells. 2026 Jun 15;15(12):1086. doi: 10.3390/cells15121086 (PMC13297122; doi:10.3390/cells15121086)
Supplement: Supplementary file 1 [file cells-15-01086-s001.zip › S2/SRP489930.xlsx]

## Sheet: APP
	4R_P301S	4R_P301S	4R_P301S	4R_P301S	4R_P301S	4R_P301S	4R_P301S	4R_P301S	4R_P301S	4R	4R	4R	4R	4R	4R	4R	4R	4R	4R
ID	SRR27985027	SRR27985028	SRR27985029	SRR27985030	SRR27985031	SRR27985032	SRR27985033	SRR27985034	SRR27985035	SRR27985036	SRR27985037	SRR27985038	SRR27985039	SRR27985040	SRR27985041	SRR27985042	SRR27985043	SRR27985044	SRR27985045
APP/725N	10596	7832	9991	7583	7045	6738	7060	8169	10763	6639	12334	5388	8759	6916	12219	6802	6980	6645	9504
APP/734N	15	12	29	19	15	19	22	17	23	10	29	0	19	25	37	11	10	23	20
APP/937N	8276	6258	8404	6720	6363	6476	6037	6761	9146	5838	10080	5495	8276	6505	10438	5974	6132	5857	8060
APP/2042N	6119	4553	6187	4717	4689	4547	4647	5272	7392	4544	8249	4005	6099	4790	7427	4434	4686	4470	6733
APP/2598N	17	6	9	19	17	26	8	6	23	10	7	6	8	14	11	5	8	4	17
APP/5704N	11681	8255	10935	8923	8346	8021	8480	9506	11741	7230	13914	6978	10077	8103	14743	7029	7387	7461	10746
APP/6315N	10785	8090	10448	7930	7201	7000	7158	8490	11729	6732	13094	5736	9203	7003	12989	7009	6872	6779	9942
APP/6663N	8783	6754	8922	7151	6905	6983	6385	7588	9855	6302	11331	5534	8591	6823	11124	6158	6081	6063	8685
APP/7350N	7651	5864	7583	6063	5800	5761	5575	6545	9022	5350	10378	4676	7227	5623	9768	5248	5236	5066	7729
APP/9950N	12335	8881	11930	9993	8760	8582	9025	9817	13168	7501	14230	7384	10455	8875	16094	8214	8560	8485	10969
APP/14882N	94	59	80	96	47	59	81	47	116	72	126	56	86	59	110	41	56	66	79
APP/17537N	179	137	210	121	152	161	117	121	223	102	236	121	190	144	212	145	152	132	139
APP/19314N	9927	7382	10160	9074	7818	7637	7425	8091	11308	6584	12638	6473	9746	8043	13406	7297	7693	7459	8877
APP/21657N	329	190	293	249	211	240	202	152	340	192	293	187	286	197	291	183	193	160	284
APP/21906N	11660	8596	11525	9220	8240	7954	8530	9246	11738	7275	13399	6812	9589	8309	13003	7782	7962	7787	10786
APP/24423N	107	60	97	83	63	69	66	47	111	77	128	68	88	58	103	46	57	67	104
APP/26588N	19	8	7	14	7	6	7	8	9	11	17	4	10	11	6	5	7	7	6
APP/28957N	15391	10588	14051	11848	10433	9804	10490	10933	14296	9037	17631	8505	12075	9879	18951	9651	9712	9075	13488
APP/36594N	4444	3428	4937	3660	3683	3739	3473	3928	5752	3370	6141	3083	4874	3876	5422	3566	3621	3505	4834
APP/39362N	9202	6618	9425	7109	6788	6363	6398	7432	10833	5961	11125	5486	8231	6429	11307	5917	6348	6095	8610
APP/42627N	8914	6265	8733	6750	6068	6139	6520	7124	9305	5681	10311	5143	7360	5652	11198	5768	5877	5797	8551
APP/58417N	3277	2224	3154	2777	2569	2756	2561	3005	3323	1973	3683	2009	3139	2458	4532	2521	2002	2051	2443
APP/58838N	11	0	9	6	8	10	3	1	7	0	14	3	4	5	4	2	4	9	11
APP/62721N	10	8	6	8	4	2	2	12	8	1	3	1	2	7	16	8	8	5	15
Splicing frequency/58417N	0.0234369	0.0217894	0.0230009	0.025215	0.0253774	0.0278125	0.0255405	0.0267544	0.0221193	0.021803	0.0217426	0.0241603	0.0252343	0.0246283	0.0261344	0.0268717	0.0209318	0.0220376	0.0187014
				0.0233606					0.0255208					0.0235137					0.0229354

## Sheet: APOE
ID	SRR27985027	SRR27985028	SRR27985029	SRR27985030	SRR27985031	SRR27985032	SRR27985033	SRR27985034	SRR27985035	SRR27985036	SRR27985037	SRR27985038	SRR27985039	SRR27985040	SRR27985041	SRR27985042	SRR27985043	SRR27985044	SRR27985045
APOE/580N	254	125	260	194	253	238	161	125	251	137	366	200	262	260	550	219	190	180	261
APOE/678N	21	4	20	13	8	16	15	8	16	18	21	19	32	30	36	10	17	12	22
APOE/760N	41	44	62	49	65	62	52	32	79	30	99	30	107	106	118	45	47	57	116
APOE/1092N	164	153	204	158	183	216	141	116	224	106	265	113	316	239	414	175	137	175	250

## Sheet: PSEN1
ID	SRR27985027	SRR27985028	SRR27985029	SRR27985030	SRR27985031	SRR27985032	SRR27985033	SRR27985034	SRR27985035	SRR27985036	SRR27985037	SRR27985038	SRR27985039	SRR27985040	SRR27985041	SRR27985042	SRR27985043	SRR27985044	SRR27985045
PSEN1/90N	111	85	92	84	101	71	98	99	100	106	158	60	100	97	124	95	109	102	99
PSEN1/1889N	243	205	279	172	176	173	182	221	243	167	276	157	185	210	283	225	187	143	258
PSEN1/2518N	142	146	131	123	106	128	105	160	163	113	216	120	123	102	166	88	113	108	167
PSEN1/5166N	71	53	50	74	45	71	58	94	100	43	99	37	62	63	101	35	59	50	72
PSEN1/5183N	174	146	189	143	118	123	95	152	204	130	246	95	147	139	208	107	145	131	208
PSEN1/5296N	208	184	188	139	156	162	143	192	214	173	286	124	169	149	265	146	169	150	196
PSEN1/5723N	125	90	122	105	93	110	121	131	121	93	190	105	126	109	190	80	111	106	124
PSEN1/8256N	182	146	155	130	130	122	138	160	187	129	215	94	156	162	230	104	147	128	179
PSEN1/11211N	111	96	121	99	50	93	63	88	115	71	150	69	112	86	156	73	89	88	86
PSEN1/11215N	15	25	23	14	14	14	17	15	17	14	25	6	28	11	14	11	12	12	8
PSEN1/13145N	158	151	125	122	133	107	138	137	176	118	209	114	158	118	224	102	132	149	165
PSEN1/22690N	89	86	64	63	61	68	65	97	86	82	121	57	95	71	110	68	84	78	94
PSEN1/22702N	62	45	43	60	38	35	49	34	61	51	57	38	62	55	45	47	55	27	58

## Sheet: PSEN2
ID	SRR27985027	SRR27985028	SRR27985029	SRR27985030	SRR27985031	SRR27985032	SRR27985033	SRR27985034	SRR27985035	SRR27985036	SRR27985037	SRR27985038	SRR27985039	SRR27985040	SRR27985041	SRR27985042	SRR27985043	SRR27985044	SRR27985045
PSEN2/381N	77	69	119	86	82	93	74	99	143	79	120	87	127	73	134	93	103	78	103
PSEN2/384N	40	28	66	35	19	42	25	45	37	50	43	41	50	27	66	43	49	21	44
PSEN2/612N	144	78	108	96	69	103	55	98	86	91	138	83	84	70	157	69	79	74	108
PSEN2/670N	287	167	245	199	201	205	182	226	259	206	326	236	280	203	254	206	187	183	186
PSEN2/985N	221	150	221	147	141	201	131	142	168	143	269	136	217	200	267	171	172	152	190
PSEN2/1018N	19	6	7	3	7	8	0	4	0	3	4	3	13	3	8	6	8	14	6
PSEN2/1144N	159	133	151	127	111	179	120	162	188	114	215	148	241	121	238	134	159	134	143
PSEN2/1298N	268	168	255	188	210	224	209	191	246	197	256	218	237	225	300	221	177	137	153
PSEN2/1618N	261	161	235	206	217	250	150	168	232	148	289	178	269	209	306	165	184	162	194
PSEN2/1656N	211	180	206	181	171	210	150	160	194	136	273	158	222	168	265	166	122	173	133
PSEN2/2162N	224	156	208	195	139	188	185	129	219	183	295	189	207	148	257	157	172	156	178
PSEN2/2411N	215	145	188	178	159	135	166	135	156	157	262	146	202	155	204	135	143	159	150
PSEN2/3960N	267	303	256	232	200	247	216	246	254	237	352	277	258	179	340	185	245	188	233
PSEN2/4715N	16	10	3	9	3	10	2	5	6	1	6	5	4	7	1	4	4	1	5
PSEN2/6337N	164	148	168	109	106	117	85	99	145	116	224	122	150	136	172	124	110	101	118
PSEN2/9987N	6	7	7	6	8	9	4	8	3	13	9	18	15	9	6	15	9	1	7

## Sheet: CLU
ID	SRR27985027	SRR27985028	SRR27985029	SRR27985030	SRR27985031	SRR27985032	SRR27985033	SRR27985034	SRR27985035	SRR27985036	SRR27985037	SRR27985038	SRR27985039	SRR27985040	SRR27985041	SRR27985042	SRR27985043	SRR27985044	SRR27985045
CLU/102N	23	15	22	32	36	32	24	20	37	26	41	24	35	31	51	17	28	26	28
CLU/209N	2682	1735	2670	2206	2180	2365	2079	1736	2874	1936	4263	2517	3465	2644	4166	2644	2370	2273	2701
CLU/509N	27	16	23	24	21	5	14	26	36	13	27	6	21	19	33	12	8	19	33
CLU/528N	3789	2275	3497	3064	3017	3066	2679	2211	4022	2485	6113	3255	4770	3364	6055	3473	2872	2820	3255
CLU/531N	130	61	115	99	81	83	92	81	118	85	146	90	147	110	154	120	127	77	105
CLU/545N	168	142	148	120	112	100	95	153	151	47	178	104	83	76	196	82	82	109	112
CLU/1000N	28	18	24	11	28	18	8	13	16	11	23	16	23	14	39	18	18	13	21
CLU/1018N	2046	1417	2146	1612	1883	1829	1639	1307	2342	1659	3524	1919	2859	2242	3047	2220	1993	1860	1937
CLU/1144N	3044	2034	3103	2527	2629	2580	2254	1969	3471	2325	4977	2770	4153	3249	4746	3263	2715	2396	3239
CLU/1388N	4072	2292	3740	2826	2790	2761	2732	2259	3685	2717	5446	3258	4295	3433	5377	3280	3232	2723	4282
CLU/2413N	4536	2671	4145	2956	3025	2904	3028	2531	4086	3186	6444	3523	4636	3816	6128	3723	3877	3255	4580
CLU/3572N	6	6	7	6	7	6	0	2	6	2	17	10	12	12	11	5	8	1	8
CLU/4054N	1706	1038	1635	1296	1203	1403	1281	1088	1493	1318	2460	1669	2132	1653	2450	1834	1494	1355	1793
CLU/4281N	2286	1449	2243	1853	2010	1938	1659	1420	2599	1745	3675	2233	3148	2379	3716	2299	2063	1839	2278

## Sheet: MAPT
ID	SRR27985027	SRR27985028	SRR27985029	SRR27985030	SRR27985031	SRR27985032	SRR27985033	SRR27985034	SRR27985035	SRR27985036	SRR27985037	SRR27985038	SRR27985039	SRR27985040	SRR27985041	SRR27985042	SRR27985043	SRR27985044	SRR27985045
MAPT/64N	9	6	7	8	3	2	16	9	2	4	10	11	5	8	11	8	6	2	5
MAPT/139N	19	8	6	19	3	56	1	3	4	5	5	7	56	5	8	5	62	9	7
MAPT/563N	14	11	15	12	13	10	7	9	26	13	15	12	14	9	4	15	24	12	8
MAPT/1021N	13	15	17	8	5	6	11	13	14	11	11	6	10	14	19	8	12	13	10
MAPT/3149N	6	22	16	5	12	12	10	12	8	5	19	5	8	7	15	14	16	9	16
MAPT/3840N	945	780	910	753	784	760	727	767	1102	1563	2330	1297	1732	1255	2173	1449	1433	1419	1811
MAPT/4293N	4846	3587	4332	3600	3499	3350	3167	3658	4744	3464	4927	2886	3602	3093	4550	3114	2895	2927	3714
MAPT/4364N	6044	4317	5470	4769	4272	4253	4318	4390	5182	4160	6214	3377	4589	3589	6455	3793	3343	3218	3655
MAPT/4812N	4006	2705	3394	3562	3101	3280	3053	2791	3343	2463	4111	2383	3533	2594	4824	2991	2128	2382	1864
MAPT/5225N	9767	6855	8311	7244	6887	6996	6465	7129	8425	6815	9271	5697	6889	6002	9641	6054	6071	5328	7209
MAPT/6429N	34	35	41	31	30	30	40	22	39	23	61	25	43	41	50	34	12	22	22
MAPT/8599N	7153	5068	6201	5497	4894	4814	4975	5217	6357	5000	7345	4058	5412	4228	7654	4406	3991	3830	4747
MAPT/9388N	34	32	32	31	28	34	27	33	48	38	59	21	37	30	39	47	17	24	34
MAPT/13645N	3614	2752	3238	2903	2756	2844	2454	2867	3591	2541	3840	2189	2777	2082	3425	2440	2339	2250	2955
MAPT/15904N	5724	4231	5001	4728	4254	4148	3979	4118	5248	4103	6129	3446	4498	3688	6102	3834	3468	3299	3969
MAPT/17578N	3	5	13	7	10	5	11	6	13	10	15	4	6	6	11	17	5	9	7
MAPT/24569N	6	4	12	12	1	3	8	10	4	8	12	5	9	9	3	9	7	4	6
MAPT/66918N	13	9	18	25	17	12	10	12	6	19	15	17	13	11	18	12	11	12	11
MAPT/67634N	2185	1628	2002	1906	1893	1873	1666	1800	2319	1700	2553	1453	2249	1724	2338	1762	1422	1437	1703
MAPT/103372N	50	26	59	25	36	36	28	26	31	49	56	21	51	33	45	34	38	29	39

## Sheet: DENND1B
ID	SRR27985027	SRR27985028	SRR27985029	SRR27985030	SRR27985031	SRR27985032	SRR27985033	SRR27985034	SRR27985035	SRR27985036	SRR27985037	SRR27985038	SRR27985039	SRR27985040	SRR27985041	SRR27985042	SRR27985043	SRR27985044	SRR27985045
DENND1B/742N	26	21	32	31	20	15	24	32	26	18	28	18	31	15	42	23	21	27	41
DENND1B/755N	29	24	31	17	18	20	10	22	14	21	30	21	32	33	18	17	34	21	29
DENND1B/887N	37	31	29	24	14	15	19	17	49	34	37	30	42	29	40	18	17	39	43
DENND1B/926N	28	22	17	18	13	11	23	14	28	22	26	20	25	25	25	27	34	24	48
DENND1B/1311N	12	12	5	16	12	24	9	5	13	7	19	10	18	8	9	10	9	10	13
DENND1B/1963N	38	22	24	20	26	15	23	32	34	32	61	16	39	15	45	33	36	26	38
DENND1B/2206N	12	8	9	7	15	4	6	14	13	15	22	16	18	18	9	15	10	10	19
DENND1B/2868N	21	22	32	34	26	27	17	42	26	28	46	15	34	21	25	21	23	30	32
DENND1B/4756N	9	5	10	7	11	5	7	20	9	15	16	1	20	8	10	6	8	15	17
DENND1B/4906N	19	25	27	36	16	22	20	17	34	15	28	20	20	14	25	21	18	20	35
DENND1B/5120N	6	5	4	8	9	5	8	3	3	10	11	2	12	3	4	6	7	4	13
DENND1B/5682N	13	9	24	18	22	7	14	24	13	12	26	7	17	20	16	11	11	11	23
DENND1B/5984N	33	20	29	25	17	13	14	27	24	28	44	17	22	16	19	10	35	26	11
DENND1B/6248N	21	19	25	28	25	12	37	22	25	24	38	19	39	23	37	27	27	31	35
DENND1B/6491N	31	26	29	41	34	36	25	41	35	31	55	31	35	23	37	20	32	26	25
DENND1B/11739N	31	19	30	34	21	18	36	18	22	29	27	16	37	23	22	23	22	22	31
DENND1B/11954N	38	17	46	33	8	24	38	19	21	23	48	21	15	26	28	21	28	28	43
DENND1B/13667N	25	35	17	20	7	18	21	21	21	27	32	8	27	28	13	17	24	17	23
DENND1B/24951N	19	24	42	27	34	21	42	17	26	17	57	34	51	26	31	27	43	30	32
DENND1B/27010N	36	47	17	24	21	15	14	29	32	28	28	21	53	34	27	26	13	24	43
DENND1B/30039N	31	28	26	15	15	25	29	28	27	37	30	19	39	17	24	10	18	32	23
DENND1B/37071N	7	1	7	3	8	5	3	11	10	13	10	6	19	7	15	16	6	10	11
DENND1B/40861N	29	24	25	22	23	10	16	20	25	26	42	11	21	22	24	24	30	22	31
DENND1B/57793N	25	24	22	16	19	8	11	17	27	18	42	20	24	24	12	15	17	13	24

## Sheet: RAB35
ID	SRR27985027	SRR27985028	SRR27985029	SRR27985030	SRR27985031	SRR27985032	SRR27985033	SRR27985034	SRR27985035	SRR27985036	SRR27985037	SRR27985038	SRR27985039	SRR27985040	SRR27985041	SRR27985042	SRR27985043	SRR27985044	SRR27985045
RAB35/94N	473	352	392	335	326	307	301	352	416	285	449	280	347	266	570	280	349	270	364
RAB35/1437N	554	385	471	355	347	368	356	444	503	366	576	219	440	342	574	316	407	336	379
RAB35/1656N	24	24	20	34	18	23	20	40	25	21	35	13	23	37	26	26	19	15	14
RAB35/4467N	380	326	310	290	323	303	244	242	323	233	398	192	303	190	496	238	282	210	241
RAB35/4471N	4	6	11	4	6	0	3	6	18	5	8	0	3	5	8	7	7	12	9
RAB35/4671N	481	400	400	362	343	377	347	396	450	345	573	270	460	325	610	357	334	357	389
RAB35/7802N	2	6	7	5	11	3	3	5	5	5	11	4	7	7	0	11	6	0	2
RAB35/8131N	177	149	162	153	132	156	124	136	163	106	209	104	138	100	243	117	107	126	121

## Sheet: SNCA
ID	SRR27985027	SRR27985028	SRR27985029	SRR27985030	SRR27985031	SRR27985032	SRR27985033	SRR27985034	SRR27985035	SRR27985036	SRR27985037	SRR27985038	SRR27985039	SRR27985040	SRR27985041	SRR27985042	SRR27985043	SRR27985044	SRR27985045
SNCA/434N	172	105	210	144	129	104	131	172	204	160	252	114	165	118	292	106	167	166	202
SNCA/524N	10	1	2	2	3	2	0	3	11	4	11	10	10	11	11	11	8	5	8
SNCA/768N	14	8	5	5	4	8	12	6	13	11	13	9	12	9	16	2	13	4	9
SNCA/921N	9	16	13	9	9	17	6	10	18	16	30	14	12	8	18	9	8	25	12
SNCA/1050N	2726	1806	2599	2212	1827	1996	1918	2083	2459	2073	3247	1994	2467	2130	4074	2077	2369	1997	2543
SNCA/1269N	1005	730	1003	768	726	704	735	898	1006	928	1475	693	1018	873	1850	820	888	839	1246
SNCA/1405N	9	5	11	4	6	2	0	1	7	7	10	5	9	6	18	2	6	2	14
SNCA/2533N	6288	4296	6143	4968	4356	4180	4270	5298	6067	5369	8335	4336	5676	4881	10153	4840	5448	4888	6864
SNCA/2559N	99	63	97	97	76	61	67	97	108	62	152	66	127	90	139	86	86	65	115
SNCA/5754N	8033	5843	7957	6834	5669	5320	5716	6468	7386	6629	10947	5847	7162	6366	14207	6264	6840	6310	8762
SNCA/7362N	7815	5845	7840	6994	5658	5578	5789	6480	7673	6706	10763	5887	7347	6684	13976	6396	7082	6466	8792
SNCA/92968N	6300	4483	6344	4978	4142	4083	4286	5358	6053	5339	8340	4271	5828	4781	10254	4933	5598	5148	6880
SNCA/95585N	26	21	35	48	29	31	23	43	28	37	50	27	26	31	70	36	23	38	43

## Sheet: GAPDH
ID	SRR27985027	SRR27985028	SRR27985029	SRR27985030	SRR27985031	SRR27985032	SRR27985033	SRR27985034	SRR27985035	SRR27985036	SRR27985037	SRR27985038	SRR27985039	SRR27985040	SRR27985041	SRR27985042	SRR27985043	SRR27985044	SRR27985045
GAPDH/76N	504	397	447	377	393	356	315	368	587	323	720	335	407	324	640	287	342	305	460
GAPDH/90N	44351	31542	42122	35201	33015	32905	30728	32067	44518	28730	57607	30801	43247	33795	54654	30819	30449	29069	39390
GAPDH/92N	34447	23424	32650	28272	25172	25717	24577	24744	33392	20518	44008	24317	32321	25789	45133	23932	23199	21800	27833
GAPDH/104N	20282	14466	18998	14961	15707	15916	14351	15335	20129	12487	26050	13759	20809	15278	26119	14630	14620	13406	17042
GAPDH/129N	16994	12656	16492	13815	13269	13580	11800	12842	18086	11147	23637	11989	18663	13978	20756	11782	11555	11369	15269
GAPDH/148N	20	11	3	25	13	19	19	18	20	5	11	6	14	15	43	14	1	6	4
GAPDH/155N	52	44	55	34	44	37	32	37	60	44	67	29	53	41	68	40	58	34	44
GAPDH/193N	35524	24902	33582	26790	24677	25251	25337	26421	34255	21634	45960	22564	32165	25288	45894	23948	23357	21764	28152
GAPDH/240N	9690	7464	8967	7544	7616	7928	6795	7986	8906	6969	14197	7051	11783	8514	11844	7709	7710	7617	9621
GAPDH/254N	21	2	21	17	10	16	19	8	13	24	35	16	10	4	13	6	10	27	12
GAPDH/1024N	12	18	25	21	18	13	19	5	16	9	25	15	37	7	31	12	14	15	10
GAPDH/1632N	19016	15171	18453	14700	15117	15401	13732	15957	19074	13658	27987	13808	22206	16483	23138	15079	15422	14826	19231
