# Supplementary material for: Investigating Alzheimer’s Disease-Associated Genes Using Differential Splicing Frequency Analysis
Source: Cells. 2026 Jun 15;15(12):1086. doi: 10.3390/cells15121086 (PMC13297122; doi:10.3390/cells15121086)
Supplement: Supplementary file 1 [file cells-15-01086-s001.zip › S2/SRP490059.xlsx]

## Sheet: APP
group1	AD	Control	Control	Control	Control	Control	AD	AD	AD	AD	AD	AD	AD	AD	Control	Control	Control	Control	Control	Control	AD	AD	AD	AD	AD	AD	AD	AD	AD	AD	AD	AD	AD	Control	Control	Control	Control	Control	Control	Control	AD	AD	Control	Control	Control	Control	AD	AD	AD
group2	Neurons J60	Neurons J60	Neurons J60	Neurons J60	Neurons J60	Neurons J60	Neurons J30	Neurons J30	Neurons J30	Neurons J30	Neurons J30	Neurons J30	Neurons J30	Neurons J30	Neurons J30	Neurons J30	Neurons J30	Neurons J30	Neurons J30	Neurons J30	iPSc	iPSc	iPSc	iPSc	iPSc	Neurons J60	Neurons J60	iPSc	Neurons J60	iPSc	iPSc	iPSc	iPSc	iPSc	iPSc	iPSc	iPSc	iPSc	iPSc	iPSc	Neurons J10	Neurons J10	Neurons J10	Neurons J10	Neurons J10	Neurons J10	Neurons J10	Neurons J10	Neurons J10
ID	SRR27991465	SRR27991466	SRR27991467	SRR27991468	SRR27991469	SRR27991470	SRR27991471	SRR27991472	SRR27991473	SRR27991474	SRR27991475	SRR27991476	SRR27991477	SRR27991478	SRR27991479	SRR27991480	SRR27991481	SRR27991482	SRR27991483	SRR27991484	SRR27991485	SRR27991486	SRR27991487	SRR27991488	SRR27991489	SRR27991490	SRR27991491	SRR27991492	SRR27991493	SRR27991494	SRR27991495	SRR27991496	SRR27991497	SRR27991498	SRR27991499	SRR27991500	SRR27991501	SRR27991502	SRR27991503	SRR27991504	SRR27991505	SRR27991506	SRR27991507	SRR27991508	SRR27991509	SRR27991510	SRR27991511	SRR27991512	SRR27991513
APP/21N	0	0	0	0	0	0	0	0	0	0	2	0	0	0	1	1	2	0	0	0	0	0	2	0	1	0	0	0	1	0	0	0	0	0	0	0	0	0	0	0	1	0	0	0	0	0	9	0	4
APP/69N	56	0	0	0	0	73	0	0	26	21	0	62	0	0	28	0	0	30	0	0	0	0	43	53	0	34	0	0	0	0	1	42	48	0	39	27	0	0	0	0	0	0	0	49	0	0	155	45	53
APP/75N	0	0	1	0	0	0	0	0	1	0	0	0	0	0	0	0	0	0	0	0	0	0	0	0	0	0	0	0	0	0	0	0	0	0	0	0	0	0	0	0	0	0	0	0	0	0	0	0	0
APP/87N	0	0	0	0	0	0	0	0	0	0	0	0	0	0	0	0	0	0	0	0	0	0	0	0	0	0	0	0	0	0	0	0	0	0	0	0	0	0	0	0	0	0	0	0	0	8	0	0	0
APP/90N	0	0	0	0	0	0	0	0	0	0	0	0	0	0	0	0	0	0	0	0	0	0	0	0	0	0	0	0	0	0	0	0	0	0	0	0	0	0	0	0	0	0	0	0	0	0	9	0	0
APP/502N	2	1	0	4	0	0	0	0	0	0	0	0	0	0	0	0	0	0	0	7	0	0	0	0	0	0	0	0	0	0	0	0	0	0	0	0	0	0	0	0	0	1	0	0	0	0	0	0	0
APP/694N	0	0	8	0	0	0	0	0	0	0	0	0	0	0	0	0	0	0	0	0	0	0	0	0	0	0	0	0	0	0	0	0	0	0	0	0	0	0	0	0	0	0	0	0	0	0	0	0	0
APP/725N	1458	1702	646	689	1686	2414	875	856	1414	1068	1826	2028	1124	1203	1313	1021	1611	1735	2141	1572	1271	1269	1731	1591	1885	1267	1031	1964	1359	1694	1580	1300	1350	1230	1356	1498	1699	1822	1435	1547	1032	1074	775	810	905	338	3211	2261	1941
APP/728N	0	0	0	0	0	0	0	0	0	1	0	2	0	0	0	0	0	0	0	6	0	0	0	0	0	0	0	0	0	0	0	0	1	0	0	4	0	0	0	0	0	0	0	0	0	0	0	0	0
APP/734N	0	4	0	0	0	0	0	0	0	0	0	0	0	0	0	0	2	0	0	0	0	3	0	0	4	0	0	0	0	0	0	5	0	0	0	3	2	4	0	10	0	0	0	0	4	0	5	0	6
APP/840N	0	0	0	0	0	2	1	0	2	0	0	0	0	0	0	0	0	3	0	0	0	0	0	0	0	0	0	0	0	1	0	0	0	0	0	0	0	0	0	0	2	0	0	0	0	0	0	0	6
APP/937N	1544	1936	630	742	2017	2568	995	1023	1597	1135	1848	1893	1418	1294	1550	1133	1789	1649	2216	1585	1222	1218	1835	1583	1828	1516	1173	1669	1322	1617	1475	1227	1374	1326	1272	1357	1621	1828	1520	1471	1033	1147	778	873	798	578	3694	2717	2096
APP/1771N	0	0	0	0	0	0	0	0	0	0	0	0	0	0	0	0	0	0	0	0	0	0	0	0	6	0	0	2	0	0	0	0	0	0	0	0	0	0	0	0	0	0	0	0	0	0	0	0	0
APP/2042N	1078	1650	336	460	1558	2286	553	719	1134	852	1531	1903	1043	1132	1133	779	1171	1641	1787	1689	1195	1195	1531	1439	1867	1040	944	2093	963	1814	1419	1149	1190	1376	1212	1566	1785	1989	1552	1546	846	932	696	625	747	196	3346	2113	2060
APP/2251N	0	0	0	1	0	0	2	0	0	1	0	0	2	0	0	2	0	0	0	0	1	0	3	1	0	0	0	0	0	0	0	0	0	0	2	0	0	2	3	2	0	0	0	0	0	0	0	1	8
APP/2300N	0	0	0	0	0	0	0	0	0	0	0	0	0	0	0	0	0	0	0	0	0	0	6	0	2	0	0	0	0	0	0	0	0	0	0	0	0	0	0	0	0	0	0	0	0	0	0	0	0
APP/2598N	76	36	168	214	31	144	57	39	329	283	157	208	492	491	556	401	420	81	140	69	736	669	1288	997	1013	115	70	991	101	977	814	718	807	727	703	828	1032	1015	888	757	296	321	133	213	344	133	2232	1670	1157
APP/3941N	2	0	4	4	0	0	0	0	0	2	0	0	0	0	0	0	0	0	0	7	0	0	0	0	0	0	1	0	0	0	0	0	0	0	0	0	0	0	0	0	0	1	0	0	0	0	0	0	0
APP/4557N	1	0	2	6	0	0	0	0	0	0	0	0	0	0	0	0	0	0	0	0	0	0	0	0	0	4	2	0	2	0	0	0	0	0	4	0	0	0	0	0	0	0	0	0	0	0	0	0	0
APP/5704N	1889	2184	700	1051	2091	2904	1093	972	1724	1145	1888	2242	1457	1260	1760	1087	1842	1741	1827	1671	1358	1427	1946	1686	2067	1590	1230	1969	1571	1883	1853	1423	1735	1374	1297	1722	1912	2040	1818	1561	1136	1125	966	827	919	938	3334	2803	2050
APP/6315N	1750	1887	505	659	1717	2668	783	876	1280	1077	1730	1850	1160	1239	1220	998	1424	1773	2262	1579	1192	1107	1558	1376	1720	1285	1006	1674	1656	1611	1421	1212	1178	1172	1222	1312	1314	1447	1159	1279	850	953	745	698	758	265	2884	2033	1837
APP/6663N	1378	1883	549	761	1961	2508	772	866	1264	992	1843	1931	1342	1108	1311	963	1606	1639	1845	1614	1241	1263	1587	1562	2018	1402	1183	1821	1202	1828	1684	1270	1476	1344	1273	1504	1559	1673	1608	1420	1087	1028	854	809	908	823	3514	2531	2100
APP/7115N	0	0	0	0	0	0	0	0	0	0	0	0	0	0	2	0	0	0	0	0	6	0	0	0	5	0	0	1	2	0	2	0	1	0	2	2	1	1	0	2	0	0	0	0	0	0	2	4	0
APP/7350N	1120	1710	465	674	1690	2201	648	776	1082	829	1706	1869	1103	936	1160	792	1358	1511	1680	1588	1102	1239	1442	1389	1859	1193	1006	1727	976	1662	1663	1239	1455	1250	1200	1412	1471	1553	1534	1334	1022	960	700	770	879	741	3144	2302	1925
APP/8614N	2	0	3	0	0	2	2	8	1	6	0	0	1	2	2	0	0	0	0	2	0	0	8	6	7	0	0	1	2	5	15	5	3	2	0	4	2	12	1	4	6	0	0	0	0	5	8	5	10
APP/8616N	0	0	0	0	0	0	0	0	0	0	0	0	0	0	0	0	0	0	0	0	0	0	0	0	0	0	0	0	0	0	0	0	0	0	0	0	0	0	0	0	0	0	0	0	0	6	0	0	0
APP/9484N	4	8	3	5	5	6	5	0	0	0	0	0	2	0	0	0	2	1	0	0	1	0	2	14	2	2	2	0	5	2	0	2	0	0	0	1	0	1	1	0	0	0	0	0	0	0	0	0	0
APP/9636N	0	0	0	0	0	0	0	0	0	0	1	8	0	0	0	0	0	0	0	0	1	0	0	0	0	1	0	0	0	0	0	0	0	0	0	0	0	0	0	0	0	1	0	0	0	0	0	0	0
APP/9931N	2	0	3	7	4	0	0	0	0	0	0	0	0	0	0	0	0	0	0	0	0	0	0	3	0	0	0	1	0	1	0	0	2	0	0	2	0	3	1	3	0	0	0	2	2	0	0	0	5
APP/9950N	2553	2622	1575	1648	2844	3754	1406	1545	2507	1762	1971	2130	1789	1603	2427	1656	2937	1744	1732	1813	1403	1397	2072	1804	2025	2071	1961	1792	2054	1931	1829	1435	1761	1411	1419	1643	1622	1825	1511	1504	1094	1156	979	895	1029	1084	3654	3108	2202
APP/10175N	0	0	7	0	0	0	0	0	0	0	0	0	0	0	0	0	0	1	0	0	0	2	0	0	0	0	0	0	0	0	0	0	2	1	0	0	0	0	0	0	0	0	12	0	0	0	0	0	0
APP/14067N	1	4	3	2	3	2	0	3	0	3	2	1	9	1	5	1	4	3	0	0	2	2	3	0	2	6	0	4	0	2	3	3	1	6	3	3	5	12	0	5	0	0	0	0	0	0	6	3	7
APP/14882N	94	48	160	179	40	182	47	63	380	321	132	224	511	428	569	388	405	83	196	67	666	666	1104	888	1012	117	55	1055	104	989	797	724	803	711	646	823	1103	1148	954	831	278	314	180	172	316	104	1955	1536	1050
APP/17537N	430	296	423	508	273	613	339	361	675	533	822	1105	685	657	687	545	922	834	894	828	620	488	755	695	817	697	494	833	450	802	699	542	579	601	565	802	795	804	652	643	562	612	374	442	462	164	1294	848	881
APP/19307N	0	0	1	1	1	0	0	3	1	2	0	0	0	1	0	0	0	0	0	0	1	0	2	0	0	0	0	0	0	0	0	0	0	0	2	1	0	0	3	1	0	0	0	0	0	0	1	1	11
APP/19314N	1492	1844	576	704	1895	2549	1018	996	1465	1145	1976	2226	1298	1182	1552	1117	1767	1777	2168	1607	1426	1322	1783	1655	2174	1490	1135	2067	1247	1901	1742	1487	1533	1358	1411	1568	1998	2172	1816	1708	1066	1169	796	760	948	522	3683	2675	2199
APP/20696N	6	5	0	0	3	4	3	4	1	1	0	0	0	0	0	0	3	1	0	0	0	4	0	0	0	0	0	0	1	0	0	0	0	0	1	0	0	0	0	0	0	0	0	2	3	0	0	0	6
APP/21657N	1073	523	1135	1284	457	1050	670	648	1653	1415	1106	1319	1810	1765	2128	1463	2307	1130	1152	865	1660	1808	2759	2405	2585	1273	846	2417	934	2491	1906	1662	1864	1800	1787	1884	2194	2184	1802	1738	1060	978	765	789	1053	240	4826	3101	2695
APP/21659N	2	0	0	0	0	0	0	0	2	0	0	0	0	0	0	0	0	0	0	0	0	0	0	0	0	0	0	2	0	1	0	2	0	0	0	0	0	1	0	7	0	1	0	0	1	0	1	3	0
APP/21906N	1602	1848	498	642	1701	2360	776	944	1276	1024	2055	2196	1157	1232	1365	917	1466	1908	2141	1996	1297	1287	1916	1719	1899	1357	1124	1561	1347	1805	1566	1160	1300	1421	1336	1395	1504	1460	1222	1286	1209	1180	801	715	1017	186	4346	2595	2213
APP/22923N	1	1	0	0	0	3	0	0	0	0	0	0	0	0	0	0	0	1	0	0	0	0	0	0	0	0	0	0	0	0	0	0	0	0	0	0	0	0	1	0	0	0	0	0	0	0	0	0	6
APP/23880N	7	2	0	0	0	2	0	0	0	0	0	0	2	0	0	0	2	0	0	0	2	2	0	0	0	0	0	0	5	1	0	0	0	0	1	0	0	0	0	0	0	0	0	0	0	0	0	0	0
APP/24423N	27	8	2	2	14	27	4	12	9	5	7	4	16	15	14	3	7	8	0	4	3	5	7	8	12	8	8	12	35	8	4	7	11	8	13	14	9	16	11	14	4	7	6	0	6	0	12	18	10
APP/26588N	0	0	0	0	3	0	0	0	0	0	3	0	3	1	0	1	0	0	0	0	1	0	2	1	0	2	0	7	0	0	0	0	0	0	1	0	0	4	0	0	0	0	0	0	0	0	0	1	2
APP/27654N	0	0	0	0	0	0	0	0	0	0	0	0	0	0	0	0	0	0	0	0	0	0	0	0	0	0	0	0	0	0	0	0	0	0	0	0	0	0	0	0	0	0	0	0	0	0	0	0	0
APP/28957N	2469	2327	1085	1055	2458	3483	1306	1466	2020	1791	2024	2240	1840	1630	2309	1415	2552	1981	2001	1665	1279	1500	1816	1735	1882	2177	1614	1679	2141	1971	1549	1318	1288	1408	1379	1385	1416	1385	1165	1187	781	969	705	625	793	158	3582	2529	2111
APP/28975N	0	0	0	0	0	0	1	0	1	1	0	6	0	0	1	0	2	0	0	0	0	0	0	0	0	0	0	0	1	0	0	0	1	0	0	0	0	0	0	0	1	0	0	0	0	0	1	0	0
APP/29080N	0	0	0	0	0	0	0	4	0	0	0	0	0	0	0	0	0	0	0	0	0	0	0	0	0	0	0	0	0	0	0	0	0	16	0	0	0	0	0	0	0	0	0	0	0	0	0	0	0
APP/36594N	1038	1583	415	448	1438	2181	755	803	1179	924	1356	1547	953	1005	1207	822	1326	1490	1106	1290	1189	1114	1617	1513	1563	1169	1040	1689	872	1627	1340	928	1147	1216	1094	1189	1303	1369	1154	1156	910	1102	533	592	814	165	3414	2131	2033
APP/39362N	2868	2745	296	422	2680	3287	738	947	774	571	1189	1248	437	486	532	371	556	1243	1656	1102	108	140	199	155	225	1178	1129	226	2551	215	229	157	164	138	162	173	188	217	106	183	348	427	209	260	234	27	262	173	230
APP/39533N	0	0	0	0	0	0	0	0	0	0	0	14	0	0	0	0	0	0	0	0	0	0	0	0	0	0	0	0	0	0	0	0	0	0	0	0	0	0	0	0	0	0	0	0	0	0	0	0	0
APP/42627N	1979	2135	844	958	2379	2934	980	1131	1773	1285	1850	1981	1533	1370	1648	1177	1875	1732	2119	1621	1167	1163	1872	1567	1726	1754	1384	1621	1609	1616	1455	1074	1358	1298	1227	1342	1609	1941	1528	1392	1091	1067	781	836	777	614	3617	2699	1961
APP/44649N	1	0	1	2	0	0	0	0	0	0	1	0	0	0	0	0	0	0	0	1	0	0	0	0	0	6	0	0	0	0	0	0	0	0	0	0	0	0	0	0	0	0	0	0	0	0	0	0	0
APP/58417N	3113	2240	1226	1438	2521	3381	1235	1269	2235	1650	1500	1611	2038	1648	2207	1438	2451	1558	1499	1463	1337	1552	2167	2045	1696	2172	1790	1380	2352	1912	1437	926	1399	1440	1401	1041	1512	1495	1085	1024	1280	1259	877	873	1014	249	4479	2715	2079
APP/58838N	0	1	0	0	3	1	0	0	2	0	0	0	0	0	0	0	0	0	0	0	0	0	1	0	6	0	0	1	0	1	1	3	0	1	0	8	3	2	0	3	0	0	0	0	0	0	0	0	0
APP/58844N	0	0	0	2	1	0	0	0	1	0	0	2	0	1	2	4	1	2	0	0	0	0	0	0	0	0	8	0	0	0	4	0	0	0	0	0	0	0	1	0	5	2	0	1	0	0	0	0	0
APP/62721N	1	1	0	0	0	2	4	0	0	2	2	7	1	0	1	0	0	0	0	0	0	0	0	0	0	0	1	0	0	0	0	0	0	0	1	2	0	0	2	2	2	0	0	0	0	0	0	1	0
APP/80491N	3	0	0	7	0	6	3	0	5	8	3	0	4	5	1	1	2	2	0	0	0	3	2	1	0	6	4	3	5	0	1	1	2	4	4	5	3	2	0	3	0	0	0	0	4	0	6	4	4
APP/109877N	0	0	0	1	0	0	1	2	0	0	3	0	0	0	7	0	0	0	0	0	0	1	0	0	0	2	0	0	0	0	0	0	0	0	0	0	0	0	0	0	0	0	0	0	0	0	0	0	0
APP/117215N	0	0	0	1	0	0	1	0	0	1	0	0	0	0	0	0	0	0	0	0	1	3	0	2	6	0	0	0	0	0	0	0	0	5	0	0	2	0	0	0	0	0	0	6	0	0	0	0	0
APP/148521N	0	0	0	0	0	0	0	0	0	0	0	0	0	0	0	0	0	0	0	0	0	0	0	0	0	0	0	0	0	0	0	1	2	0	0	1	0	0	8	0	0	0	0	0	0	0	0	0	0
Ratio/42627N	0.0679555	0.068355	0.0687857	0.0657019	0.0755862	0.0672982	0.0650169	0.0692336	0.0686863	0.064716	0.0648349	0.0621841	0.0659923	0.0631482	0.0617275	0.0636354	0.0628941	0.0634386	0.0693345	0.0630469	0.0543094	0.053229	0.0602724	0.056179	0.0540828	0.0703457	0.0683761	0.0535655	0.0646964	0.0532139	0.0549285	0.0510893	0.056975	0.057322	0.0556841	0.0547286	0.0581622	0.0659598	0.0622632	0.0589256	0.0641689	0.059991	0.061666	0.0661183	0.0527316	0.0813892	0.0596019	0.0633182	0.0560959
Ratio/58417N	0.106895	0.0717167	0.0999185	0.0986215	0.0800979	0.0775512	0.0819346	0.0776812	0.0865843	0.0830983	0.0525689	0.0505697	0.0877314	0.0759622	0.0826654	0.0777465	0.0822152	0.0570654	0.0490478	0.0569017	0.0622208	0.071033	0.0697704	0.0733159	0.0531428	0.08711	0.0884344	0.0456017	0.0945718	0.062961	0.0542489	0.0440491	0.0586952	0.063593	0.0635807	0.0424534	0.0546559	0.0508037	0.0442117	0.0433476	0.0752853	0.070786	0.069246	0.0690446	0.0688157	0.0330064	0.0738061	0.0636935	0.0594714
Ratio/39362N	0.0984822	0.087885	0.0241239	0.0289418	0.0851496	0.0753951	0.0489617	0.0579701	0.0299849	0.0287571	0.0416696	0.0391751	0.0188119	0.0224015	0.0199266	0.0200584	0.0186502	0.0455278	0.0541849	0.042861	0.00502606	0.00640762	0.00640716	0.00555695	0.0070502	0.0472447	0.0557779	0.00746811	0.102573	0.00707982	0.0086451	0.00746837	0.00688064	0.00609433	0.00735194	0.00705518	0.00679584	0.00737418	0.0043193	0.00774669	0.0204682	0.0240076	0.0165022	0.0205631	0.0158806	0.003579	0.00431731	0.00405856	0.00657932
Ratio/17537N	0.0147655	0.00947685	0.0344743	0.0348399	0.00867383	0.0140606	0.0224905	0.0220984	0.0261496	0.0268433	0.0288077	0.0346863	0.0294877	0.0302835	0.0257323	0.0294658	0.0309271	0.0305472	0.029252	0.0322041	0.0288533	0.0223351	0.0243086	0.0249166	0.0256001	0.0279538	0.0244059	0.0275263	0.0180941	0.0264094	0.0263883	0.0257825	0.024292	0.0265412	0.025641	0.0327067	0.0287377	0.0273218	0.0265678	0.0272192	0.0330549	0.0344091	0.0295302	0.0349573	0.0313539	0.0217391	0.0213229	0.019894	0.0252017
Ratio/2598N	0.00260971	0.00115259	0.0136919	0.0146766	0.00098494	0.00330298	0.0037816	0.00238737	0.0127455	0.0142526	0.00550221	0.00652918	0.0211795	0.0226319	0.0208255	0.0216804	0.0140883	0.00296682	0.00458085	0.00268368	0.0342517	0.0306193	0.0414695	0.0357437	0.0317416	0.00461218	0.00345833	0.0327473	0.00406112	0.032172	0.0307297	0.0341547	0.0338578	0.0321056	0.0319038	0.033767	0.0373048	0.0344921	0.0361843	0.032045	0.0174097	0.0180479	0.0105014	0.0168459	0.0233458	0.0176299	0.0367795	0.039178	0.0330969
Ratio/14882N	0.0032278	0.00153679	0.0130399	0.0122762	0.00127089	0.0041746	0.00311816	0.00385651	0.0147213	0.0161664	0.00462606	0.00703142	0.0219974	0.019728	0.0213125	0.0209775	0.0135851	0.00304007	0.00641319	0.00260589	0.030994	0.0304819	0.0355453	0.0318359	0.0317102	0.00469239	0.00271726	0.0348622	0.00418175	0.0325672	0.030088	0.0344401	0.03369	0.031399	0.029317	0.0335631	0.0398713	0.0390118	0.0388737	0.0351776	0.016351	0.0176543	0.0142124	0.0136033	0.0214455	0.0137858	0.032215	0.0360343	0.030036
SRA Acc	Groups1	Groups2	APP/148521N	GSE255982	APP			APP/58417N
SRR27991485	AD	iPSc	0.0622208	GSM8083790	0.000663928		iPSc	0.056
SRR27991486	AD	iPSc	0.071033	GSM8083789	0.000649736		J10	0.069
SRR27991487	AD	iPSc	0.0697704	GSM8083788	0.000873311		J30	0.072
SRR27991488	AD	iPSc	0.0733159	GSM8083787	0.000837846		J60	0.09
SRR27991489	AD	iPSc	0.0531428				Control		AD
SRR27991492	AD	iPSc	0.0456017	GSM8083785	0.0010033		iPSc-C	0.049	iPSc	0.057
SRR27991494	AD	iPSc	0.062961	GSM8083784	0.000958265		J10-C	0.069	J10	0.069
SRR27991495	AD	iPSc	0.0542489	GSM8083783	0.000842309		J30-C	0.068	J30	0.075
SRR27991496	AD	iPSc	0.0440491	GSM8083782	0.000735216		J60-C	0.09	J60	0.094
SRR27991497	AD	iPSc	0.0586952	GSM8083781	0.000746713
SRR27991498	Control	iPSc	0.063593	GSM8083780	0.000723857		APP(CPM)	GSE255982_raw_counts_GRCh38.p13_NCBI.tsv
SRR27991499	Control	iPSc	0.0635807	GSM8083779			iPSc	808.453
SRR27991500	Control	iPSc	0.0424534	GSM8083778	0.00074789		J10	705.119
SRR27991501	Control	iPSc	0.0546559	GSM8083777	0.000930644		J30	795.755
SRR27991502	Control	iPSc	0.0508037	GSM8083776	0.000919103		J60	928.205
SRR27991503	Control	iPSc	0.0442117	GSM8083775	0.000763998
SRR27991504	Control	iPSc	0.0433476	GSM8083774	0.000730677
SRR27991505	AD	J10	0.0752853	GSM8083773	0.000500879
SRR27991506	AD	J10	0.070786	GSM8083772	0.00051992
SRR27991511	AD	J10	0.0738062	GSM8083767	0.00117598
SRR27991512	AD	J10	0.0636935	GSM8083766	0.000976309
SRR27991513	AD	J10	0.0594714	GSM8083765	0.000827191
SRR27991514	AD	J10	0.0720373	GSM8083764	0.000859953
SRR27991507	Control	J10	0.069246	GSM8083771	0.000468075
SRR27991508	Control	J10	0.0690446	GSM8083770	0.000429517
SRR27991509	Control	J10	0.0688157	GSM8083769	0.000558287
SRR27991510	Control	J10	0.0330064
SRR27991515	Control	J10	0.0699387	GSM8083763	0.000731775
SRR27991516	Control	J10	0.0666476	GSM8083762	0.000708422
SRR27991471	AD	J30	0.0819346	GSM8083804	0.000556647
SRR27991472	AD	J30	0.0776812	GSM8083803	0.000547271
SRR27991473	AD	J30	0.0865843	GSM8083802	0.00084545
SRR27991474	AD	J30	0.0830983	GSM8083801	0.000811189
SRR27991475	AD	J30	0.0525689	GSM8083800	0.000927403
SRR27991476	AD	J30	0.0505697	GSM8083799	0.000919631
SRR27991477	AD	J30	0.0877314	GSM8083798	0.00068989
SRR27991478	AD	J30	0.0759622	GSM8083797	0.000655333
SRR27991479	Control	J30	0.0826654	GSM8083796	0.000745661
SRR27991480	Control	J30	0.0777465	GSM8083795	0.000724149
SRR27991481	Control	J30	0.0822152	GSM8083794	0.0010873
SRR27991482	Control	J30	0.0570654	GSM8083793	0.000871324
SRR27991483	Control	J30	0.0490478	GSM8083792	0.000939306
SRR27991484	Control	J30	0.0569017	GSM8083791	0.000820014
SRR27991465	AD	J60	0.106895	GSM8083810	0.000787662
SRR27991490	AD	J60	0.08711	GSM8083813	0.00085109
SRR27991491	AD	J60	0.0884344
SRR27991493	AD	J60	0.0945718	GSM8083811	0.000797183
SRR27991466	Control	J60	0.0717167	GSM8083809	0.000874192
SRR27991467	Control	J60	0.0999185
SRR27991468	Control	J60	0.0986215	GSM8083807	0.000570513
SRR27991469	Control	J60	0.0800979	GSM8083806	0.00135592
SRR27991470	Control	J60	0.0775512	GSM8083805	0.00126087
ID	group1	group2	APP/42627N	Average	Ratio/39362N	Average	Ratio/17537N	Average	Ratio/2598N	Average	Ratio/14882N	Average				APP770&APP/2598N	APP751&APP/17537N	APP695&APP/39362N	APP752/APP/14067N	APP/58417N	APP/14882N
SRR27991485	AD	iPSc	0.0543094	0.0547845	0.00502606	0.006799	0.0288533	0.0256412	0.0342517	0.0337487	0.030994	0.0326215			iPSCs	0.0338406	0.0265381	0.00674867	0	0.056	0.0337311
SRR27991486	AD	iPSc	0.053229		0.00640762		0.0223351		0.0306193		0.0304819				10 dpi	0.0220736	0.0280139	0.0155133	0	0.069	0.0203696
SRR27991487	AD	iPSc	0.0602724		0.00640716		0.0243086		0.0414695		0.0355453				30 dpi	0.0111311	0.0284983	0.0349243	0	0.072	0.01137
SRR27991488	AD	iPSc	0.056179		0.00555695		0.0249166		0.0357437		0.0318359				60 dpi	0.00539449	0.0207494	0.067286	0	0.09	0.00523529
SRR27991489	AD	iPSc	0.0540828		0.0070502		0.0256		0.0317416		0.0317102				CD14+/CD16-	0.0160327	0.0500675	0.00183273	0.0255845	0.0274268
SRR27991492	AD	iPSc	0.0535655		0.00746811		0.0275263		0.0327473		0.0348622
SRR27991494	AD	iPSc	0.0532139		0.00707982		0.0264094		0.032172		0.0325672
SRR27991495	AD	iPSc	0.0549285		0.0086451		0.0263883		0.0307297		0.030088
SRR27991496	AD	iPSc	0.0510893		0.00746837		0.0257825		0.0341547		0.0344401
SRR27991497	AD	iPSc	0.056975		0.00688064		0.024292		0.0338578		0.03369
SRR27991498	Control	iPSc	0.057322	0.0590065	0.00609433	0.00667678	0.0265412	0.0278194	0.0321056	0.0339718	0.031399	0.0353162
SRR27991499	Control	iPSc	0.0556841		0.00735194		0.025641		0.0319038		0.029317
SRR27991500	Control	iPSc	0.0547286		0.00705518		0.0327067		0.033767		0.0335631
SRR27991501	Control	iPSc	0.0581622		0.00679584		0.0287377		0.0373048		0.0398713
SRR27991502	Control	iPSc	0.0659598		0.00737418		0.0273218		0.0344921		0.0390118
SRR27991503	Control	iPSc	0.0622632		0.0043193		0.0265678		0.0361843		0.0388737
SRR27991504	Control	iPSc	0.0589256		0.00774669		0.0272192		0.032045		0.0351776
SRR27991505	AD	J10	0.0641689	0.0602846	0.0204682	0.0108274	0.0330549	0.0262036	0.0174097	0.0301693	0.016351	0.0276779
SRR27991506	AD	J10	0.059991		0.0240076		0.0344091		0.0180479		0.0176543
SRR27991511	AD	J10	0.0596019		0.0043173		0.0213229		0.0367795		0.032215
SRR27991512	AD	J10	0.0633182		0.00405856		0.019894		0.039178		0.0360343
SRR27991513	AD	J10	0.0560959		0.00657932		0.0252017		0.0330969		0.030036
SRR27991514	AD	J10	0.058532		0.00553326		0.0233394		0.0365038		0.0337765
SRR27991507	Control	J10	0.061666	0.0646459	0.0165022	0.0201992	0.0295302	0.0298241	0.0105014	0.0139779	0.0142124	0.0130613
SRR27991508	Control	J10	0.0661183		0.0205631		0.0349573		0.0168459		0.0136033
SRR27991509	Control	J10	0.0527316		0.0158806		0.0313539		0.0233458		0.0214455
SRR27991510	Control	J10	0.0813892		0.003579		0.0217391		0.0176299		0.0137858
SRR27991515	Control	J10	0.0616958		0.031776		0.0267107		0.00736196		0.00824288
SRR27991516	Control	J10	0.0642746		0.0328942		0.0346535		0.00818264		0.00707798
SRR27991471	AD	J30	0.0650169	0.0654765	0.0489617	0.0359665	0.0224905	0.0276059	0.0037816	0.0111262	0.00311816	0.0114057
SRR27991472	AD	J30	0.0692336		0.0579701		0.0220984		0.00238736		0.00385651
SRR27991473	AD	J30	0.0686863		0.0299849		0.0261496		0.0127455		0.0147213
SRR27991474	AD	J30	0.064716		0.0287571		0.0268433		0.0142526		0.0161664
SRR27991475	AD	J30	0.0648349		0.0416696		0.0288077		0.00550221		0.00462606
SRR27991476	AD	J30	0.0621841		0.0391751		0.0346863		0.00652918		0.00703142
SRR27991477	AD	J30	0.0659923		0.0188119		0.0294877		0.0211795		0.0219974
SRR27991478	AD	J30	0.0631482		0.0224015		0.0302835		0.0226319		0.019728
SRR27991479	Control	J30	0.0617275	0.0640128	0.0199266	0.0335348	0.0257323	0.0296881	0.0208255	0.0111376	0.0213125	0.0113224
SRR27991480	Control	J30	0.0636354		0.0200584		0.0294658		0.0216804		0.0209775
SRR27991481	Control	J30	0.0628941		0.0186502		0.0309271		0.0140883		0.0135851
SRR27991482	Control	J30	0.0634386		0.0455278		0.0305472		0.00296682		0.00304007
SRR27991483	Control	J30	0.0693345		0.0541849		0.029252		0.00458085		0.00641319
SRR27991484	Control	J30	0.0630469		0.042861		0.0322041		0.00268368		0.00260589
SRR27991465	AD	J60	0.0679555	0.0678434	0.0984822	0.0760196	0.0147655	0.0213048	0.00260971	0.00368533	0.0032278	0.0037048
SRR27991490	AD	J60	0.0703457		0.0472447		0.0279538		0.00461218		0.00469239
SRR27991491	AD	J60	0.0683761		0.0557779		0.0244059		0.00345833		0.00271726
SRR27991493	AD	J60	0.0646964		0.102573		0.0180941		0.00406112		0.00418174
SRR27991466	Control	J60	0.068355	0.0691454	0.087885	0.0602991	0.00947685	0.0203051	0.00115259	0.00676182	0.00153679	0.00645969
SRR27991467	Control	J60	0.0687857		0.0241239		0.0344743		0.0136919		0.0130399
SRR27991468	Control	J60	0.0657019		0.0289418		0.0348399		0.0146766		0.0122763
SRR27991469	Control	J60	0.0755862		0.0851496		0.00867383		0.00098494		0.00127089
SRR27991470	Control	J60	0.0672982		0.0753951		0.0140606		0.00330298		0.0041746
[truncated: 3 more columns]

## Sheet: APOE
ID	SRR27991465	SRR27991466	SRR27991467	SRR27991468	SRR27991469	SRR27991470	SRR27991471	SRR27991472	SRR27991473	SRR27991474	SRR27991475	SRR27991476	SRR27991477	SRR27991478	SRR27991479	SRR27991480	SRR27991481	SRR27991482	SRR27991483	SRR27991484	SRR27991485	SRR27991486	SRR27991487	SRR27991488	SRR27991489	SRR27991490	SRR27991491	SRR27991492	SRR27991493	SRR27991494	SRR27991495	SRR27991496	SRR27991497	SRR27991498	SRR27991499	SRR27991500	SRR27991501	SRR27991502	SRR27991503	SRR27991504	SRR27991505	SRR27991506	SRR27991507	SRR27991508	SRR27991509	SRR27991510	SRR27991511	SRR27991512	SRR27991513
APOE/21N	0	0	0	0	0	0	0	0	0	0	0	0	0	0	0	0	0	0	0	0	0	0	0	0	68	0	0	0	0	0	2	0	0	0	0	0	0	0	0	0	0	0	0	0	0	0	212	2	0
APOE/33N	0	0	0	0	0	0	0	0	0	0	0	0	1	0	0	0	0	0	0	0	0	0	2	0	0	0	0	70	0	88	0	0	0	0	0	0	0	0	0	0	0	22	0	19	0	0	0	0	208
APOE/42N	0	0	0	0	0	0	0	0	0	0	0	0	0	0	0	0	0	0	0	0	0	0	0	0	1	0	0	0	0	0	0	0	0	0	0	0	0	0	0	0	0	0	0	0	0	29	0	0	0
APOE/50N	0	0	0	0	0	0	0	0	0	0	0	0	0	0	0	0	0	0	0	0	0	0	0	0	0	10	0	0	0	0	0	0	0	0	60	0	0	56	0	48	0	0	0	0	0	0	0	0	0
APOE/66N	0	0	0	0	0	0	0	0	0	0	0	0	0	0	0	0	0	0	0	0	0	0	0	0	0	0	0	0	0	0	0	0	0	0	0	0	1	0	0	19	0	0	0	0	0	0	56	0	1
APOE/100N	0	0	0	0	0	0	0	0	0	0	0	0	0	0	0	0	0	0	0	0	0	0	0	0	0	0	0	0	0	0	0	0	0	0	0	0	0	0	0	0	0	0	0	0	0	6	0	0	0
APOE/120N	0	0	0	0	0	0	0	0	0	0	0	0	0	0	0	0	0	0	0	0	0	0	0	0	1	0	0	0	0	0	0	0	0	0	0	0	0	0	0	0	0	0	0	0	0	0	0	0	0
APOE/133N	0	0	0	0	0	0	0	0	0	0	0	0	0	0	0	0	0	0	0	0	0	0	0	0	0	0	0	0	0	0	1	0	0	0	0	0	0	0	0	0	0	0	0	0	0	0	9	0	0
APOE/135N	0	0	0	0	0	0	0	0	0	0	0	0	0	0	0	0	0	0	0	0	8	7	2	0	0	0	1	2	0	0	2	1	0	3	0	0	5	0	2	0	2	0	0	0	0	4	6	2	4
APOE/141N	0	0	0	0	0	0	0	0	0	0	0	0	0	0	0	0	0	0	0	0	0	0	0	0	0	0	0	0	0	0	0	0	0	0	0	0	0	0	0	0	0	0	0	0	0	0	7	0	0
APOE/152N	0	0	0	0	0	0	0	0	0	0	0	0	0	0	0	0	0	0	0	0	0	0	6	0	40	6	0	0	0	0	4	1	0	0	18	0	0	0	0	0	0	0	0	0	0	0	0	0	0
APOE/219N	0	0	0	0	0	0	0	0	10	0	0	0	0	0	0	0	0	0	0	0	7	0	0	0	0	0	0	0	0	0	0	0	0	0	0	0	2	0	0	1	0	2	0	0	0	0	0	0	2
APOE/236N	0	0	0	0	0	0	0	0	0	0	0	0	0	0	0	0	0	0	0	0	0	0	0	0	0	0	0	0	0	0	0	17	0	0	0	0	0	0	0	0	0	0	0	0	0	0	3	0	0
APOE/312N	0	0	9	9	0	0	0	0	0	0	0	0	0	0	0	0	0	0	0	0	0	0	0	0	0	0	2	0	0	0	0	0	0	0	0	0	0	0	2	0	0	0	0	0	0	18	0	0	0
APOE/330N	0	0	0	0	0	0	0	0	0	0	0	0	0	0	0	0	0	1	0	0	0	0	6	1	0	3	0	0	0	0	0	0	4	0	0	0	1	0	0	0	0	0	0	0	0	0	8	0	0
APOE/382N	0	0	0	0	0	0	0	0	0	0	0	0	0	0	0	0	0	0	0	0	0	0	0	0	0	0	0	0	0	0	20	23	0	0	0	0	0	0	0	0	0	0	0	0	0	0	0	0	0
APOE/453N	0	0	0	0	0	0	0	0	0	0	0	0	0	62	0	0	0	0	0	0	0	0	0	0	0	0	0	0	0	0	0	339	417	0	0	0	0	0	0	0	0	0	0	0	0	0	797	0	604
APOE/495N	0	0	0	0	0	0	0	0	0	0	0	0	0	0	1	0	0	0	0	11	0	0	0	0	1	0	0	0	0	0	0	0	0	1	0	0	0	2	0	0	0	0	0	0	0	0	0	0	0
APOE/498N	0	0	0	0	7	0	0	0	0	0	0	0	0	0	0	0	18	0	0	0	0	0	0	0	0	0	0	0	0	0	0	0	0	0	0	0	0	0	0	0	0	0	0	0	0	0	0	0	0
APOE/528N	1	0	20	28	0	0	0	0	0	0	1	0	0	2	0	0	0	0	0	0	6	0	1	3	0	0	0	1	0	1	1	3	0	0	3	2	1	0	2	4	0	0	2	0	3	0	2	2	2
APOE/557N	0	0	1	0	0	0	0	0	2	0	0	0	1	0	0	0	0	0	0	0	5	3	0	2	5	0	0	1	0	0	0	4	0	4	1	3	1	0	0	0	0	0	0	0	0	0	7	7	2
APOE/580N	43	39	1148	2380	189	47	49	54	400	312	535	468	1034	1513	408	371	407	272	329	342	8796	9525	10591	10452	7025	958	657	4676	31	7032	7145	8077	9256	7214	6931	6480	4866	4882	5767	6230	1434	1148	749	597	2049	1921	18841	14304	13535
APOE/678N	0	1	33	65	1	0	0	2	16	12	10	9	49	18	19	19	13	9	0	5	134	92	154	105	103	60	13	69	0	107	121	101	131	104	86	140	107	118	136	131	24	15	6	6	21	52	118	137	166
APOE/745N	0	0	7	3	0	2	0	0	3	2	3	0	3	3	0	3	0	3	0	0	25	27	40	36	29	9	3	22	1	25	28	35	14	25	37	29	10	17	7	27	1	3	0	0	6	4	66	53	50
APOE/760N	15	14	533	947	103	23	16	31	218	232	258	259	620	918	242	194	251	110	179	123	4879	5539	5751	5336	5019	581	371	3891	6	4474	4954	5691	4768	4427	4868	5138	3920	4205	4834	5161	547	441	356	209	953	724	10299	7802	7496
APOE/775N	0	0	2	0	0	0	0	0	0	0	0	0	0	0	0	0	0	0	0	0	0	0	0	1	1	0	0	0	0	0	0	0	0	0	0	0	0	0	0	0	0	0	0	7	0	0	0	0	0
APOE/810N	0	0	0	0	0	0	0	0	0	0	0	0	0	0	0	0	0	0	0	0	0	0	0	7	0	0	0	0	0	0	0	0	0	0	0	0	0	0	0	0	0	0	0	0	0	0	0	0	0
APOE/911N	0	0	0	0	0	0	0	0	0	0	0	0	0	0	0	0	0	0	0	0	0	1	0	0	0	0	0	0	0	2	6	0	0	0	0	3	0	3	3	0	0	0	0	0	0	0	0	0	2
APOE/1092N	56	33	1586	2575	173	59	46	80	508	458	508	467	1316	1583	542	399	546	245	328	269	8643	9415	10038	9512	8016	1264	889	6383	41	7459	8319	9137	9206	7449	7762	8084	6368	6666	7737	7799	1303	1046	654	463	1961	1760	17279	12875	12737
APOE/1093N	0	0	0	0	0	0	0	0	0	0	0	0	0	0	0	0	0	0	0	0	0	1	0	0	0	0	0	0	0	0	0	0	0	0	0	0	0	0	0	0	0	0	0	0	2	7	0	0	0
APOE/1918N	0	0	1	1	0	0	0	0	0	0	0	0	0	0	0	0	0	0	0	0	1	0	3	0	1	0	0	2	0	2	0	2	7	2	2	2	3	1	1	4	0	0	0	0	0	0	3	0	0
APOE/2745N	0	0	6	0	0	0	0	0	0	0	0	0	0	0	0	0	0	0	0	0	0	0	0	0	0	0	0	0	0	0	0	0	0	0	0	0	0	0	0	0	0	0	0	0	0	0	0	0	0
APOE/5291N	0	1	3	6	0	0	0	0	0	0	19	11	0	0	0	0	0	3	0	5	0	0	0	0	0	2	1	0	0	0	0	0	0	0	0	0	0	0	0	0	0	0	0	1	0	0	0	0	0
APOE/190393N	0	0	0	0	0	0	0	0	0	0	0	0	0	0	0	0	0	9	0	0	0	0	0	0	0	0	0	0	0	0	0	0	0	0	0	0	0	0	0	0	0	0	0	0	0	0	0	0	0
[truncated: 4 more columns]

## Sheet: PSEN1
ID	SRR27991465	SRR27991466	SRR27991467	SRR27991468	SRR27991469	SRR27991470	SRR27991471	SRR27991472	SRR27991473	SRR27991474	SRR27991475	SRR27991476	SRR27991477	SRR27991478	SRR27991479	SRR27991480	SRR27991481	SRR27991482	SRR27991483	SRR27991484	SRR27991485	SRR27991486	SRR27991487	SRR27991488	SRR27991489	SRR27991490	SRR27991491	SRR27991492	SRR27991493	SRR27991494	SRR27991495	SRR27991496	SRR27991497	SRR27991498	SRR27991499	SRR27991500	SRR27991501	SRR27991502	SRR27991503	SRR27991504	SRR27991505	SRR27991506	SRR27991507	SRR27991508	SRR27991509	SRR27991510	SRR27991511	SRR27991512	SRR27991513
PSEN1/52N	0	0	0	0	0	0	0	0	0	0	0	0	0	0	6	0	0	0	0	0	0	0	0	0	0	0	0	0	0	0	0	0	0	0	0	0	0	0	0	0	0	0	0	0	0	0	0	0	0
PSEN1/57N	0	1	0	0	0	0	0	0	0	0	0	0	0	0	0	0	0	0	0	0	0	0	0	0	0	0	0	0	0	0	0	0	0	0	0	0	0	0	0	0	0	0	0	0	6	0	0	0	0
PSEN1/90N	316	196	134	114	151	210	205	175	269	232	133	152	215	194	264	254	249	139	197	134	102	120	137	98	113	179	192	104	241	99	86	70	72	73	115	107	108	131	111	125	149	165	189	113	86	14	346	286	196
PSEN1/122N	0	1	4	2	0	0	4	0	2	0	12	1	3	0	0	0	4	6	0	9	0	0	3	0	3	19	5	1	1	1	1	0	2	0	2	0	3	2	0	0	1	3	0	2	0	0	6	0	1
PSEN1/1523N	0	0	0	0	0	0	6	2	0	2	0	0	0	0	0	0	8	2	0	0	4	0	0	0	1	0	0	0	0	0	0	0	0	0	0	0	0	3	0	0	0	0	0	0	0	0	2	2	0
PSEN1/1528N	3	5	0	0	3	0	7	0	5	0	0	6	0	0	4	0	17	1	0	0	0	0	0	0	0	4	0	0	5	2	0	0	1	2	0	0	0	0	0	0	0	2	5	0	0	0	0	0	1
PSEN1/1889N	189	125	84	130	92	111	139	126	142	112	154	166	152	114	214	154	176	167	285	193	131	102	136	90	107	130	166	149	153	116	101	133	106	94	71	121	103	140	142	127	137	175	99	129	125	77	311	270	188
PSEN1/2351N	0	0	0	1	0	0	0	2	0	0	0	0	0	0	0	0	0	0	0	0	0	0	0	0	0	0	0	1	0	2	1	0	0	0	0	0	2	0	2	0	0	1	6	0	0	0	0	0	0
PSEN1/2518N	126	135	59	35	84	119	103	98	152	90	114	101	132	121	161	97	156	103	19	103	96	109	108	105	100	125	97	95	106	120	77	78	83	67	82	104	82	84	102	89	139	95	184	84	64	64	241	198	148
PSEN1/2853N	0	0	0	1	0	0	0	1	0	0	0	0	0	0	0	0	0	0	0	0	0	0	0	0	0	0	0	1	0	2	0	0	0	0	0	0	4	0	2	0	0	2	6	0	0	0	0	0	0
PSEN1/5166N	241	95	52	71	75	121	93	103	84	102	106	91	129	109	141	104	86	128	102	97	118	90	104	98	80	131	152	106	177	80	79	100	87	76	95	105	74	79	121	92	133	138	56	126	96	31	308	184	148
PSEN1/5183N	228	142	104	115	108	172	159	165	215	177	115	125	175	131	233	181	229	152	153	122	92	97	117	114	89	184	160	105	203	91	107	111	110	90	90	95	76	102	86	90	159	155	87	108	76	77	316	226	202
PSEN1/5245N	0	0	0	0	0	0	0	0	0	0	0	0	0	0	0	0	0	0	0	6	0	0	0	0	0	0	0	0	0	0	0	0	0	0	0	0	0	0	0	0	0	0	0	0	0	0	0	0	0
PSEN1/5296N	168	155	63	65	79	138	109	147	122	119	107	124	145	105	198	130	147	150	186	123	108	104	102	93	95	159	144	130	148	93	101	113	103	76	88	98	68	98	112	117	94	109	85	87	69	42	279	217	169
PSEN1/5302N	0	0	0	0	0	0	0	0	0	0	0	0	0	0	0	0	0	0	0	0	0	0	0	0	0	0	0	0	0	0	0	0	0	0	0	0	0	0	0	0	0	0	0	0	0	7	0	0	0
PSEN1/5313N	0	0	0	0	0	0	0	0	0	0	0	0	0	0	0	0	0	0	0	0	0	0	0	0	0	0	0	0	0	0	0	0	0	0	0	0	0	0	0	0	0	0	0	0	0	0	0	0	0
PSEN1/5723N	76	62	25	18	67	65	74	81	79	58	63	56	57	63	94	55	40	40	12	33	54	85	53	52	80	40	67	44	52	39	54	64	51	52	29	49	47	49	56	27	72	89	68	64	38	27	136	111	99
PSEN1/8256N	217	137	79	82	91	152	121	137	115	144	143	148	160	126	183	140	152	144	160	107	122	108	105	110	90	149	162	135	181	121	98	126	100	90	96	139	91	118	143	122	149	150	97	99	95	27	350	222	165
PSEN1/9642N	5	5	0	0	4	6	13	5	4	3	0	8	2	0	4	0	25	5	0	0	2	1	1	0	1	5	0	0	6	2	0	0	1	2	0	0	0	6	0	2	0	4	5	2	0	0	2	2	1
PSEN1/10571N	2	0	1	2	3	2	0	1	0	2	2	0	3	1	0	1	0	0	0	0	0	0	0	1	0	0	0	0	0	0	0	4	0	0	2	0	2	1	0	1	0	0	0	0	2	0	3	9	0
PSEN1/10658N	3	1	2	0	3	5	3	0	0	0	0	3	0	2	0	0	0	5	0	5	0	0	0	1	0	2	2	0	3	0	0	0	0	0	0	0	2	1	0	0	0	6	0	0	1	0	0	5	0
PSEN1/11211N	164	107	86	61	70	123	121	118	151	119	114	130	143	109	141	139	163	97	72	60	68	72	91	72	51	183	131	40	119	75	60	44	35	48	74	68	37	41	48	54	111	92	114	63	46	9	192	182	140
PSEN1/11215N	23	18	12	12	20	23	19	18	24	20	7	3	16	11	27	23	21	6	0	31	10	6	4	4	6	13	11	6	11	4	4	7	1	0	7	6	9	4	5	12	13	4	1	3	2	0	44	19	15
PSEN1/11346N	0	0	0	0	0	0	2	0	0	2	3	0	0	0	1	1	1	1	0	0	2	0	1	0	0	0	2	3	0	0	0	1	3	1	1	0	2	0	1	2	0	0	12	0	1	0	4	2	2
PSEN1/11902N	3	1	0	0	0	2	0	0	0	0	4	3	0	1	0	0	0	2	0	0	0	0	0	0	0	0	3	0	1	0	0	0	0	0	0	0	0	0	0	2	1	3	0	0	0	0	0	3	0
PSEN1/13145N	113	124	44	33	94	111	131	136	152	96	102	97	119	114	202	114	112	104	14	85	94	108	99	78	106	126	122	85	93	86	79	78	78	72	54	89	91	94	124	72	80	130	87	95	67	50	228	165	176
PSEN1/13521N	3	2	0	0	4	2	0	0	0	1	0	0	0	1	0	0	2	0	0	0	0	3	0	0	0	0	0	1	8	0	0	0	0	2	0	0	0	0	0	3	0	0	0	0	1	0	0	0	0
PSEN1/22690N	108	76	49	45	38	64	75	68	94	78	92	111	48	76	93	53	45	108	0	103	62	36	62	61	54	106	124	65	81	65	33	49	42	44	48	55	56	62	62	48	128	113	70	88	47	30	125	110	84
PSEN1/22702N	131	94	48	30	63	92	59	85	122	94	59	65	96	125	146	140	109	53	42	37	86	107	113	68	95	78	47	80	108	71	75	81	90	76	79	86	96	106	86	96	95	69	155	98	74	31	274	242	154
[truncated: 3 more columns]

## Sheet: PSEN2
ID	SRR27991465	SRR27991466	SRR27991467	SRR27991468	SRR27991469	SRR27991470	SRR27991471	SRR27991472	SRR27991473	SRR27991474	SRR27991475	SRR27991476	SRR27991477	SRR27991478	SRR27991479	SRR27991480	SRR27991481	SRR27991482	SRR27991483	SRR27991484	SRR27991485	SRR27991486	SRR27991487	SRR27991488	SRR27991489	SRR27991490	SRR27991491	SRR27991492	SRR27991493	SRR27991494	SRR27991495	SRR27991496	SRR27991497	SRR27991498	SRR27991499	SRR27991500	SRR27991501	SRR27991502	SRR27991503	SRR27991504	SRR27991505	SRR27991506	SRR27991507	SRR27991508	SRR27991509	SRR27991510	SRR27991511	SRR27991512	SRR27991513
PSEN2/96N	0	0	8	11	0	0	2	0	0	0	0	0	0	0	0	0	0	0	0	0	0	1	0	2	0	0	3	0	0	0	2	2	0	0	0	0	0	0	0	0	0	3	0	0	0	0	2	0	0
PSEN2/108N	0	0	4	2	0	0	0	0	0	0	2	2	2	0	0	0	0	0	0	0	2	1	0	0	0	0	0	0	0	4	1	0	0	0	0	0	0	0	0	0	6	2	0	0	0	3	0	0	0
PSEN2/312N	0	2	1	1	0	3	0	0	2	0	0	0	0	2	4	0	5	3	0	0	0	3	10	7	3	4	0	1	2	5	6	1	5	1	3	3	3	0	0	2	8	12	26	6	8	0	7	0	0
PSEN2/376N	0	0	0	0	0	0	0	0	0	0	0	0	0	0	0	0	0	0	0	0	0	0	0	0	0	0	0	6	0	0	0	0	0	0	0	0	0	0	0	0	0	0	0	0	0	0	0	0	0
PSEN2/381N	11	13	22	17	10	33	19	23	51	16	15	8	40	52	43	18	31	10	0	10	41	42	59	54	43	27	3	34	13	46	50	53	43	66	34	45	35	18	50	32	40	25	28	27	9	45	118	61	55
PSEN2/384N	4	4	10	7	2	9	10	17	16	14	2	1	19	5	19	6	22	4	0	0	22	14	14	25	23	14	1	18	6	21	13	16	15	25	11	21	7	2	10	17	16	16	8	23	8	12	50	15	14
PSEN2/522N	0	0	1	6	0	1	0	0	0	0	1	0	2	0	0	1	0	2	0	0	1	3	1	1	0	3	0	2	1	2	2	5	0	1	4	2	0	2	0	0	4	6	0	2	0	0	3	2	3
PSEN2/609N	0	0	0	0	0	0	0	0	0	0	0	0	0	0	0	0	0	0	0	0	0	0	0	0	0	2	0	0	0	0	0	0	0	0	0	0	0	0	0	0	0	0	0	0	0	0	0	0	0
PSEN2/612N	8	14	6	11	7	23	26	32	23	14	8	6	24	20	29	15	32	5	0	2	16	20	34	19	15	16	2	5	6	21	27	9	13	29	23	16	22	11	10	12	10	10	6	8	1	9	27	17	16
PSEN2/628N	0	2	8	0	0	0	0	0	2	0	0	0	1	0	0	0	0	0	0	0	3	1	0	0	0	1	0	0	0	0	0	7	2	0	0	1	0	0	0	0	0	0	0	0	0	0	7	2	3
PSEN2/670N	14	17	21	6	12	19	23	35	38	30	16	23	55	44	22	31	28	14	18	13	67	63	45	52	69	23	4	45	9	36	62	59	39	55	75	61	34	58	44	60	37	24	58	27	31	29	110	73	72
PSEN2/708N	0	0	4	6	0	0	0	0	0	0	0	2	0	0	0	0	0	1	0	0	1	0	0	0	0	0	2	0	0	0	0	0	0	0	0	0	0	0	1	0	0	2	0	0	0	0	0	0	0
PSEN2/756N	0	1	0	0	1	0	0	0	0	6	0	0	0	0	0	0	0	0	0	0	0	1	0	0	0	0	0	0	0	0	0	0	0	0	0	0	0	0	0	1	0	0	0	0	0	0	0	0	0
PSEN2/985N	14	8	22	20	12	41	34	26	40	21	10	3	39	49	36	17	63	17	18	16	54	38	64	72	53	25	2	49	13	47	56	55	56	46	49	57	46	32	42	48	48	24	39	34	31	19	121	99	74
PSEN2/1018N	2	4	3	2	0	1	0	1	0	1	2	10	1	1	1	0	0	2	0	0	0	1	2	2	1	2	0	0	3	1	3	1	0	2	2	0	1	0	3	1	4	2	7	2	0	0	8	3	8
PSEN2/1100N	2	1	4	4	0	0	0	0	0	1	0	0	0	0	3	0	2	10	0	0	2	0	0	0	0	0	0	0	2	2	3	2	0	1	0	2	0	0	0	0	0	0	0	0	2	0	2	9	0
PSEN2/1144N	10	16	22	22	12	51	33	30	53	27	7	15	56	42	40	25	46	16	0	17	49	41	63	61	55	24	6	56	17	66	43	59	49	67	43	67	48	24	52	59	44	15	28	36	19	25	154	82	104
PSEN2/1163N	0	0	2	0	0	0	1	0	0	0	0	0	3	0	0	0	0	0	0	0	1	2	3	2	10	7	0	5	0	4	0	4	0	0	2	3	4	0	0	0	0	0	0	1	0	0	2	4	2
PSEN2/1298N	23	31	51	38	28	42	55	52	108	51	16	15	80	73	89	57	67	28	0	16	96	69	73	62	48	49	12	58	18	54	60	56	58	65	66	45	28	43	71	37	55	47	85	81	59	60	185	87	75
PSEN2/1618N	14	25	13	11	14	44	37	46	47	26	7	30	58	44	27	31	37	12	0	18	34	39	51	41	43	27	2	46	6	36	31	37	23	58	36	46	34	45	56	35	27	30	47	44	30	13	140	65	77
PSEN2/1656N	23	27	29	9	25	50	43	60	63	56	15	22	70	69	46	27	91	14	31	19	49	60	86	67	70	55	6	42	15	41	43	64	46	52	53	43	37	42	46	55	29	21	61	30	22	15	154	67	84
PSEN2/2162N	12	28	17	18	14	41	30	38	37	29	13	7	30	59	44	31	24	20	0	14	73	49	64	59	46	24	6	34	8	52	58	69	50	71	47	56	44	28	49	46	40	36	42	46	16	43	133	68	65
PSEN2/2228N	5	0	0	0	2	0	0	2	0	0	2	0	2	0	1	0	0	0	0	0	2	2	2	2	2	0	0	0	1	5	1	0	0	1	0	2	2	1	0	2	3	1	0	6	0	4	2	3	1
PSEN2/2411N	16	23	11	9	18	24	23	28	30	27	17	16	49	30	23	26	33	19	0	15	52	65	51	75	67	18	7	53	9	43	65	57	37	60	65	80	39	58	55	43	39	26	38	47	30	32	135	69	82
PSEN2/3508N	0	0	0	0	0	0	0	0	0	0	0	0	0	0	0	0	0	0	0	0	0	0	0	0	0	0	0	0	0	0	0	0	0	0	2	0	0	0	0	0	1	0	0	0	0	0	6	0	0
PSEN2/3946N	0	0	4	1	0	0	0	0	2	1	0	0	3	0	1	0	0	0	0	0	6	4	1	1	0	0	0	1	1	0	1	1	2	1	0	3	7	6	3	0	0	0	0	0	0	7	8	10	0
PSEN2/3960N	33	32	43	18	29	64	67	75	67	72	14	9	102	36	66	55	105	18	0	15	65	74	70	70	43	66	6	36	31	47	65	37	57	92	51	57	41	64	35	67	29	64	20	56	19	21	114	53	84
PSEN2/4715N	2	2	0	2	0	6	1	3	0	0	0	0	1	1	4	0	0	0	0	0	1	3	1	0	2	4	0	0	1	0	0	0	0	0	0	0	3	0	0	0	0	0	0	1	0	4	2	1	0
PSEN2/4918N	1	0	0	1	0	1	4	0	2	0	0	0	5	1	0	2	0	0	0	0	1	0	8	1	2	1	0	5	1	1	4	2	6	5	1	2	0	2	0	0	5	0	4	1	0	0	4	8	10
PSEN2/5875N	0	0	0	0	0	1	2	0	0	4	0	0	0	0	6	0	0	0	0	0	0	0	0	0	0	0	0	0	0	0	0	0	0	0	0	0	0	0	3	0	0	0	0	0	0	0	0	0	1
PSEN2/6337N	13	30	25	21	14	45	33	46	33	54	20	14	54	48	78	32	39	16	32	32	58	58	68	68	69	34	7	49	17	53	59	48	49	69	57	49	49	68	56	61	39	33	35	39	34	31	104	83	112
PSEN2/7732N	1	5	0	1	0	0	0	2	0	0	0	0	0	0	2	0	0	0	0	0	0	0	2	2	0	0	0	0	1	2	1	0	3	4	0	0	0	0	0	0	0	0	14	4	0	0	0	6	2
PSEN2/8966N	4	3	3	1	0	7	0	0	1	0	1	10	2	2	0	1	1	2	0	4	0	1	0	0	1	0	0	1	1	0	2	0	0	3	0	1	0	2	2	0	0	1	0	0	0	0	11	1	5
PSEN2/9987N	0	1	0	0	1	0	2	0	0	2	0	0	2	0	0	0	0	0	0	0	1	1	3	0	0	1	0	0	0	0	0	0	0	1	0	0	1	1	0	0	0	1	0	0	0	0	1	4	6
[truncated: 3 more columns]

## Sheet: CLU
ID	SRR27991465	SRR27991466	SRR27991467	SRR27991468	SRR27991469	SRR27991470	SRR27991471	SRR27991472	SRR27991473	SRR27991474	SRR27991475	SRR27991476	SRR27991477	SRR27991478	SRR27991479	SRR27991480	SRR27991481	SRR27991482	SRR27991483	SRR27991484	SRR27991485	SRR27991486	SRR27991487	SRR27991488	SRR27991489	SRR27991490	SRR27991491	SRR27991492	SRR27991493	SRR27991494	SRR27991495	SRR27991496	SRR27991497	SRR27991498	SRR27991499	SRR27991500	SRR27991501	SRR27991502	SRR27991503	SRR27991504	SRR27991505	SRR27991506	SRR27991507	SRR27991508	SRR27991509	SRR27991510	SRR27991511	SRR27991512	SRR27991513
CLU/66N	0	0	0	0	0	0	0	0	0	2	0	0	0	0	0	0	0	0	0	0	0	0	0	0	0	0	0	0	0	0	0	0	0	0	0	0	0	0	0	0	0	0	0	0	0	0	0	0	0
CLU/102N	6	2	10	14	2	10	7	1	14	5	37	53	8	13	10	6	6	18	0	15	17	14	28	25	19	24	22	19	1	10	12	7	17	13	11	39	18	21	35	14	17	15	6	12	11	11	73	69	65
CLU/209N	637	451	2264	3101	821	1827	434	495	846	585	1652	1695	1086	1012	684	444	690	1485	1248	1298	703	702	920	781	677	2305	1302	638	399	532	615	731	822	738	715	833	868	934	903	788	624	594	497	708	423	906	3174	3094	2051
CLU/210N	0	0	6	1	0	0	0	0	0	0	0	0	0	0	1	0	0	0	0	0	1	0	1	0	0	2	0	1	0	0	0	0	0	0	0	0	1	1	0	2	0	0	0	0	0	0	0	0	0
CLU/213N	2	0	0	0	0	0	0	0	1	0	0	2	2	0	5	0	2	4	0	0	0	1	3	0	1	11	4	0	0	5	3	1	3	1	1	0	10	4	1	4	1	0	0	5	1	6	0	8	13
CLU/273N	0	0	25	13	0	4	0	0	1	2	0	0	5	6	0	1	1	1	0	0	0	0	0	0	0	12	35	2	0	0	0	0	0	0	2	0	0	0	0	0	1	0	0	0	0	0	4	0	0
CLU/284N	0	0	4	6	0	0	0	0	0	0	1	2	1	3	0	0	2	1	0	0	3	2	2	0	1	3	0	1	0	0	0	0	1	2	4	0	0	0	0	0	1	0	0	0	0	0	2	2	1
CLU/509N	0	1	7	1	2	2	0	2	0	0	1	1	2	3	0	0	0	0	0	0	0	0	0	0	0	0	0	0	0	0	0	0	0	0	0	0	0	0	1	0	0	0	0	0	0	0	1	1	1
CLU/528N	436	338	815	1384	561	1374	290	296	603	461	1721	1951	806	876	506	362	625	1549	1914	1618	864	910	1084	1024	825	1885	980	772	268	647	670	674	896	957	874	996	862	982	873	850	896	852	613	833	592	682	4181	3485	2417
CLU/531N	8	12	39	27	24	38	14	10	16	12	41	82	25	22	8	4	22	62	81	47	28	23	37	40	39	68	45	35	17	23	34	35	40	35	21	42	33	28	29	30	27	24	20	30	25	30	172	98	74
CLU/545N	0	10	19	19	16	24	8	5	13	7	4	10	4	4	0	0	10	15	0	7	3	1	1	3	1	14	28	4	0	2	2	0	6	4	6	1	3	2	3	1	0	7	0	0	0	0	12	21	15
CLU/831N	0	0	0	115	0	0	0	0	0	0	0	0	0	0	0	0	0	0	0	0	0	0	0	0	0	0	0	0	0	0	0	0	0	0	0	0	0	0	0	0	0	0	0	0	0	0	0	0	0
CLU/901N	0	0	2	6	0	0	0	0	0	0	0	0	0	0	0	0	0	0	0	0	0	0	0	0	0	0	0	0	0	0	0	0	0	0	0	0	0	0	0	0	0	0	0	0	0	0	0	0	0
CLU/971N	0	1	0	0	1	0	0	0	4	0	0	0	0	0	0	0	0	0	0	5	0	2	0	0	0	1	2	0	0	0	0	0	2	3	0	1	0	1	0	1	0	0	0	0	0	0	6	1	0
CLU/1000N	6	28	43	63	35	32	36	36	17	23	48	31	52	43	10	16	28	43	90	54	15	21	17	21	16	102	182	12	3	3	8	16	14	16	24	22	3	8	20	20	3	6	10	2	13	2	144	117	55
CLU/1018N	483	460	1031	1676	559	1372	288	279	567	447	1687	2115	886	899	473	369	467	1587	1968	1478	830	834	1123	1000	787	1795	982	797	383	634	703	665	800	1006	853	1041	994	1096	995	986	837	679	682	770	470	432	4120	3231	2369
CLU/1144N	336	389	999	1606	518	1173	320	287	606	446	1697	1850	915	750	406	329	617	1522	1806	1452	772	730	1007	984	813	1686	980	774	278	632	745	718	865	932	818	963	886	975	1003	842	752	648	722	794	485	888	3554	3119	2166
CLU/1241N	0	0	0	0	0	0	0	0	0	0	0	0	0	0	0	0	0	0	0	6	0	0	0	0	0	0	0	0	0	0	0	0	0	0	0	0	0	0	0	0	0	0	0	0	0	0	0	0	0
CLU/1388N	586	580	1976	1907	1059	2062	637	751	1249	976	1040	1077	1698	1162	1054	635	1079	1177	944	1138	731	790	951	957	603	3639	1995	491	464	605	526	512	719	811	671	579	536	532	530	496	442	409	395	346	312	104	2588	1979	1383
CLU/2413N	648	524	1446	1969	710	1917	491	498	793	643	1446	1679	1232	1011	671	432	697	1505	1571	1436	821	857	1118	1015	798	2522	1380	688	508	623	704	719	755	1040	902	975	713	733	756	780	606	570	450	504	364	144	3378	2932	2131
CLU/2414N	0	0	0	0	0	0	0	0	0	0	8	0	0	0	0	0	0	0	0	0	0	0	0	0	0	0	1	0	0	0	0	0	0	0	0	0	0	0	0	0	0	0	0	0	0	0	0	0	0
CLU/2503N	0	0	0	0	0	0	0	0	0	0	0	0	0	0	0	0	0	0	0	0	0	0	0	0	0	0	0	0	0	0	0	0	0	0	0	0	0	0	0	0	0	0	0	0	0	0	0	0	12
CLU/2977N	1	2	3	3	2	9	0	0	10	2	2	0	4	4	2	0	0	2	0	5	1	4	0	1	0	5	3	2	0	0	0	0	6	3	0	2	0	2	0	2	3	2	0	0	0	0	12	2	0
CLU/3572N	0	0	7	10	0	4	0	0	3	4	2	7	2	4	2	1	2	3	0	0	3	4	1	0	1	7	1	3	0	3	2	4	5	3	3	1	3	1	1	6	12	0	0	2	1	4	8	4	8
CLU/3602N	0	0	0	2	0	0	0	6	0	0	0	0	3	0	0	0	0	0	0	0	2	0	0	3	4	0	0	0	0	0	0	0	0	1	0	1	1	0	10	2	0	0	0	0	0	0	0	0	6
CLU/4022N	0	0	0	6	0	0	0	0	0	0	0	0	0	0	0	0	0	0	0	0	0	0	0	0	0	0	0	0	0	0	0	0	0	0	0	0	0	0	0	0	0	0	0	0	0	0	0	0	0
CLU/4054N	278	332	803	836	543	1198	354	341	685	553	632	632	945	729	592	327	671	626	261	682	319	453	463	504	276	2086	1023	199	201	258	231	206	328	372	348	239	212	218	222	212	196	159	201	149	98	35	1371	1114	658
CLU/4281N	451	374	1011	1644	531	1326	291	332	563	550	1606	1785	861	860	493	362	709	1530	2121	1580	764	761	991	935	725	1863	1103	634	315	582	635	659	811	801	787	828	726	800	706	739	788	720	676	790	565	631	3784	3043	2174
CLU/4914N	0	0	0	4	0	2	0	0	0	0	0	0	0	0	2	0	0	0	0	0	0	0	0	0	5	0	0	0	0	0	0	0	0	0	0	0	0	0	0	2	0	0	0	0	4	0	1	0	8
CLU/5568N	0	0	1	2	0	0	0	1	0	0	0	0	4	1	0	0	0	0	0	0	0	0	0	1	0	7	8	1	2	0	0	0	0	0	0	0	0	0	0	0	0	0	0	0	0	0	9	2	0
CLU/7718N	0	0	2	2	0	0	0	0	0	0	0	0	0	0	8	0	0	0	0	0	0	0	0	0	0	0	0	0	0	0	0	0	0	0	0	0	0	0	0	0	0	0	0	0	0	0	0	0	0
[truncated: 3 more columns]

## Sheet: MAPT
ID	SRR27991465	SRR27991466	SRR27991467	SRR27991468	SRR27991469	SRR27991470	SRR27991471	SRR27991472	SRR27991473	SRR27991474	SRR27991475	SRR27991476	SRR27991477	SRR27991478	SRR27991479	SRR27991480	SRR27991481	SRR27991482	SRR27991483	SRR27991484	SRR27991485	SRR27991486	SRR27991487	SRR27991488	SRR27991489	SRR27991490	SRR27991491	SRR27991492	SRR27991493	SRR27991494	SRR27991495	SRR27991496	SRR27991497	SRR27991498	SRR27991499	SRR27991500	SRR27991501	SRR27991502	SRR27991503	SRR27991504	SRR27991505	SRR27991506	SRR27991507	SRR27991508	SRR27991509	SRR27991510	SRR27991511	SRR27991512	SRR27991513
MAPT/28N	0	7	0	0	0	0	0	0	0	0	0	0	0	0	0	0	0	0	0	0	0	0	0	0	0	0	0	0	0	0	0	0	0	0	0	0	0	0	0	0	0	0	0	0	0	0	0	0	0
MAPT/70N	0	12	0	0	0	13	0	0	0	0	0	0	0	0	0	0	0	0	0	0	0	0	0	0	0	0	0	0	0	0	0	0	0	0	0	0	0	0	0	0	2	0	0	0	0	0	0	0	0
MAPT/74N	1	0	0	0	23	1	0	0	0	0	0	0	0	0	0	0	0	0	0	0	0	0	0	0	0	0	0	0	0	0	0	0	0	0	0	0	0	0	0	0	0	0	0	0	0	0	0	0	0
MAPT/82N	12	7	0	0	2	17	4	0	2	0	0	0	0	0	0	1	0	4	0	0	0	0	0	0	0	4	0	0	5	0	0	0	0	0	0	0	0	0	0	0	0	0	0	0	0	0	0	0	0
MAPT/284N	0	7	0	0	0	0	0	0	0	0	0	0	0	0	0	0	0	0	0	0	0	0	0	0	0	0	0	0	0	0	0	0	0	0	0	0	0	0	0	0	0	0	0	0	0	0	0	0	0
MAPT/563N	3	4	0	0	0	2	1	0	0	3	0	1	0	0	0	0	0	7	8	0	0	0	0	0	0	3	0	0	1	0	0	0	0	0	0	0	0	0	0	0	0	0	0	0	0	0	0	0	0
MAPT/1384N	14	5	0	3	3	9	1	0	2	1	0	0	1	0	2	1	2	0	0	2	0	0	3	4	0	2	0	1	6	3	0	0	0	3	0	0	0	1	0	0	1	0	0	0	2	0	0	0	0
MAPT/1926N	0	3	1	6	2	0	0	0	1	2	2	0	0	0	0	0	0	0	0	0	0	0	0	0	0	0	0	0	0	0	0	0	0	0	0	0	0	0	0	0	0	0	0	0	0	0	0	0	0
MAPT/2782N	5	2	0	2	1	2	0	0	2	1	0	0	0	0	0	1	0	0	0	2	0	0	0	2	0	0	0	0	6	0	1	0	0	0	0	0	0	1	0	0	1	0	0	0	0	0	0	0	0
MAPT/2952N	2	0	0	0	1	7	0	0	0	0	0	0	0	0	0	0	0	0	0	0	0	0	0	0	0	0	0	0	2	0	0	0	0	0	0	0	0	0	0	0	0	0	0	0	0	0	0	0	0
MAPT/3840N	7	2	3	0	8	4	1	0	0	5	0	0	0	5	1	3	0	1	0	0	0	0	0	0	0	5	0	0	3	0	0	0	0	0	0	0	0	0	0	1	0	2	0	0	0	0	0	0	0
MAPT/4278N	0	3	0	0	8	7	0	1	3	0	0	0	0	0	0	0	0	0	0	0	0	0	0	0	1	0	0	0	0	0	0	0	0	0	0	0	0	0	0	0	2	0	0	0	0	0	0	0	0
MAPT/4293N	529	860	16	31	651	886	150	191	89	95	154	192	13	18	63	33	88	220	139	241	3	1	11	2	9	144	67	7	453	5	10	0	1	2	1	0	2	2	9	3	13	11	1	23	5	11	6	6	7
MAPT/4364N	797	1192	27	17	901	1206	217	282	119	89	179	184	17	16	85	50	71	306	317	191	1	1	0	2	4	206	96	1	682	3	1	0	0	1	2	0	0	3	1	2	28	14	16	5	8	2	2	9	0
MAPT/4812N	1275	1327	57	34	924	1534	262	291	200	168	234	239	10	22	77	83	135	314	392	304	3	5	2	5	4	280	95	3	905	9	1	3	1	5	4	0	4	7	3	2	16	14	26	16	5	4	9	2	1
MAPT/5225N	869	1378	26	40	1211	1321	255	324	153	98	235	309	27	20	91	76	149	315	306	306	3	3	10	2	11	315	118	16	786	6	12	4	1	6	6	2	6	3	10	5	20	11	27	18	12	0	4	4	10
MAPT/5505N	6	0	0	0	0	0	0	0	0	0	0	0	0	0	0	0	0	0	0	0	0	0	0	0	0	0	0	0	0	0	0	0	0	0	0	0	0	0	0	0	0	0	0	0	0	0	0	0	0
MAPT/6429N	13	15	2	1	7	14	4	2	0	1	0	0	3	4	0	0	0	0	0	0	0	0	0	0	3	10	2	0	14	0	0	0	0	0	0	0	0	0	0	0	0	0	0	0	0	0	6	0	0
MAPT/6694N	2	6	0	0	6	4	2	2	0	0	3	0	0	0	0	0	0	0	0	9	0	0	0	0	0	0	0	0	6	0	0	0	0	0	0	0	0	0	0	0	0	0	0	0	0	0	0	0	0
MAPT/8599N	1236	1558	42	24	1173	1680	378	391	203	153	250	255	17	25	130	68	101	377	336	280	1	3	1	5	4	329	145	2	940	5	2	0	0	2	3	0	0	4	3	4	28	13	6	20	9	2	8	9	0
MAPT/9075N	4	5	0	0	4	7	2	0	0	0	0	0	0	0	0	0	0	0	0	9	0	0	0	0	0	0	0	0	14	0	0	0	0	0	0	0	0	0	0	0	0	0	0	0	0	0	0	0	0
MAPT/9388N	11	18	0	1	7	17	1	1	0	1	0	0	4	4	0	1	0	1	0	0	0	0	0	0	1	6	0	0	12	0	0	0	0	0	0	0	0	0	0	0	0	1	0	3	1	0	3	0	0
MAPT/13019N	0	0	2	6	0	0	0	0	0	0	0	0	0	0	0	0	0	0	0	0	0	0	0	0	0	0	5	0	0	0	0	0	0	0	0	0	0	0	0	0	0	0	0	0	0	0	0	0	0
MAPT/13645N	10	9	3	0	6	8	4	1	2	1	0	0	2	1	1	0	2	3	0	0	0	0	0	0	0	3	0	0	4	0	0	0	0	0	0	0	0	0	0	1	0	0	0	0	0	0	0	0	0
MAPT/15904N	1099	1531	23	23	1021	1616	316	295	169	122	238	234	7	17	105	71	81	319	204	239	1	2	1	6	2	288	118	3	849	6	3	0	2	2	4	1	0	1	3	3	17	22	2	19	13	2	5	9	1
MAPT/17578N	473	823	13	20	539	863	134	194	89	77	168	215	8	12	40	24	65	263	231	295	3	4	3	3	9	134	49	9	387	5	4	0	0	1	1	0	2	4	8	3	14	15	5	27	3	19	9	2	14
MAPT/17888N	0	0	0	0	4	5	0	0	0	0	0	0	0	0	0	0	0	5	0	4	0	0	1	12	0	0	0	0	0	0	0	0	0	5	2	0	0	0	0	0	0	0	10	2	8	0	0	0	0
MAPT/21953N	7	2	0	1	0	2	0	5	0	0	10	1	0	0	0	0	0	0	31	3	0	0	0	0	0	2	1	0	2	0	0	0	0	0	0	0	0	0	0	0	0	0	0	0	0	0	0	0	0
MAPT/24569N	1	3	0	0	2	7	0	2	0	0	1	5	0	0	0	0	0	5	0	0	0	0	0	0	0	0	1	0	2	0	0	0	0	0	0	0	0	0	0	0	0	0	0	0	0	0	0	0	0
MAPT/66918N	4	4	0	0	2	4	0	3	0	0	0	1	0	0	0	0	0	4	8	0	0	0	0	0	0	1	0	0	1	0	0	0	0	0	0	0	0	0	0	0	0	2	0	0	0	0	0	0	0
MAPT/67634N	772	1251	42	36	1116	1469	349	377	203	175	239	265	20	14	104	62	152	310	93	195	6	1	5	6	7	317	122	2	619	10	9	0	2	4	5	1	8	2	14	6	8	17	11	20	12	0	0	7	2
MAPT/83688N	2	2	0	0	3	17	0	0	0	0	0	0	0	0	0	0	0	0	0	10	0	0	0	0	0	0	0	0	3	0	0	0	0	0	0	0	0	0	0	0	0	0	0	0	0	0	0	0	0
MAPT/554402N	0	0	0	0	4	4	0	0	0	0	0	0	0	0	0	0	1	5	0	0	0	0	6	12	0	0	0	0	0	0	0	0	0	6	2	0	0	0	0	0	0	0	10	0	5	0	0	0	0
[truncated: 3 more columns]

## Sheet: DENND1B
ID	SRR27991465	SRR27991466	SRR27991467	SRR27991468	SRR27991469	SRR27991470	SRR27991471	SRR27991472	SRR27991473	SRR27991474	SRR27991475	SRR27991476	SRR27991477	SRR27991478	SRR27991479	SRR27991480	SRR27991481	SRR27991482	SRR27991483	SRR27991484	SRR27991485	SRR27991486	SRR27991487	SRR27991488	SRR27991489	SRR27991490	SRR27991491	SRR27991492	SRR27991493	SRR27991494	SRR27991495	SRR27991496	SRR27991497	SRR27991498	SRR27991499	SRR27991500	SRR27991501	SRR27991502	SRR27991503	SRR27991504	SRR27991505	SRR27991506	SRR27991507	SRR27991508	SRR27991509	SRR27991510	SRR27991511	SRR27991512	SRR27991513
DENND1B/616N	0	0	0	0	0	0	0	0	0	0	0	0	0	0	0	0	0	0	0	0	0	0	0	0	0	0	0	0	0	0	0	0	0	0	0	0	0	0	0	0	0	0	0	0	0	6	0	0	0
DENND1B/742N	21	9	4	7	7	16	2	11	13	17	10	12	14	5	10	15	11	10	18	16	0	3	8	3	1	6	0	1	11	2	3	1	0	4	3	5	1	5	4	4	7	2	23	9	5	0	0	0	2
DENND1B/755N	16	4	7	7	12	12	13	4	5	9	19	18	8	6	4	2	3	18	13	28	7	1	1	6	4	13	4	2	8	11	3	2	0	0	0	1	0	0	2	9	10	16	0	8	1	0	0	0	0
DENND1B/887N	11	10	3	7	6	17	16	8	18	7	11	14	8	5	15	5	3	22	18	12	0	1	2	1	0	12	2	3	11	2	4	5	0	3	2	2	4	3	6	1	9	7	9	5	0	0	0	0	0
DENND1B/926N	17	8	4	1	3	13	16	7	9	6	5	8	7	1	5	9	2	23	0	23	4	1	1	3	4	9	8	1	5	5	2	0	1	3	1	1	1	0	6	2	1	7	0	4	2	4	1	0	0
DENND1B/1311N	3	0	0	0	1	6	7	0	2	0	2	6	1	0	0	1	0	6	0	0	0	0	5	0	1	1	0	6	1	1	0	2	0	4	0	2	3	3	2	0	1	4	0	0	2	3	0	0	0
DENND1B/1963N	15	9	0	5	2	8	10	8	16	16	15	17	7	6	5	8	7	26	0	10	2	2	3	3	7	4	4	4	12	2	3	1	3	0	1	0	6	11	13	1	12	14	15	16	10	0	0	4	1
DENND1B/2206N	15	15	8	7	12	20	19	13	21	6	3	12	14	5	16	14	7	24	0	0	3	7	1	6	6	30	3	5	11	3	0	0	3	0	3	6	0	6	2	2	13	13	6	4	13	0	2	0	1
DENND1B/2868N	21	7	4	2	6	12	10	9	10	8	7	16	11	7	12	6	9	10	75	5	0	0	3	0	3	10	7	5	18	2	1	2	0	1	0	3	7	3	2	0	7	9	0	11	1	3	0	0	2
DENND1B/4291N	0	0	0	0	0	0	0	0	6	0	0	0	0	1	0	0	0	0	0	0	0	0	0	0	0	2	0	0	1	0	0	0	0	0	0	0	0	0	0	1	0	0	0	0	0	0	0	0	0
DENND1B/4756N	14	6	2	0	4	7	5	9	2	5	12	10	2	4	1	0	14	21	13	9	0	1	1	6	1	2	0	5	2	6	2	3	0	1	7	2	1	1	10	0	6	2	0	1	2	0	0	0	1
DENND1B/4906N	22	11	7	9	7	22	10	11	24	14	11	16	13	6	17	11	4	23	18	19	0	3	7	3	1	10	2	3	16	2	6	4	0	5	1	3	5	5	6	2	5	6	6	8	4	0	0	0	1
DENND1B/5120N	1	0	0	0	2	4	7	0	3	0	1	3	0	0	0	1	0	0	0	0	0	0	5	0	0	2	0	3	3	4	0	1	0	7	0	0	0	2	1	0	0	1	0	0	2	0	0	0	0
DENND1B/5682N	10	11	1	1	3	8	9	7	5	3	6	17	5	5	2	1	12	13	13	12	0	1	2	1	2	10	0	3	7	1	1	2	0	0	5	4	1	0	6	0	8	3	3	1	0	0	0	0	0
DENND1B/5984N	13	11	0	1	9	7	8	5	12	4	11	17	8	4	2	3	4	19	48	4	4	1	2	2	1	9	0	6	9	4	3	2	0	6	0	1	6	5	3	1	8	7	6	24	0	3	0	0	4
DENND1B/6248N	12	6	0	1	7	8	3	13	6	6	1	8	8	4	2	9	16	11	0	14	0	1	3	3	0	6	0	0	4	3	3	0	0	2	2	6	4	8	5	3	7	1	17	4	1	0	4	0	1
DENND1B/6491N	9	8	0	0	7	6	4	7	8	3	6	12	13	9	9	10	5	12	95	7	0	0	0	2	1	8	7	0	5	0	1	1	0	0	0	1	3	1	0	0	11	5	0	15	1	6	0	0	3
DENND1B/11739N	8	9	1	1	11	10	9	12	2	14	19	5	3	5	7	2	15	31	0	18	4	3	1	11	3	4	1	4	13	7	1	2	4	2	6	3	2	3	5	2	11	8	3	4	4	0	0	0	0
DENND1B/11954N	21	11	4	2	17	13	23	21	12	13	18	10	3	10	4	10	12	36	13	16	5	1	8	4	4	4	4	7	18	3	6	0	0	2	1	1	3	8	3	6	8	13	8	11	4	0	4	0	0
DENND1B/13667N	8	11	0	3	3	3	11	5	16	0	14	18	4	2	1	3	2	15	0	0	4	0	0	0	2	6	2	4	7	3	2	2	0	4	0	1	9	6	4	1	9	9	0	24	2	0	0	0	4
DENND1B/24951N	26	19	6	3	9	10	20	8	17	7	12	18	17	7	10	3	14	25	27	18	0	0	4	4	3	15	4	4	16	0	1	1	0	1	1	2	2	4	2	0	8	14	9	2	1	0	0	0	0
DENND1B/27010N	12	11	2	1	4	15	13	11	9	12	9	7	7	2	7	8	6	23	0	17	2	1	1	3	2	8	3	3	6	6	2	0	1	2	1	1	0	0	5	0	11	1	15	4	0	0	0	0	0
DENND1B/30039N	14	11	1	2	15	14	9	22	10	8	10	11	3	8	1	8	21	21	13	13	3	0	8	2	2	12	5	0	11	3	5	0	0	3	1	3	4	9	7	4	13	1	17	12	8	0	4	0	0
DENND1B/36378N	0	0	0	1	0	0	0	1	0	0	0	1	0	0	0	0	0	1	18	0	0	0	0	0	0	0	0	0	2	0	0	0	0	0	0	0	0	0	0	0	0	0	0	0	0	0	0	0	0
DENND1B/37071N	5	6	3	0	0	1	8	1	10	1	3	3	7	2	6	8	4	7	0	3	1	5	0	0	0	15	2	4	5	2	5	0	0	0	0	0	0	1	3	4	16	2	0	6	6	0	1	4	1
DENND1B/40861N	15	13	0	5	2	11	12	7	8	16	16	15	9	8	4	6	13	20	0	6	1	0	4	3	6	7	2	1	14	6	3	1	3	1	0	0	4	9	13	1	14	14	15	12	7	0	0	5	0
DENND1B/54277N	0	0	0	0	0	0	0	0	0	0	0	0	0	0	0	0	0	0	0	6	0	0	0	0	0	0	0	0	0	0	0	0	0	0	0	0	0	0	0	0	0	0	0	0	0	0	0	0	0
DENND1B/57793N	10	11	2	3	6	13	8	5	2	8	10	10	9	7	7	4	13	20	0	0	1	4	2	4	5	10	1	1	8	6	1	1	2	2	3	3	1	6	3	0	10	12	6	2	3	0	1	1	0
DENND1B/259184N	0	0	0	0	0	0	0	0	0	0	0	0	0	0	0	0	0	0	0	0	0	0	0	0	0	0	0	0	0	0	0	0	0	0	0	0	0	0	0	0	0	0	0	6	0	0	0	0	0
[truncated: 3 more columns]

## Sheet: RAB35
ID	SRR27991465	SRR27991466	SRR27991467	SRR27991468	SRR27991469	SRR27991470	SRR27991471	SRR27991472	SRR27991473	SRR27991474	SRR27991475	SRR27991476	SRR27991477	SRR27991478	SRR27991479	SRR27991480	SRR27991481	SRR27991482	SRR27991483	SRR27991484	SRR27991485	SRR27991486	SRR27991487	SRR27991488	SRR27991489	SRR27991490	SRR27991491	SRR27991492	SRR27991493	SRR27991494	SRR27991495	SRR27991496	SRR27991497	SRR27991498	SRR27991499	SRR27991500	SRR27991501	SRR27991502	SRR27991503	SRR27991504	SRR27991505	SRR27991506	SRR27991507	SRR27991508	SRR27991509	SRR27991510	SRR27991511	SRR27991512	SRR27991513
RAB35/94N	367	258	91	61	178	225	244	227	273	156	126	132	215	180	259	195	203	149	97	116	174	201	180	161	182	159	136	179	288	163	188	150	166	160	171	244	160	192	124	202	130	90	78	169	127	55	222	139	170
RAB35/124N	0	0	1	0	0	0	6	0	0	0	0	0	0	0	0	0	2	0	0	0	2	0	2	0	1	0	0	2	2	0	2	0	1	1	2	1	0	0	0	1	0	0	0	0	0	0	5	1	11
RAB35/163N	0	0	0	0	0	0	0	0	0	0	0	0	0	0	0	0	0	0	0	10	0	0	0	0	0	0	0	0	0	0	0	0	0	0	0	0	0	0	0	0	0	0	0	0	0	0	0	0	0
RAB35/1091N	0	0	0	1	0	0	0	0	0	0	0	0	0	2	0	0	0	0	0	0	1	0	1	0	0	0	0	0	0	0	0	0	0	0	0	1	0	0	0	0	0	0	0	0	0	20	0	1	0
RAB35/1244N	0	0	6	0	0	0	0	0	3	2	0	0	0	0	4	0	0	0	0	0	0	1	0	0	1	0	0	0	0	0	0	0	0	0	0	0	0	0	0	0	0	0	0	0	2	0	0	0	0
RAB35/1437N	537	364	169	135	268	288	300	313	337	195	144	177	285	223	406	234	258	161	150	132	224	187	208	172	189	194	188	208	448	188	189	167	186	212	179	242	219	226	161	250	119	140	146	159	138	37	233	128	206
RAB35/1656N	14	10	0	3	1	15	1	4	6	8	7	2	6	8	13	9	4	1	0	0	2	15	12	4	3	9	1	1	9	1	5	8	8	3	8	5	0	5	5	10	7	5	9	1	3	17	5	0	4
RAB35/4467N	375	364	81	80	200	285	140	238	185	161	116	128	240	242	217	158	208	149	169	186	208	265	237	197	226	161	118	173	312	216	190	133	159	233	219	206	149	162	119	171	124	117	121	164	113	33	208	107	207
RAB35/4471N	13	5	0	0	4	11	8	3	2	2	2	1	2	4	0	1	3	4	0	1	2	1	1	1	1	3	4	5	11	3	1	9	3	1	5	0	3	7	4	6	0	0	0	0	0	0	1	5	1
RAB35/4671N	326	297	81	60	184	267	233	218	205	163	133	145	251	205	266	203	198	143	260	134	174	220	190	185	198	175	135	198	281	188	188	148	184	215	201	217	160	183	152	189	144	120	118	165	138	57	244	151	198
RAB35/7566N	0	0	2	0	0	0	0	0	0	0	0	0	0	0	0	0	0	0	0	0	0	0	0	0	0	0	0	0	0	0	0	0	0	0	0	0	0	0	0	0	0	0	0	0	0	0	0	0	6
RAB35/7802N	5	6	2	2	2	0	3	2	0	0	2	0	2	5	3	0	0	1	0	0	1	4	2	8	4	3	0	0	3	2	4	0	1	2	4	0	8	2	2	4	0	0	0	4	3	0	5	12	0
RAB35/8131N	372	308	126	93	218	272	170	255	198	166	100	106	237	214	254	161	249	105	125	149	202	271	189	175	189	176	136	162	306	176	161	127	144	179	175	165	121	127	108	123	131	119	106	120	78	26	160	108	151
RAB35/8228N	1	1	0	0	5	0	0	0	0	0	0	0	0	0	6	0	1	2	0	0	0	0	0	0	0	0	0	0	0	0	0	2	0	0	0	0	0	0	0	0	1	0	0	0	0	0	0	0	0
RAB35/9262N	0	0	0	7	0	0	0	0	0	0	0	0	0	0	0	0	0	0	0	4	0	0	0	0	0	0	2	0	0	0	0	0	0	0	0	0	0	0	0	0	0	0	0	1	0	0	0	0	0
RAB35/98458N	0	0	0	0	0	0	0	0	0	0	0	0	0	0	0	0	0	0	0	0	0	0	0	0	0	0	0	0	0	0	0	0	0	0	0	0	0	0	0	0	0	0	0	0	0	10	0	0	0
[truncated: 3 more columns]

## Sheet: SNCA
ID	SRR27991465	SRR27991466	SRR27991467	SRR27991468	SRR27991469	SRR27991470	SRR27991471	SRR27991472	SRR27991473	SRR27991474	SRR27991475	SRR27991476	SRR27991477	SRR27991478	SRR27991479	SRR27991480	SRR27991481	SRR27991482	SRR27991483	SRR27991484	SRR27991485	SRR27991486	SRR27991487	SRR27991488	SRR27991489	SRR27991490	SRR27991491	SRR27991492	SRR27991493	SRR27991494	SRR27991495	SRR27991496	SRR27991497	SRR27991498	SRR27991499	SRR27991500	SRR27991501	SRR27991502	SRR27991503	SRR27991504	SRR27991505	SRR27991506	SRR27991507	SRR27991508	SRR27991509	SRR27991510	SRR27991511	SRR27991512	SRR27991513
SNCA/172N	0	0	2	0	2	2	2	0	4	0	0	0	0	0	4	0	2	2	0	0	0	0	0	0	0	0	3	0	0	0	0	0	5	1	1	0	0	0	7	0	0	0	0	0	2	0	0	0	0
SNCA/199N	0	0	0	0	0	0	0	0	0	0	6	13	0	0	0	0	0	9	0	0	0	0	0	0	0	0	0	0	0	0	0	0	0	0	2	0	0	0	0	0	17	38	0	0	0	0	0	0	0
SNCA/239N	0	0	0	0	0	0	0	0	0	0	5	11	0	0	0	0	0	0	0	4	0	0	1	0	0	0	0	0	0	0	0	0	0	2	0	0	0	0	0	0	14	11	0	0	0	0	0	0	1
SNCA/434N	1	3	0	1	1	8	0	10	2	0	0	0	2	1	2	0	2	0	0	0	0	0	0	0	0	1	0	0	0	0	0	0	0	0	0	0	0	0	0	0	0	0	0	0	0	0	0	0	0
SNCA/921N	0	2	0	3	0	6	0	0	0	0	0	0	0	0	2	0	0	0	0	0	0	0	0	0	0	0	0	0	0	0	0	0	0	0	0	0	0	0	0	0	0	0	0	0	0	0	0	0	0
SNCA/1050N	53	289	35	26	264	341	47	39	58	100	65	44	43	39	75	31	28	47	91	52	8	12	10	14	2	122	30	6	34	3	12	2	11	4	4	4	5	8	2	3	4	2	0	4	0	5	3	1	4
SNCA/1269N	95	210	365	429	190	230	62	73	126	120	72	64	157	150	97	92	70	77	27	74	45	57	47	55	44	285	288	39	58	57	74	30	54	28	35	40	33	41	44	43	48	58	39	32	35	22	20	15	29
SNCA/1405N	2	2	0	2	6	5	1	1	4	7	0	2	7	6	13	0	2	0	0	0	3	0	2	0	0	0	2	2	6	4	1	0	2	1	4	2	6	1	0	0	0	1	0	0	0	0	0	1	0
SNCA/1514N	0	0	0	0	0	0	0	0	1	0	10	13	0	0	0	0	0	0	0	9	0	0	0	0	0	0	0	0	1	0	0	0	0	1	0	0	0	0	1	0	4	9	0	0	0	0	0	0	0
SNCA/1820N	0	0	0	0	0	0	0	0	1	0	6	7	0	0	0	0	1	3	0	2	0	0	1	0	0	0	0	0	0	0	0	0	0	0	0	0	0	0	1	0	13	7	0	0	0	0	0	0	0
SNCA/2533N	177	445	253	423	426	519	143	137	214	174	128	141	224	200	163	82	157	157	36	151	41	66	71	63	45	388	216	67	147	63	68	60	36	22	46	24	50	50	82	37	30	66	41	14	36	88	19	33	19
SNCA/2559N	4	23	1	2	19	25	1	10	0	2	1	1	2	6	9	4	1	2	0	0	2	1	1	0	3	9	2	0	1	3	1	3	3	1	1	1	1	3	2	0	0	0	0	0	0	0	0	2	0
SNCA/3323N	0	0	0	0	0	0	0	0	0	0	0	0	0	0	0	0	0	0	0	0	0	0	0	0	0	0	0	0	0	0	0	0	0	0	0	0	0	0	0	0	2	6	0	0	0	0	0	0	0
SNCA/5754N	146	450	382	540	456	508	123	154	210	128	126	137	174	184	130	107	126	142	97	155	39	48	59	24	47	366	250	47	119	38	57	40	64	30	28	21	44	40	43	32	25	35	17	27	37	22	26	23	23
SNCA/5951N	0	0	0	0	0	0	0	0	0	0	1	13	0	0	0	0	0	5	0	0	2	0	0	0	0	0	0	0	0	0	0	0	0	0	0	0	0	0	1	0	17	7	0	0	0	0	0	0	0
SNCA/7362N	127	412	316	464	511	530	124	142	209	152	136	179	177	203	158	118	151	149	98	174	42	57	52	31	47	420	280	47	98	41	58	35	76	33	28	31	47	39	47	36	33	38	39	26	46	20	25	27	17
SNCA/7928N	0	0	0	0	0	0	0	0	0	0	0	0	0	0	0	0	0	0	0	0	0	0	0	0	0	0	0	0	0	0	0	0	0	0	0	0	0	0	0	0	2	0	0	0	0	0	0	0	0
SNCA/9600N	0	0	0	0	0	0	0	0	0	0	10	7	0	0	0	0	0	6	0	15	0	0	0	0	0	0	0	0	0	0	1	0	2	0	0	0	0	0	3	0	12	16	0	0	0	0	0	0	0
SNCA/10971N	0	0	0	0	0	0	0	0	0	0	0	3	0	0	0	0	0	0	0	0	0	0	0	0	0	0	0	0	0	0	0	0	0	0	0	0	0	0	0	0	2	7	0	0	0	0	0	0	0
SNCA/21294N	0	0	0	0	0	0	0	0	0	0	0	0	0	0	0	0	0	0	0	13	0	0	0	0	0	0	0	0	0	0	0	0	0	0	0	0	0	0	0	0	0	0	0	0	0	0	0	0	0
SNCA/28420N	0	0	0	0	0	0	0	0	1	2	10	5	0	0	0	0	0	9	0	0	1	1	2	5	2	0	0	1	0	4	2	0	1	0	1	0	2	0	12	2	55	56	0	0	0	2	0	0	0
SNCA/34978N	0	0	0	0	0	0	0	0	0	0	0	0	0	0	0	0	0	0	0	0	0	0	0	0	0	0	0	0	0	0	0	0	0	0	0	0	0	0	0	0	11	1	0	0	0	0	0	0	0
SNCA/38141N	0	0	0	0	0	0	0	0	1	0	6	9	0	0	0	0	0	1	0	3	0	0	0	0	0	0	0	0	0	0	0	0	0	0	0	1	0	0	1	0	7	15	0	0	0	0	0	0	0
SNCA/38145N	0	0	0	0	0	0	0	0	0	0	0	0	0	0	0	0	0	0	0	6	1	0	0	0	0	0	0	0	0	0	0	0	0	0	0	0	0	0	0	0	2	2	0	0	0	0	0	0	0
SNCA/92968N	185	469	328	413	490	576	164	163	285	224	112	136	254	218	237	117	172	153	74	133	39	56	66	53	44	443	285	53	163	56	46	56	36	23	40	24	38	28	65	28	30	56	46	12	34	57	25	26	14
SNCA/95585N	2	10	48	45	4	2	2	0	1	2	6	2	5	4	1	2	1	1	0	6	1	0	0	0	2	10	13	0	0	0	0	0	0	0	0	0	0	0	0	0	0	4	0	0	0	0	0	0	0
[truncated: 3 more columns]

## Sheet: GAPDH
ID	SRR27991465	SRR27991466	SRR27991467	SRR27991468	SRR27991469	SRR27991470	SRR27991471	SRR27991472	SRR27991473	SRR27991474	SRR27991475	SRR27991476	SRR27991477	SRR27991478	SRR27991479	SRR27991480	SRR27991481	SRR27991482	SRR27991483	SRR27991484	SRR27991485	SRR27991486	SRR27991487	SRR27991488	SRR27991489	SRR27991490	SRR27991491	SRR27991492	SRR27991493	SRR27991494	SRR27991495	SRR27991496	SRR27991497	SRR27991498	SRR27991499	SRR27991500	SRR27991501	SRR27991502	SRR27991503	SRR27991504	SRR27991505	SRR27991506	SRR27991507	SRR27991508	SRR27991509	SRR27991510	SRR27991511	SRR27991512	SRR27991513
GAPDH/22N	0	0	0	0	0	0	0	0	0	0	0	0	0	0	0	0	0	0	0	0	0	0	0	0	0	0	2	0	0	0	0	0	0	0	0	0	0	0	0	0	1	4	16	0	0	0	0	1	0
GAPDH/23N	0	0	1	2	0	0	0	0	0	0	0	0	0	0	0	0	0	0	0	0	0	0	0	0	0	0	0	0	0	0	0	0	0	0	0	0	0	0	0	0	0	0	0	1	0	7	0	0	0
GAPDH/24N	0	0	0	0	0	0	0	0	0	0	0	0	0	0	0	0	0	1	0	0	0	0	0	0	0	0	0	0	0	0	0	0	0	0	0	0	0	0	0	0	0	0	0	0	0	4	0	6	0
GAPDH/27N	0	2	0	1	0	0	1	1	2	2	0	0	4	2	1	4	2	0	0	0	4	1	0	1	0	0	1	0	0	0	0	0	0	0	1	0	0	2	0	0	1	0	0	7	5	2	0	0	0
GAPDH/34N	0	0	0	0	0	0	0	4	0	0	0	0	0	0	0	0	0	0	0	9	0	0	0	0	0	0	0	0	0	0	0	0	0	0	0	0	0	0	0	0	0	0	0	0	0	0	0	0	0
GAPDH/51N	0	0	0	0	0	0	0	0	0	1	0	0	6	0	0	0	0	0	0	0	0	0	0	0	0	0	0	0	0	0	0	0	0	0	0	0	0	0	0	0	0	0	0	0	0	0	0	0	0
GAPDH/60N	0	0	0	95	0	0	0	0	0	0	0	0	0	109	0	0	0	0	0	0	0	0	0	0	0	0	0	0	0	0	0	0	0	0	232	0	0	0	0	0	0	0	0	0	0	0	0	0	0
GAPDH/69N	0	0	1	0	0	0	0	3	0	2	0	2	4	0	0	7	2	1	0	0	0	0	0	0	0	0	4	0	0	0	1	3	0	0	0	0	0	3	0	5	0	2	0	0	0	0	0	0	0
GAPDH/72N	0	0	0	0	0	0	0	0	0	0	1	2	2	0	0	2	0	0	0	0	0	0	0	0	0	0	0	1	0	0	0	1	0	0	0	0	0	1	1	2	0	0	594	3	0	624	2	601	1
GAPDH/76N	65	277	33	182	34	77	26	28	28	48	133	109	111	363	52	91	41	202	105	113	354	379	614	499	264	32	83	130	64	304	206	216	385	267	252	174	117	101	89	125	284	255	415	339	429	291	425	489	414
GAPDH/90N	8307	19162	22466	24662	9515	11751	23282	25887	27706	22159	12134	14966	35012	31647	37316	27212	32439	12495	13176	10926	56999	59903	61783	57996	54071	12661	34194	47342	6894	51894	53293	57017	59609	52813	52835	52323	55093	54978	46700	55014	35404	29158	41869	46785	44731	50097	38083	36687	39834
GAPDH/91N	0	0	0	1	2	0	0	1	0	1	1	0	1	1	2	3	0	3	0	0	3	0	2	0	0	0	0	1	1	1	2	1	1	1	1	0	1	1	1	0	2	0	2	0	4	5	0	7	5
GAPDH/92N	4268	8682	12978	14701	4331	5300	11099	11736	13461	10228	6677	8378	16426	14114	17927	11822	16166	6974	7170	6433	22519	24049	26441	23990	21332	6050	15510	18984	3537	20341	21359	23329	24224	20190	20477	22435	22601	25713	21018	25347	17616	14289	21522	24521	23332	29649	17996	18218	17103
GAPDH/93N	0	0	0	0	0	0	0	2	0	1	0	0	0	0	0	0	0	0	0	0	0	0	0	0	0	0	0	0	0	0	0	0	0	0	0	0	0	0	0	0	1	2	0	0	0	6	0	1	2
GAPDH/94N	0	0	0	3	0	0	0	0	0	0	0	0	2	0	0	0	0	0	0	0	0	0	0	0	1	0	0	0	0	0	0	0	0	0	0	0	0	0	0	0	3	0	0	0	0	7	0	0	0
GAPDH/95N	0	0	0	0	0	0	0	0	0	0	0	0	0	0	0	0	0	0	0	0	0	0	1	0	0	0	2	0	0	0	0	0	0	0	0	0	1	0	0	0	0	6	0	0	2	0	0	0	0
GAPDH/96N	0	0	5	9	0	8	2	0	0	0	0	0	1	0	2	0	6	3	0	4	5	1	2	1	2	5	9	0	0	2	1	1	7	1	1	2	2	3	0	11	0	2	3	5	1	3	3	6	1
GAPDH/102N	0	3	3	1	0	0	0	4	4	0	0	3	10	8	3	6	0	2	0	0	8	6	9	10	4	0	8	10	1	4	8	12	7	7	1	7	13	2	6	6	6	1	8	8	0	5	6	0	20
GAPDH/104N	5815	12115	17523	27302	4794	7184	10827	12854	13632	10815	6416	7168	17852	19416	17848	13617	16228	6807	6446	5256	29436	31011	32705	29614	27354	6324	17431	22628	4810	26431	30032	29390	34801	27312	26313	24353	23520	24378	20960	24214	21980	18497	21853	30975	31131	56873	24886	25625	24085
GAPDH/105N	0	1	4	0	2	0	0	0	0	2	0	0	2	0	0	0	0	0	0	0	1	0	1	0	1	0	0	1	0	0	1	1	0	0	3	2	0	1	0	3	1	2	0	6	4	94	2	0	1
GAPDH/106N	0	1	0	0	1	0	0	1	0	0	0	0	0	0	0	0	0	0	0	0	0	0	0	0	0	0	0	1	0	0	1	2	0	0	0	1	0	0	0	0	0	0	0	2	0	28	0	0	0
GAPDH/107N	2	1	3	11	0	5	0	0	0	1	0	0	0	0	0	3	0	0	0	0	2	0	5	2	1	3	0	2	0	5	3	5	1	0	3	2	4	0	0	3	4	5	0	2	5	32	1	1	0
GAPDH/114N	0	0	0	0	0	0	0	0	2	0	0	0	0	0	0	0	0	0	0	0	0	0	0	0	0	0	0	0	0	0	0	0	0	0	0	0	0	0	0	0	0	2	8	0	0	0	0	0	0
GAPDH/121N	2	0	6	0	1	0	0	1	0	0	0	3	2	1	7	2	5	0	0	0	2	1	4	0	5	0	0	2	2	2	0	0	4	1	1	1	0	0	0	0	0	0	0	2	0	0	0	0	1
GAPDH/128N	0	0	2	0	0	0	3	0	0	6	0	0	3	1	4	6	0	0	0	0	6	1	2	0	3	0	0	4	0	0	0	0	0	3	0	1	1	0	1	5	0	0	5	2	1	0	1	1	0
GAPDH/129N	3566	9907	6435	10062	3640	5267	7756	8876	9283	8021	6526	7785	13031	15751	12660	10185	10947	7357	7366	6142	29887	30423	33179	30943	26623	4470	12408	21531	3002	25987	25213	27335	30360	26017	24953	25056	23712	23623	20571	25206	19259	15796	21596	25478	23410	25084	20396	21011	21895
GAPDH/130N	0	0	0	0	0	0	0	0	0	0	0	0	0	0	0	0	0	0	0	1	0	0	1	0	0	0	2	0	0	0	0	0	0	0	0	0	0	0	0	0	0	0	0	6	0	49	0	0	0
GAPDH/132N	0	0	0	0	0	0	0	0	0	0	0	0	0	0	0	0	0	0	0	0	0	0	0	0	1	0	0	0	0	0	0	0	0	0	0	0	0	0	0	0	0	0	0	0	1	8	0	0	0
GAPDH/144N	0	2	0	0	0	0	0	0	0	0	0	0	0	0	0	0	0	0	0	0	0	1	5	0	0	0	0	0	0	2	3	4	1	0	1	0	0	0	0	0	0	0	0	6	0	0	0	0	0
GAPDH/148N	16	36	24	43	7	15	65	22	68	41	17	20	131	80	76	30	65	18	0	24	115	85	166	129	107	25	61	53	22	105	69	77	82	90	67	69	72	62	55	89	60	54	162	183	228	214	77	60	61
GAPDH/155N	24	46	18	112	7	10	9	9	9	14	26	39	15	53	14	18	23	47	58	27	73	85	102	78	44	6	13	35	27	60	62	54	95	82	56	53	48	46	39	63	107	78	116	158	134	255	111	138	77
GAPDH/161N	0	0	2	0	0	0	0	0	0	0	0	0	0	0	0	0	0	0	0	0	0	0	0	0	0	0	0	0	0	0	0	0	0	0	0	0	0	0	0	0	0	0	0	0	0	7	0	0	0
GAPDH/174N	0	0	6	5	0	0	0	0	0	2	0	0	0	0	0	0	1	0	0	0	0	0	0	0	1	0	0	0	0	0	0	0	0	0	0	1	0	0	0	2	0	0	0	0	0	0	2	0	0
GAPDH/182N	0	0	0	0	0	0	0	2	0	0	0	6	0	0	1	0	0	0	0	0	0	0	0	0	0	0	0	0	0	0	0	0	0	0	0	0	0	0	0	0	0	0	0	0	0	0	0	0	0
GAPDH/186N	0	0	0	0	0	0	0	116	0	0	0	0	0	98	0	103	0	0	0	0	1	0	0	0	0	0	3	0	0	0	0	2	0	0	0	0	0	0	0	0	0	0	0	2	0	0	2	0	0
GAPDH/193N	4413	9773	10597	15686	4397	5816	10804	11523	12479	10271	6875	8442	16407	15468	16897	11714	15601	7247	8099	6360	26304	27237	29179	26651	24729	5939	15625	22699	3706	23222	25152	26625	28698	23893	22982	25510	25519	27984	24111	27768	20105	16369	23574	28182	26538	35453	20728	20791	20709
GAPDH/194N	0	0	0	0	0	0	0	0	0	0	0	0	1	0	0	0	0	0	0	0	0	0	0	0	0	0	0	2	0	0	0	0	0	0	0	0	0	0	0	0	0	0	0	4	1	22	0	0	0
GAPDH/200N	1	0	1	0	0	1	2	0	0	1	0	0	0	1	0	1	0	0	0	0	0	0	0	0	0	0	0	1	0	0	0	0	1	0	2	0	2	0	0	5	0	0	9	0	0	0	0	0	0
GAPDH/223N	0	0	0	0	0	0	0	0	0	0	0	0	1	0	0	0	0	0	0	0	0	0	0	1	0	0	0	0	0	0	0	0	0	0	0	1	0	0	1	0	0	0	0	9	0	6	0	0	0
GAPDH/224N	0	0	0	0	0	0	0	0	0	0	0	0	0	0	0	0	4	0	0	0	0	0	0	0	0	0	0	0	0	0	0	0	0	0	0	0	0	0	0	0	0	0	92	0	0	0	0	0	0
GAPDH/235N	0	1	4	1	0	0	6	0	1	0	0	0	3	0	2	0	0	0	0	0	2	0	0	0	0	0	4	1	0	1	0	2	0	0	2	0	0	0	0	0	3	0	7	0	0	0	0	0	1
GAPDH/240N	1970	6082	3610	4992	2202	3341	5597	6205	6182	5166	3446	3724	8670	9875	8578	7022	7858	4024	3387	3072	17682	18602	18535	17902	15773	2979	8170	12723	1781	15687	15234	15814	17093	16651	15876	14402	13863	13625	12124	14699	7526	6220	10576	9663	9358	8242	11453	10764	12252
GAPDH/241N	0	0	0	0	0	0	0	0	0	0	0	0	0	0	0	0	0	0	0	0	0	0	0	0	2	0	0	0	0	0	0	0	0	1	0	0	0	1	0	0	0	2	0	0	0	10	0	0	0
GAPDH/254N	2	0	0	0	0	1	0	2	0	0	0	0	0	2	6	0	0	0	0	0	0	1	1	0	0	0	1	0	1	1	0	5	0	0	2	1	2	0	0	0	0	0	0	0	0	0	0	0	0
GAPDH/270N	0	0	0	0	0	0	0	0	0	0	0	0	0	0	0	0	0	0	0	0	0	0	0	2	0	0	1	0	0	0	0	0	0	0	0	0	0	2	0	0	0	0	0	0	0	0	10	0	0
GAPDH/320N	0	0	0	0	0	0	0	6	0	0	0	0	0	1	0	0	0	0	0	0	0	0	0	1	0	0	0	0	0	0	0	0	0	2	0	2	0	0	1	0	0	0	0	1	0	0	0	0	0
GAPDH/350N	0	0	0	0	0	0	0	0	0	0	0	0	0	0	0	0	0	0	0	38	0	259	0	0	176	0	0	0	0	0	0	0	173	0	0	0	0	0	0	0	0	0	0	0	0	0	217	0	0
GAPDH/352N	0	0	0	0	0	0	0	0	0	0	0	0	0	0	0	0	0	0	0	0	0	0	0	239	0	0	0	0	0	0	0	0	0	0	0	0	0	0	0	0	0	0	0	0	0	0	0	0	0
GAPDH/364N	0	97	0	133	0	41	0	0	0	0	0	0	0	0	129	0	0	0	0	0	0	0	0	0	0	0	111	0	0	188	0	0	144	0	0	0	0	76	0	110	0	0	0	0	0	0	0	0	0
GAPDH/372N	0	0	0	0	0	0	1	2	0	0	0	0	0	0	0	0	0	0	0	0	0	0	0	0	0	0	0	0	0	0	0	0	0	0	0	0	0	0	0	0	0	0	0	6	0	0	0	0	0
GAPDH/416N	0	0	0	2	0	0	3	0	0	2	0	0	5	1	0	1	2	0	0	0	1	0	3	1	0	0	9	0	0	0	1	1	2	0	0	2	0	0	6	0	3	0	0	1	0	0	5	0	0
GAPDH/486N	0	1	7	2	3	4	3	4	2	0	4	0	6	0	5	7	5	0	0	0	1	5	1	1	0	1	4	0	0	1	0	2	2	3	1	0	0	0	1	0	0	1	0	2	1	4	0	0	0
GAPDH/531N	0	0	1	0	0	0	0	0	0	0	0	0	0	1	0	0	0	0	0	0	4	5	5	2	3	0	2	7	0	6	5	2	1	0	2	2	3	1	0	7	1	0	0	0	0	5	1	0	0
GAPDH/594N	0	0	0	0	0	0	0	0	2	0	0	0	0	0	7	0	0	0	0	0	0	0	0	0	0	0	0	0	0	0	0	0	1	0	0	0	0	0	0	0	0	0	0	0	0	0	0	0	0
GAPDH/596N	0	0	0	0	0	0	0	0	0	0	0	0	0	0	0	0	0	0	0	0	0	0	0	0	0	0	0	0	0	0	103	0	0	0	0	0	0	0	0	0	0	0	0	0	0	0	0	0	0
GAPDH/618N	0	0	0	0	0	0	0	0	0	0	0	0	0	0	0	0	0	0	0	0	0	0	0	0	0	0	0	0	0	0	0	0	0	0	0	0	0	0	0	0	0	0	8	0	0	0	0	0	0
GAPDH/660N	0	0	0	2	0	0	0	0	0	0	0	0	10	0	0	0	0	0	0	0	2	0	2	0	0	0	0	0	0	0	0	0	1	0	0	0	0	0	0	0	0	1	0	4	0	0	0	0	1
GAPDH/710N	0	0	1	6	0	0	2	3	0	0	0	0	4	0	4	4	0	0	0	0	4	5	8	0	5	0	2	0	1	5	6	2	2	4	8	8	1	6	6	3	3	3	0	7	3	2	9	1	0
GAPDH/725N	0	0	0	0	0	0	0	0	0	0	0	0	0	0	0	0	0	0	0	0	0	0	0	0	0	0	0	0	0	0	0	0	0	0	0	0	0	0	0	0	0	0	0	0	0	0	0	6	0
GAPDH/762N	0	0	0	0	0	0	0	0	0	0	0	0	0	0	7	0	0	0	0	0	0	0	0	0	0	0	0	0	0	0	0	0	0	0	0	0	0	0	0	0	0	0	0	0	0	0	0	0	0
GAPDH/791N	0	0	0	0	0	0	0	0	0	0	0	0	0	0	10	0	0	0	0	0	0	0	0	0	0	0	0	0	0	0	0	0	0	0	0	0	0	0	0	0	0	0	0	0	0	0	0	0	0
GAPDH/848N	0	0	0	0	0	0	0	0	0	0	0	0	0	0	0	0	0	0	0	0	0	0	0	0	0	0	0	0	0	1	0	0	0	0	1	0	0	0	0	0	0	0	12	0	0	0	0	0	0
GAPDH/884N	0	3	1	5	1	0	0	2	6	0	0	0	2	3	0	2	4	0	0	0	6	1	5	1	4	0	0	0	0	0	3	4	6	0	2	0	5	4	6	3	1	0	5	1	9	0	1	0	5
GAPDH/911N	0	0	0	0	0	0	0	0	1	0	0	0	0	0	0	0	0	0	0	0	0	0	0	0	0	0	0	0	0	1	0	0	0	0	0	0	1427	0	0	0	0	0	0	0	0	0	0	0	0
GAPDH/1024N	2	17	3	4	7	7	7	4	2	0	0	0	12	11	3	2	2	0	0	0	24	22	16	12	16	4	1	14	5	20	26	15	29	27	15	15	15	24	12	25	3	3	6	7	3	0	23	16	26
GAPDH/1087N	0	0	0	0	0	0	0	0	0	1	0	0	0	0	0	0	0	0	0	0	0	0	0	6	0	0	0	0	0	0	0	0	1	0	0	0	0	0	0	0	0	0	0	0	0	0	0	1	0
GAPDH/1429N	2	0	2	0	0	0	0	0	0	0	0	0	0	0	0	1	0	0	0	0	1	0	8	0	0	0	0	0	0	0	0	6	0	1	0	0	1	0	0	1	0	0	0	0	0	0	0	0	0
GAPDH/1632N	3729	9639	9361	10233	4572	5831	12489	13506	13824	11235	4745	5411	17506	15669	19227	14043	17203	5581	4927	4410	26104	27672	28722	27183	23606	6222	17192	18889	3241	23439	22870	23508	26218	24482	23298	20570	19891	19587	17405	20858	12509	10429	15923	16442	16144	14430	17153	16124	18188
GAPDH/1646N	0	0	0	0	4	0	2	0	0	0	1	0	6	1	0	5	3	0	0	5	1	1	5	4	7	0	6	4	0	4	11	1	1	4	4	1	0	2	2	4	0	0	0	0	2	0	0	8	5
GAPDH/1652N	0	0	3	2	0	0	0	2	0	0	0	0	1	0	5	1	0	0	0	0	2	5	3	1	0	0	1	0	0	1	2	5	5	1	7	0	6	1	0	1	0	0	0	0	4	0	0	1	8
GAPDH/1662N	0	0	1	1	0	0	8	0	0	0	0	0	0	1	0	0	0	2	0	0	3	3	0	0	0	0	7	0	0	0	3	7	0	5	2	0	2	0	0	0	0	0	0	1	0	0	0	1	0
GAPDH/1924N	0	0	1	3	0	0	0	0	2	0	0	0	0	0	0	4	4	0	0	0	0	0	6	1	0	0	1	0	0	0	0	1	1	0	0	0	0	0	0	1	0	0	0	2	0	0	3	0	0
GAPDH/2118N	0	0	0	0	0	0	0	0	0	0	0	0	0	0	0	0	0	0	0	0	0	0	0	0	0	0	0	0	0	0	0	0	0	0	0	0	0	0	0	0	0	0	7	0	0	0	0	0	0
GAPDH/3776N	0	0	0	0	0	0	0	0	0	0	0	0	0	0	0	0	0	0	0	0	0	0	0	0	0	0	0	0	0	1	0	0	0	0	1	0	0	0	0	0	0	0	12	0	0	0	0	0	0
GAPDH/24508N	0	0	0	0	0	0	0	0	0	0	0	0	0	0	0	0	0	0	0	0	0	0	1	0	0	0	0	0	0	0	0	1	0	0	0	0	0	2	0	0	0	0	0	0	0	8	0	0	0
GAPDH/79325N	0	0	0	0	0	0	0	0	0	0	0	0	0	0	0	0	0	0	0	0	0	0	0	0	0	0	0	0	0	0	0	0	0	0	0	0	0	0	0	0	0	0	0	13	0	3	0	0	0
GAPDH/123965N	0	0	0	0	0	0	0	0	0	0	0	0	0	0	0	0	0	0	0	0	0	0	0	0	2	0	1	0	0	0	0	1	0	0	0	0	0	0	0	0	0	0	0	0	0	50	0	0	0
GAPDH/127768N	0	0	0	0	0	0	0	0	0	0	0	0	0	0	0	0	0	0	0	0	0	0	0	0	0	0	0	0	0	0	0	0	0	0	0	0	0	0	0	0	0	0	0	0	1	7	0	0	0
GAPDH/160026N	0	0	0	0	0	0	0	0	0	0	0	0	0	0	0	0	0	0	0	0	0	0	0	0	0	0	0	0	0	0	0	0	0	0	0	0	0	0	0	0	1	0	0	0	2	7	0	0	0
GAPDH/216260N	0	0	0	0	0	0	0	0	0	0	0	0	0	0	0	0	0	0	0	0	0	0	1	0	0	0	0	0	0	0	0	1	0	0	0	0	0	2	0	0	0	0	0	0	0	8	0	0	0
GAPDH/264741N	0	0	0	0	0	0	0	0	0	0	0	0	0	0	0	0	0	0	0	0	0	0	0	0	0	0	0	0	0	0	0	0	0	0	0	0	0	0	0	0	0	0	10	0	0	0	0	0	0
[truncated: 3 more columns]
