# Supplementary material for: Investigating Alzheimer’s Disease-Associated Genes Using Differential Splicing Frequency Analysis
Source: Cells. 2026 Jun 15;15(12):1086. doi: 10.3390/cells15121086 (PMC13297122; doi:10.3390/cells15121086)
Supplement: Supplementary file 1 [file cells-15-01086-s001.zip › S2/SRP501458.xlsx]

## Sheet: APP
groiup1	siAANCR	siAANCR	siAANCR+siAP1	siAANCR pool	AANCR-ASO	siAANCR NTC	siAPOE	siAPOE	siAPOE	siAPOE	siAPOE pool	siAPOE NTC
ID	SRR28642657	SRR28642658	SRR28642659	SRR28642660	SRR28642661	SRR28642662	SRR28642663	SRR28642664	SRR28642665	SRR28642666	SRR28642667	SRR28642668
APP/725N	4052	4563	4073	4277	5417	362	347	4300	290	354	261	339
APP/937N	4231	4932	4065	4354	5769	446	393	4337	409	395	340	469
APP/2042N	4043	4789	4314	4409	5792	469	409	4416	361	432	324	423
APP/2598N	3614	3727	3098	3199	4661	364	314	3208	282	330	205	269
APP/5704N	4729	5846	5128	5439	6764	528	440	5032	411	443	295	496
APP/6315N	4564	5625	5149	5390	6537	502	478	5252	433	473	371	488
APP/6663N	5113	4258	3271	3107	6053	593	447	3756	402	423	340	465
APP/7350N	4202	4238	3569	3426	5680	571	432	3691	379	430	318	454
APP/9950N	5024	5340	4460	4385	7114	627	584	4762	561	492	403	531
APP/14067N	75	93	55	83	108	17	12	60	12	14	1	14
APP/14882N	3578	4321	3586	3885	4884	407	379	3760	313	410	251	374
APP/17537N	1681	1573	1108	1125	2149	233	199	1400	164	166	171	212
APP/19314N	5369	4228	2897	2652	5759	515	405	3003	426	392	355	471
APP/21657N	6846	5374	3972	3532	8487	682	642	4815	553	526	463	600
APP/21906N	5312	7455	6004	6506	7856	516	481	6025	454	466	350	467
APP/24423N	21	18	16	22	22	0	0	24	0	2	1	0
APP/28957N	6080	7453	6357	6531	9445	960	802	6631	651	716	561	766
APP/36594N	3297	3822	3545	3618	4519	257	210	3375	217	287	198	255
APP/39362N	210	226	204	170	304	34	26	195	23	10	18	15
APP/42627N	4578	5786	4994	5272	6562	447	394	5187	404	385	359	455
APP/58417N	982	716	507	469	1005	65	53	552	61	54	46	74
Splicing frequency/52804N	0.0126545	0.00848512	0.00720457	0.0065274	0.00958174	0.00756254	0.00711696	0.0074816	0.00896268	0.0075	0.00816906	0.00968967

## Sheet: APOE
ID	SRR28642657	SRR28642658	SRR28642659	SRR28642660	SRR28642661	SRR28642662	SRR28642663	SRR28642664	SRR28642665	SRR28642666	SRR28642667	SRR28642668
APOE/580N	125	33	26	11	81	35	5	38	6	26	11	9
APOE/760N	43	6	6	6	14	7	4	4	2	4	2	0

## Sheet: PSEN1
ID	SRR28642657	SRR28642658	SRR28642659	SRR28642660	SRR28642661	SRR28642662	SRR28642663	SRR28642664	SRR28642665	SRR28642666	SRR28642667	SRR28642668
PSEN1/90N	442	567	473	492	601	33	38	395	30	34	17	30
PSEN1/1889N	767	992	950	1156	1140	47	73	868	59	52	50	75
PSEN1/2518N	664	792	751	774	865	31	36	639	33	49	38	47
PSEN1/5166N	436	494	504	489	572	48	34	450	24	30	28	31
PSEN1/5183N	600	733	697	742	872	56	67	687	52	56	33	58
PSEN1/5296N	600	801	689	851	933	84	78	744	43	62	51	69
PSEN1/5723N	478	702	688	702	692	48	27	584	30	57	36	42
PSEN1/8256N	608	846	824	776	922	91	72	683	63	61	48	66
PSEN1/11211N	228	122	84	74	185	24	15	70	13	17	21	30
PSEN1/13145N	731	1022	1004	1093	1002	86	53	923	41	84	57	73
PSEN1/22690N	283	319	242	340	336	21	33	279	21	28	22	33
PSEN1/22702N	410	507	410	447	521	28	31	478	22	27	28	25

## Sheet: PSEN2
ID	SRR28642657	SRR28642658	SRR28642659	SRR28642660	SRR28642661	SRR28642662	SRR28642663	SRR28642664	SRR28642665	SRR28642666	SRR28642667	SRR28642668
PSEN2/381N	186	103	93	99	157	17	10	91	4	2	7	8
PSEN2/384N	77	61	44	23	67	6	8	56	0	2	10	0
PSEN2/612N	27	33	19	22	31	2	1	21	0	1	3	2
PSEN2/670N	255	300	256	280	337	31	23	264	15	5	11	9
PSEN2/985N	244	183	125	141	202	15	14	170	10	10	13	11
PSEN2/1144N	207	170	138	134	235	14	13	166	4	4	13	4
PSEN2/1298N	158	38	19	8	91	15	9	44	8	2	14	4
PSEN2/1618N	236	197	190	186	251	9	22	151	11	5	11	10
PSEN2/1656N	148	27	18	10	36	30	5	31	7	6	4	10
PSEN2/2162N	129	102	94	57	97	18	13	84	4	0	12	8
PSEN2/2411N	311	301	297	304	395	29	22	259	13	5	10	12
PSEN2/3946N	11	20	25	21	25	0	0	13	0	0	0	2
PSEN2/3960N	235	253	213	228	294	23	13	215	15	28	17	27
PSEN2/6337N	187	52	69	75	95	16	8	79	3	2	5	8

## Sheet: CLU
ID	SRR28642657	SRR28642658	SRR28642659	SRR28642660	SRR28642661	SRR28642662	SRR28642663	SRR28642664	SRR28642665	SRR28642666	SRR28642667	SRR28642668
CLU/102N	58	14	12	6	29	3	0	18	4	0	1	2
CLU/209N	8723	6052	5069	5027	8292	580	330	6386	426	9	382	476
CLU/528N	10589	3203	2171	1637	5929	703	255	2993	340	17	367	449
CLU/531N	270	88	52	50	126	29	7	68	8	0	10	6
CLU/545N	11	12	11	7	13	1	0	9	0	0	0	0
CLU/1018N	6023	2181	1761	1699	3765	280	132	2342	130	10	144	200
CLU/1144N	9353	5588	4319	4256	8556	423	208	5357	300	6	227	304
CLU/1388N	10788	12143	11279	11806	14985	711	557	11265	612	33	484	679
CLU/2413N	13026	15967	15446	18254	18576	529	364	16089	409	20	333	432
CLU/4054N	3440	1524	1092	900	2802	179	83	1393	147	6	119	158
CLU/4281N	8203	3831	2828	2791	5863	361	159	3367	231	7	193	252

## Sheet: MAPT
ID	SRR28642657	SRR28642658	SRR28642659	SRR28642660	SRR28642661	SRR28642662	SRR28642663	SRR28642664	SRR28642665	SRR28642666	SRR28642667	SRR28642668

## Sheet: DENND1B
ID	SRR28642657	SRR28642658	SRR28642659	SRR28642660	SRR28642661	SRR28642662	SRR28642663	SRR28642664	SRR28642665	SRR28642666	SRR28642667	SRR28642668
DENND1B/742N	54	83	89	96	84	11	6	77	11	3	3	17
DENND1B/755N	53	54	71	74	61	7	2	54	6	0	0	9
DENND1B/887N	55	61	46	68	63	4	4	55	10	4	2	15
DENND1B/926N	49	69	66	68	68	9	0	74	3	2	5	4
DENND1B/1311N	17	17	15	22	7	2	2	13	2	2	0	0
DENND1B/1963N	103	107	90	80	111	1	7	76	6	5	2	7
DENND1B/2206N	19	24	19	27	31	0	2	19	1	2	2	3
DENND1B/2868N	111	106	96	118	106	2	5	77	6	8	4	6
DENND1B/4756N	66	52	56	74	53	3	0	52	0	2	0	3
DENND1B/4906N	52	91	72	73	83	9	5	74	6	5	4	23
DENND1B/5120N	11	8	11	12	6	0	0	9	2	0	2	0
DENND1B/5682N	83	68	81	83	65	5	2	63	4	2	2	2
DENND1B/5984N	84	73	74	101	91	3	5	84	5	7	7	3
DENND1B/6248N	65	78	72	76	60	6	5	61	6	5	4	5
DENND1B/6491N	109	104	84	124	125	2	9	115	3	11	10	5
DENND1B/11739N	92	81	101	128	93	2	4	87	2	2	1	3
DENND1B/11954N	89	89	106	86	91	7	4	96	2	8	5	4
DENND1B/13667N	88	60	61	101	76	2	3	47	2	3	0	4
DENND1B/19721N	12	25	11	12	14	1	2	14	0	0	1	2
DENND1B/24951N	125	113	132	120	126	4	10	81	10	6	4	0
DENND1B/27010N	40	46	42	51	58	7	2	51	5	0	8	8
DENND1B/30039N	84	68	73	69	50	4	3	60	7	8	17	3
DENND1B/37071N	25	14	31	29	41	2	2	17	2	0	0	4
DENND1B/40861N	74	95	73	57	101	0	6	71	4	3	3	6
DENND1B/57793N	25	48	31	37	48	2	5	40	5	2	4	4

## Sheet: RAB35
ID	SRR28642657	SRR28642658	SRR28642659	SRR28642660	SRR28642661	SRR28642662	SRR28642663	SRR28642664	SRR28642665	SRR28642666	SRR28642667	SRR28642668
RAB35/94N	777	747	576	553	933	72	49	604	65	83	40	66
RAB35/1437N	801	831	697	679	1091	62	48	734	47	74	48	63
RAB35/1656N	34	39	50	40	59	4	1	27	2	1	0	6
RAB35/4467N	488	364	312	307	472	63	47	357	48	63	49	52
RAB35/4671N	813	291	293	233	563	106	68	349	65	97	77	77
RAB35/8131N	220	199	150	135	250	38	22	159	18	32	27	26

## Sheet: SNCA
ID	SRR28642657	SRR28642658	SRR28642659	SRR28642660	SRR28642661	SRR28642662	SRR28642663	SRR28642664	SRR28642665	SRR28642666	SRR28642667	SRR28642668
SNCA/1050N	64	99	49	45	83	7	0	88	0	2	2	0
SNCA/1269N	245	297	212	229	238	22	19	211	20	0	14	14
SNCA/2533N	596	777	781	856	870	39	19	730	25	0	27	30
SNCA/5754N	787	915	668	750	1049	69	38	757	46	0	23	40
SNCA/7362N	800	928	768	786	1086	64	39	800	44	0	27	49
SNCA/92968N	523	722	617	667	766	55	32	587	27	0	34	32

## Sheet: GAPDH
ID	SRR28642657	SRR28642658	SRR28642659	SRR28642660	SRR28642661	SRR28642662	SRR28642663	SRR28642664	SRR28642665	SRR28642666	SRR28642667	SRR28642668
GAPDH/90N	144692	119873	104011	105409	155646	15154	14549	110924	13172	11935	12532	15338
GAPDH/92N	103968	89296	73254	73717	110275	9109	8875	80503	8365	7500	7398	9544
GAPDH/102N	29	10	10	18	29	3	4	17	0	2	3	2
GAPDH/104N	78891	47451	35956	33369	70800	7838	6923	43954	6387	5858	6099	7700
GAPDH/129N	57485	43602	37751	37417	56381	6689	6031	45058	5342	5162	5321	6451
GAPDH/193N	93616	66419	52057	49529	87272	9447	8586	63667	7830	7008	7378	9633
GAPDH/240N	30395	16922	12956	12596	26212	2133	1772	15979	1727	1631	1848	2122
GAPDH/254N	14	12	4	2	8	9	9	9	5	2	2	6
GAPDH/403N	20	31	21	31	22	2	2	17	0	3	1	2
GAPDH/1632N	57043	43009	36897	40127	57494	3795	3483	41638	3333	3122	3236	3925
