# Supplementary material for: Investigating Alzheimer’s Disease-Associated Genes Using Differential Splicing Frequency Analysis
Source: Cells. 2026 Jun 15;15(12):1086. doi: 10.3390/cells15121086 (PMC13297122; doi:10.3390/cells15121086)
Supplement: Supplementary file 1 [file cells-15-01086-s001.zip › S2/SRP507928.xlsx]

## Sheet: APP
group1	Treated_12hr	Treated_12hr	Treated_12hr	Treated_9hr	Treated_9hr	Treated_9hr	Treated_6hr	Treated_6hr	Treated_3hr	Treated_3hr	Treated_1hr	Treated_1hr	Treated_1hr	Control	Control	Control
ID	SRR29040783	SRR29040784	SRR29040785	SRR29040786	SRR29040787	SRR29040788	SRR29040789	SRR29040790	SRR29040791	SRR29040792	SRR29040793	SRR29040794	SRR29040795	SRR29040796	SRR29040797	SRR29040798
APP/69N	120	0	29	113	124	0	0	0	1	92	0	0	52	0	59	52
APP/725N	2113	61	788	2257	2296	982	1646	1688	1262	1838	979	1945	928	1130	1293	1078
APP/937N	2036	62	744	2478	2295	1002	1604	1616	1233	2086	1067	2165	1155	1191	1336	1076
APP/2042N	1538	51	696	1782	1869	940	1499	1432	1253	1746	884	1719	862	1150	1290	951
APP/2598N	1164	48	395	1294	1099	509	778	874	632	934	535	976	485	591	593	587
APP/5704N	2356	73	775	2823	2499	1025	1901	1755	1408	2021	1329	2191	1337	1408	1391	1155
APP/6315N	1760	65	725	1860	2062	1057	1335	1473	1118	1634	910	1706	1006	1128	1175	965
APP/6663N	1815	61	657	2086	2105	882	1538	1515	1179	1686	1039	1779	965	1167	1170	990
APP/7350N	1398	53	521	1560	1560	689	1192	1098	879	1385	801	1394	879	848	948	753
APP/9950N	1820	70	692	2242	1663	743	1163	1234	993	1412	1011	1462	1078	1088	1063	960
APP/14067N	40	0	13	54	40	15	35	41	22	34	37	57	22	39	39	17
APP/14882N	885	39	360	1035	941	466	838	690	556	725	473	859	430	507	639	566
APP/17537N	955	31	304	1085	912	484	677	727	532	817	443	758	449	474	480	440
APP/19314N	2048	68	712	2419	2089	965	1624	1549	1239	1716	1049	2014	1008	1130	1184	1078
APP/21657N	2475	74	742	2666	2263	983	1618	1637	1382	1882	1104	1824	1063	1055	1109	943
APP/21906N	1684	60	517	1951	1688	653	1094	1303	912	1472	807	1351	905	840	934	684
APP/24423N	16	0	4	3	9	1	4	6	3	4	10	19	5	4	6	7
APP/28957N	3121	77	977	3412	2728	1243	1962	2099	1511	2532	1238	2451	1193	1285	1516	1353
APP/36594N	1324	51	486	1589	1431	630	1073	1130	813	1234	729	1236	796	801	876	690
APP/39362N	152	2	35	113	110	61	103	94	85	102	59	124	77	62	58	47
APP/42627N	1707	72	744	2112	2015	956	1495	1549	1161	1791	1004	1746	925	1086	1223	921
APP/58417N	1160	41	395	1507	1204	462	727	848	672	1040	585	1009	649	455	461	463
Splicing frequency/52804N	0.0366081	0.0387158	0.0349218	0.0413545	0.0364826	0.0313263	0.0304108	0.034814	0.0356574	0.0369017	0.0363512	0.035053	0.0398918	0.0260909	0.0244653	0.0293484
			0.0367485			0.0363878		0.0326124		0.0362796			0.0370987			0.0266349

## Sheet: APOE
ID	SRR29040783	SRR29040784	SRR29040785	SRR29040786	SRR29040787	SRR29040788	SRR29040789	SRR29040790	SRR29040791	SRR29040792	SRR29040793	SRR29040794	SRR29040795	SRR29040796	SRR29040797	SRR29040798
APOE/580N	765	28	265	901	681	276	388	504	320	628	414	366	188	293	298	294
APOE/678N	25	1	7	18	21	9	14	16	20	23	15	11	4	8	16	11
APOE/760N	515	19	150	539	377	168	200	280	180	399	287	256	110	199	190	154
APOE/1092N	1080	49	353	1197	1018	394	523	765	530	912	526	574	225	395	489	395

## Sheet: PSEN1
ID	SRR29040783	SRR29040784	SRR29040785	SRR29040786	SRR29040787	SRR29040788	SRR29040789	SRR29040790	SRR29040791	SRR29040792	SRR29040793	SRR29040794	SRR29040795	SRR29040796	SRR29040797	SRR29040798
PSEN1/90N	460	10	102	495	343	174	262	241	226	346	156	336	183	197	243	171
PSEN1/1889N	342	10	131	408	388	178	294	286	218	261	171	301	164	195	219	190
PSEN1/2518N	257	11	106	277	292	99	168	201	143	286	138	238	109	195	191	155
PSEN1/5166N	247	14	92	264	250	139	207	171	155	236	146	197	135	162	164	132
PSEN1/5183N	348	9	98	366	270	178	220	226	180	331	163	285	149	196	185	201
PSEN1/5296N	367	13	134	454	402	173	318	317	233	310	200	312	148	218	266	190
PSEN1/5723N	249	5	106	298	259	149	170	235	160	245	102	229	123	167	251	150
PSEN1/8256N	459	17	148	473	438	201	350	349	284	354	207	360	175	273	264	253
PSEN1/11211N	207	8	55	280	181	63	115	118	115	167	96	146	127	77	85	52
PSEN1/11215N	26	1	3	34	34	10	16	11	10	25	5	27	12	11	9	7
PSEN1/13145N	388	13	169	473	404	201	343	385	276	392	194	404	171	290	316	267
PSEN1/22690N	160	6	41	151	158	81	158	117	98	149	89	167	60	94	76	91
PSEN1/22702N	216	13	73	222	201	85	187	141	126	205	125	187	121	143	176	79

## Sheet: PSEN2
ID	SRR29040783	SRR29040784	SRR29040785	SRR29040786	SRR29040787	SRR29040788	SRR29040789	SRR29040790	SRR29040791	SRR29040792	SRR29040793	SRR29040794	SRR29040795	SRR29040796	SRR29040797	SRR29040798
PSEN2/381N	46	1	24	51	42	19	27	26	22	54	18	26	19	29	26	28
PSEN2/384N	8	2	6	21	10	2	5	23	16	21	4	10	5	7	13	10
PSEN2/612N	16	0	1	20	7	8	7	9	6	7	9	2	20	3	3	4
PSEN2/670N	35	1	10	45	50	22	44	41	36	51	24	34	40	38	46	14
PSEN2/985N	53	5	31	75	63	54	49	69	35	50	39	26	23	47	47	56
PSEN2/1018N	10	1	5	4	7	6	9	8	6	10	3	8	3	4	2	2
PSEN2/1144N	57	3	23	82	66	27	43	50	37	61	32	47	22	43	39	33
PSEN2/1298N	37	0	10	53	48	13	20	43	38	36	26	35	35	19	21	29
PSEN2/1618N	31	1	12	24	35	21	38	37	24	24	26	26	21	21	28	30
PSEN2/1656N	68	1	20	74	60	11	53	63	25	76	34	67	17	47	52	40
PSEN2/2162N	32	1	15	41	32	14	17	14	23	48	20	46	19	30	33	12
PSEN2/2411N	40	2	18	30	45	9	42	29	34	58	18	25	41	37	60	32
PSEN2/3960N	81	6	29	70	93	60	108	76	62	84	55	75	44	57	76	87
PSEN2/6337N	70	1	15	50	68	23	51	45	40	50	33	59	35	49	54	30
PSEN2/8966N	4	0	2	8	12	1	4	7	6	10	3	5	1	7	4	7

## Sheet: CLU
ID	SRR29040783	SRR29040784	SRR29040785	SRR29040786	SRR29040787	SRR29040788	SRR29040789	SRR29040790	SRR29040791	SRR29040792	SRR29040793	SRR29040794	SRR29040795	SRR29040796	SRR29040797	SRR29040798
CLU/102N	11	0	6	35	8	13	18	8	11	12	4	13	5	3	6	3
CLU/209N	524	18	206	551	473	210	324	279	271	347	211	311	182	184	213	212
CLU/528N	626	23	226	683	684	280	436	387	269	414	250	376	236	240	241	252
CLU/531N	27	3	7	36	8	8	21	24	13	18	14	21	8	7	14	12
CLU/1018N	782	15	272	894	706	335	468	496	358	529	286	396	242	325	302	246
CLU/1144N	602	15	254	730	618	327	436	417	287	394	256	383	189	254	218	203
CLU/1388N	667	23	233	734	552	245	276	380	254	396	198	435	150	219	173	230
CLU/2413N	1155	35	401	1259	1227	497	778	802	574	782	388	715	282	450	485	426
CLU/4054N	257	12	73	308	270	102	100	152	98	147	101	162	119	52	53	75
CLU/4281N	598	11	209	621	488	184	296	313	228	348	208	326	174	210	181	175

## Sheet: MAPT
ID	SRR29040783	SRR29040784	SRR29040785	SRR29040786	SRR29040787	SRR29040788	SRR29040789	SRR29040790	SRR29040791	SRR29040792	SRR29040793	SRR29040794	SRR29040795	SRR29040796	SRR29040797	SRR29040798
MAPT/554402N	15	0	2	11	8	5	17	3	11	7	9	10	1	8	8	6

## Sheet: DENND1B
ID	SRR29040783	SRR29040784	SRR29040785	SRR29040786	SRR29040787	SRR29040788	SRR29040789	SRR29040790	SRR29040791	SRR29040792	SRR29040793	SRR29040794	SRR29040795	SRR29040796	SRR29040797	SRR29040798
DENND1B/742N	43	1	10	62	51	17	21	34	8	25	18	40	18	35	28	36
DENND1B/755N	13	2	5	20	22	13	10	20	17	15	14	23	18	30	12	14
DENND1B/887N	37	1	12	28	36	24	36	35	16	31	13	48	20	24	24	32
DENND1B/926N	18	3	10	21	46	7	18	14	6	24	18	29	0	17	13	8
DENND1B/1963N	23	0	6	20	30	16	26	30	23	29	16	47	22	18	22	14
DENND1B/2206N	9	1	3	20	9	10	9	11	8	24	12	16	5	11	11	7
DENND1B/2868N	28	0	3	18	24	14	18	33	14	27	19	48	21	17	24	11
DENND1B/4756N	15	0	9	20	17	5	8	3	9	21	11	26	7	9	13	19
DENND1B/4906N	49	2	4	39	46	19	29	41	15	31	22	51	20	34	28	45
DENND1B/5682N	7	1	9	30	9	4	8	10	7	30	12	39	19	12	18	17
DENND1B/5984N	17	0	4	19	15	30	20	16	14	25	20	42	19	19	28	8
DENND1B/6248N	33	0	11	55	33	16	29	28	12	24	20	34	12	31	17	33
DENND1B/6491N	19	0	10	15	15	21	17	19	16	33	15	38	31	21	27	10
DENND1B/11739N	14	0	9	24	23	23	27	28	25	33	14	52	7	26	34	22
DENND1B/11954N	25	0	13	18	22	11	34	18	25	29	20	58	18	31	44	19
DENND1B/13667N	20	0	1	16	16	26	26	15	18	19	12	29	8	21	20	6
DENND1B/24951N	25	1	5	15	22	14	22	22	11	21	15	30	21	22	24	12
DENND1B/27010N	30	1	14	33	27	20	25	18	14	27	18	41	15	26	19	23
DENND1B/30039N	37	0	11	31	18	13	19	18	12	16	17	39	10	21	21	27
DENND1B/37071N	8	0	1	9	8	4	2	6	2	10	7	15	9	6	9	2
DENND1B/40861N	14	0	3	9	29	10	26	25	15	26	13	35	12	20	12	10
DENND1B/57793N	12	1	4	16	37	20	19	35	23	23	11	33	13	19	11	6

## Sheet: RAB35
ID	SRR29040783	SRR29040784	SRR29040785	SRR29040786	SRR29040787	SRR29040788	SRR29040789	SRR29040790	SRR29040791	SRR29040792	SRR29040793	SRR29040794	SRR29040795	SRR29040796	SRR29040797	SRR29040798
RAB35/94N	406	7	142	505	476	240	296	344	298	428	254	368	263	335	368	280
RAB35/1437N	569	25	157	666	518	246	365	360	345	429	342	468	313	319	333	338
RAB35/1656N	13	0	5	21	9	7	13	20	6	10	6	21	7	12	9	5
RAB35/4467N	345	11	104	403	408	160	220	255	192	380	195	307	177	226	262	248
RAB35/4671N	348	8	106	431	351	153	231	248	191	320	212	326	193	240	213	177
RAB35/8131N	197	9	67	245	219	90	151	155	139	256	120	173	121	152	187	135

## Sheet: SNCA
ID	SRR29040783	SRR29040784	SRR29040785	SRR29040786	SRR29040787	SRR29040788	SRR29040789	SRR29040790	SRR29040791	SRR29040792	SRR29040793	SRR29040794	SRR29040795	SRR29040796	SRR29040797	SRR29040798
SNCA/2533N	7	2	5	26	14	7	3	17	3	16	7	14	10	12	9	12
SNCA/5754N	14	2	5	35	19	4	10	16	12	14	4	16	4	10	3	7
SNCA/7362N	11	3	6	37	15	3	10	13	13	14	4	11	3	12	3	10
SNCA/92968N	15	1	7	17	11	3	7	18	7	18	5	9	8	11	6	6

## Sheet: GAPDH
ID	SRR29040783	SRR29040784	SRR29040785	SRR29040786	SRR29040787	SRR29040788	SRR29040789	SRR29040790	SRR29040791	SRR29040792	SRR29040793	SRR29040794	SRR29040795	SRR29040796	SRR29040797	SRR29040798
GAPDH/76N	71	3	46	117	143	80	85	155	82	153	70	146	67	100	122	102
GAPDH/90N	63364	1936	25215	74733	75922	34462	55649	60410	50659	74716	37543	60162	31079	46566	53804	44873
GAPDH/92N	25482	832	9149	31485	27249	12311	21684	24033	18223	28104	16622	22247	12885	19614	19791	15558
GAPDH/96N	7	0	1	9	10	1	5	6	9	7	2	13	6	3	6	9
GAPDH/102N	4	0	5	23	11	1	5	3	6	7	7	13	0	5	9	0
GAPDH/104N	31844	1034	12495	39990	36181	17212	26777	30015	25108	37016	20045	29731	14316	23343	24898	20439
GAPDH/129N	28598	996	11845	34496	34342	15278	24533	28174	23179	37723	18976	28370	17348	21370	25407	21051
GAPDH/148N	102	0	29	131	101	62	77	95	64	132	56	90	59	60	56	58
GAPDH/193N	30516	829	11107	36830	34605	15443	26986	28356	23497	32831	19419	27130	14955	24076	23684	17983
GAPDH/240N	20652	743	8739	27225	27891	12087	18074	21236	17469	29648	13662	21680	13141	13740	19478	15187
GAPDH/364N	249	0	70	332	179	105	112	0	135	218	179	0	0	165	166	0
GAPDH/1024N	4	1	0	24	5	5	5	2	5	4	5	6	1	3	1	7
GAPDH/1632N	37875	1297	15040	51027	49353	21828	31539	37630	31569	50256	23511	36244	20518	24359	31851	25854
