# Supplementary material for: Investigating Alzheimer’s Disease-Associated Genes Using Differential Splicing Frequency Analysis
Source: Cells. 2026 Jun 15;15(12):1086. doi: 10.3390/cells15121086 (PMC13297122; doi:10.3390/cells15121086)
Supplement: Supplementary file 1 [file cells-15-01086-s001.zip › S2/SRP517721.xlsx]

## Sheet: APP
	APOE-KO	APOE-KO	APOE-KO	APOE-KO	APOE-KO	APOE4	APOE4	APOE4	APOE4	APOE4	APOE3	APOE3	APOE3	APOE3	APOE2	APOE2	APOE2	APOE2	APOE2
ID	SRR29689244	SRR29689245	SRR29689246	SRR29689247	SRR29689248	SRR29689249	SRR29689250	SRR29689251	SRR29689252	SRR29689253	SRR29689254	SRR29689255	SRR29689256	SRR29689257	SRR29689258	SRR29689259	SRR29689260	SRR29689261	SRR29689262
APP/725N	197	293	248	249	274	315	162	452	248	342	247	320	204	303	187	272	286	281	278
APP/937N	198	219	149	175	183	165	81	192	102	160	125	159	98	187	176	158	191	156	183
APP/2042N	129	237	182	214	167	213	79	274	157	241	137	200	137	244	148	183	199	217	222
APP/2598N	55	96	50	108	70	47	57	93	62	96	55	83	44	53	68	64	108	54	57
APP/5704N	306	462	276	399	443	356	225	520	273	441	289	431	286	371	211	268	333	433	405
APP/6315N	148	264	153	170	167	145	100	235	164	184	133	168	126	258	115	191	213	183	180
APP/6663N	88	146	113	114	127	82	54	110	90	124	62	99	61	138	102	85	143	142	164
APP/7350N	60	109	90	73	99	71	33	94	53	66	75	85	42	74	76	81	82	94	92
APP/9950N	170	230	173	229	289	250	133	277	163	275	179	265	167	285	151	178	222	267	248
APP/14067N	20	35	17	20	24	21	10	24	3	21	17	12	30	38	16	10	25	22	25
APP/14638N	0	2	2	0	2	0	0	0	1	8	2	5	0	0	2	5	0	1	0
APP/14882N	34	40	38	44	48	42	26	42	30	57	34	47	28	52	31	43	27	33	52
APP/17537N	200	379	228	331	324	233	138	330	205	301	222	285	188	297	198	221	307	219	320
APP/19314N	182	253	155	194	166	156	82	206	135	140	107	173	125	180	140	186	202	166	184
APP/21657N	247	480	290	443	390	336	214	508	333	380	300	468	271	300	361	327	353	352	439
APP/21906N	154	229	168	229	225	205	127	274	144	235	152	240	130	171	171	182	217	197	238
APP/28957N	249	370	215	355	336	286	167	389	280	313	244	323	199	256	208	235	278	289	277
APP/36594N	118	157	114	137	109	133	52	168	87	109	75	94	63	167	106	111	129	125	151
APP/39362N	2	13	4	12	10	3	2	13	4	4	4	9	7	0	11	5	5	4	7
APP/42627N	106	120	99	121	135	86	69	146	82	100	84	118	79	182	122	95	128	112	98
APP/58417N	120	183	113	113	146	124	58	133	63	118	80	106	75	103	96	118	156	109	188
Ratio/58417N	0.0431189	0.0423905	0.039277	0.0302949	0.0391002	0.0379321	0.0310326	0.0296875	0.0235162	0.0317631	0.0304994	0.0287263	0.0317797	0.0281498	0.0356083	0.0390987	0.0432852	0.0315394	0.0493697
Ratio/14067N	0.00718649	0.00810748	0.00590893	0.00536193	0.00642742	0.00642398	0.00535045	0.00535714	0.00111982	0.00565276	0.00648113	0.00325203	0.0127119	0.0103854	0.00593472	0.00331345	0.00693674	0.00636574	0.00656513
	Ratio/58417N						Average			logFC	logCPM	PValue	FDR
	APOE4	0.0379321	0.0310326	0.0296875	0.0235162	0.0317631	0.0307863		APP/58417N	-0.327444	15.1153	0.0133541	0.0981564
	APOE3	0.0304994	0.0287263	0.0317797	0.0281498		0.030343		APP/58417N	-0.386219	15.1116	0.00679972	0.0713971
	APOE2	0.0356083	0.0390987	0.0432852	0.0315394	0.0493697	0.0397803		APP/58417N	-0.12994	16.6613	0.244741	0.891832
	APOE-KO	0.0431189	0.0423905	0.039277	0.0302949	0.0391002	0.0388363
	Ratio/14067N						Average
	APOE4	0.00642398	0.00535045	0.00535714	0.00111982	0.00565276	0.00478083
	APOE3	0.00648113	0.00325203	0.0127119	0.0103854		0.00630384
	APOE2	0.00593472	0.00331345	0.00693674	0.00636574	0.00656513	0.00582315
	APOE-KO	0.00718649	0.00810748	0.00590893	0.00536193	0.00642742	0.00659845

## Sheet: APOE
ID	SRR29689244	SRR29689245	SRR29689246	SRR29689247	SRR29689248	SRR29689249	SRR29689250	SRR29689251	SRR29689252	SRR29689253	SRR29689254	SRR29689255	SRR29689256	SRR29689257	SRR29689258	SRR29689259	SRR29689260	SRR29689261	SRR29689262
APOE/50N	0	0	0	50	1	4	0	1	1	1	0	6	7	0	0	1	1	106	5
APOE/75N	0	0	0	0	0	0	0	0	0	0	2	0	7	3	0	0	2	0	0
APOE/86N	0	0	0	0	0	2	0	0	0	0	0	0	0	10	0	0	0	1	0
APOE/120N	0	0	0	0	0	0	0	0	0	41	13	0	0	0	0	0	0	0	0
APOE/135N	0	0	0	7	2	2	3	0	7	9	7	1	2	18	6	4	18	8	5
APOE/153N	0	0	0	0	2	0	0	0	0	7	0	0	0	0	0	0	0	0	2
APOE/174N	0	0	0	0	23	0	0	0	0	0	0	0	0	0	0	0	0	0	0
APOE/184N	0	0	0	0	0	0	0	0	0	0	0	0	0	8	0	0	0	0	0
APOE/223N	0	0	0	0	0	0	0	0	0	0	0	0	0	0	0	0	6	0	0
APOE/254N	0	0	0	0	0	0	0	1	0	0	3	0	11	0	1	0	0	0	8
APOE/255N	0	0	0	0	0	0	0	7	0	0	2	0	3	4	2	3	0	3	2
APOE/285N	0	0	0	0	0	0	0	0	0	0	0	0	0	8	0	0	0	0	0
APOE/291N	0	0	0	0	0	0	0	0	145	0	0	0	0	0	0	0	0	0	0
APOE/330N	0	0	0	1	0	0	0	0	1	3	1	1	0	59	4	1	1	2	5
APOE/332N	0	0	0	9	3	2	7	16	1	4	0	0	1	15	4	0	0	4	4
APOE/382N	0	0	0	0	0	0	0	0	0	0	0	0	0	42	17	0	0	27	0
APOE/384N	0	0	0	19	0	0	0	0	0	0	0	0	0	0	0	0	0	0	0
APOE/433N	0	0	3	2	0	8	0	3	0	1	0	3	0	0	1	0	1	0	0
APOE/453N	13	0	0	0	0	0	0	0	0	372	0	342	0	308	0	282	324	1	393
APOE/483N	0	0	0	0	0	0	0	0	0	0	0	0	0	0	0	0	48	0	0
APOE/498N	0	0	0	0	0	0	0	0	0	0	0	0	0	0	0	0	3	0	388
APOE/505N	0	0	0	0	0	0	0	0	0	0	0	0	0	0	0	0	118	0	0
APOE/528N	0	3	1	0	2	2	0	9	0	0	5	2	0	0	0	0	0	0	1
APOE/557N	0	0	0	2	1	2	2	0	0	0	2	1	1	15	6	0	0	0	5
APOE/580N	194	217	186	2781	2905	3372	1885	3687	2157	5866	3423	6079	4058	5101	4228	4510	5730	5028	6123
APOE/663N	0	0	0	0	6	0	0	0	0	0	0	0	0	0	0	0	0	0	0
APOE/678N	1	3	0	43	34	64	28	47	50	107	46	111	68	91	66	37	105	74	77
APOE/745N	0	0	0	17	24	4	3	13	7	32	5	17	23	25	27	34	35	28	29
APOE/760N	13	44	40	1928	2252	2097	1112	3013	1614	4351	2018	3972	2561	3165	3417	2959	3525	3427	4170
APOE/1092N	55	66	31	3881	3935	4396	2506	5778	3389	8608	4838	8290	5443	6583	5775	5536	6724	6786	7897
APOE/1369N	0	0	0	0	0	0	0	0	0	0	0	0	0	10	0	0	1	0	0
APOE/1918N	17	23	21	2	0	0	0	0	3	3	0	0	1	0	1	0	2	2	5
APOE/220009N	0	0	0	0	1	0	3	1	0	1	0	0	0	0	1	0	0	0	6
APOE/245252N	0	0	0	0	0	0	0	0	0	0	0	0	0	10	2	0	1	0	0

## Sheet: PSEN1
ID	SRR29689244	SRR29689245	SRR29689246	SRR29689247	SRR29689248	SRR29689249	SRR29689250	SRR29689251	SRR29689252	SRR29689253	SRR29689254	SRR29689255	SRR29689256	SRR29689257	SRR29689258	SRR29689259	SRR29689260	SRR29689261	SRR29689262
PSEN1/90N	106	153	89	148	162	114	66	228	111	147	116	234	100	135	109	141	132	172	173
PSEN1/122N	0	2	0	2	2	0	0	0	1	0	0	0	0	6	1	0	0	1	0
PSEN1/227N	0	0	0	0	0	0	0	0	0	0	0	0	0	0	0	0	7	0	0
PSEN1/295N	1	0	0	7	3	0	0	0	0	0	0	0	0	0	0	0	0	0	0
PSEN1/1889N	93	116	94	113	104	103	59	128	85	131	82	75	74	104	64	71	79	101	90
PSEN1/2518N	56	112	74	103	101	100	46	155	79	113	87	126	87	93	96	88	77	90	119
PSEN1/5166N	38	60	27	38	41	43	29	49	19	54	31	38	33	57	21	74	40	48	46
PSEN1/5183N	10	49	48	53	67	40	32	76	23	56	33	52	24	48	39	65	49	34	57
PSEN1/5296N	66	134	89	114	120	95	57	116	75	105	59	109	73	68	67	104	71	82	93
PSEN1/5723N	56	83	56	83	54	60	34	84	39	78	36	81	46	59	64	83	60	73	63
PSEN1/8256N	120	136	83	132	138	106	88	147	101	104	98	132	84	141	64	113	106	94	118
PSEN1/10658N	3	0	0	2	0	1	0	2	1	1	3	1	0	0	0	0	12	0	1
PSEN1/11211N	26	25	16	19	23	16	7	27	13	27	17	40	13	2	20	12	28	17	35
PSEN1/11215N	0	0	4	1	0	7	1	2	0	3	0	5	5	0	2	3	3	0	2
PSEN1/11902N	0	2	0	1	0	9	2	2	2	0	0	0	2	0	0	0	8	0	0
PSEN1/13145N	58	68	62	66	91	65	39	80	64	97	44	101	43	73	64	82	51	71	84
PSEN1/22690N	20	39	37	44	31	55	13	49	28	38	14	69	20	27	24	40	46	44	46
PSEN1/22702N	44	45	44	56	64	47	27	68	19	71	42	66	36	38	50	37	40	55	72

## Sheet: PSEN2
ID	SRR29689244	SRR29689245	SRR29689246	SRR29689247	SRR29689248	SRR29689249	SRR29689250	SRR29689251	SRR29689252	SRR29689253	SRR29689254	SRR29689255	SRR29689256	SRR29689257	SRR29689258	SRR29689259	SRR29689260	SRR29689261	SRR29689262
PSEN2/381N	12	23	14	17	21	31	19	20	22	32	9	44	12	20	21	26	10	14	14
PSEN2/384N	3	2	10	11	6	9	4	5	1	5	3	7	0	9	6	2	12	6	6
PSEN2/504N	1	0	0	0	0	0	0	0	0	0	0	0	0	0	0	6	0	0	0
PSEN2/509N	0	2	0	0	0	0	0	8	0	0	0	2	0	0	2	0	0	0	0
PSEN2/612N	3	13	4	11	5	2	2	7	0	5	8	4	8	11	8	4	7	2	7
PSEN2/670N	4	38	10	22	12	30	12	17	11	16	7	27	12	18	11	11	24	16	12
PSEN2/985N	20	17	18	11	23	14	4	3	8	8	12	11	26	16	8	9	14	15	25
PSEN2/1018N	2	1	3	2	1	0	4	1	0	12	3	3	0	3	2	7	0	2	3
PSEN2/1100N	0	2	0	5	0	9	1	0	0	7	0	7	0	0	1	1	2	0	0
PSEN2/1144N	11	37	16	29	33	25	19	15	18	15	5	28	11	14	19	14	26	19	17
PSEN2/1298N	30	25	36	22	15	31	20	22	11	28	17	28	13	22	14	40	14	15	25
PSEN2/1618N	31	48	24	32	32	38	23	41	25	29	20	31	8	19	14	6	40	13	19
PSEN2/1656N	36	66	28	57	32	15	32	42	19	53	16	48	30	5	20	21	16	26	39
PSEN2/2162N	7	20	21	30	10	21	17	22	6	17	7	23	13	0	19	30	17	12	14
PSEN2/2411N	7	36	20	24	16	23	34	51	19	24	19	24	18	22	9	28	23	28	25
PSEN2/3946N	0	7	4	2	0	0	1	2	0	0	0	4	0	7	0	0	0	4	2
PSEN2/3960N	7	14	7	13	9	8	4	16	8	7	8	22	5	5	5	2	8	6	5
PSEN2/4715N	0	4	5	0	9	2	0	5	2	7	0	3	5	0	5	6	8	1	3
PSEN2/5875N	0	0	1	1	3	4	0	3	0	0	0	0	0	6	4	5	2	4	0
PSEN2/6337N	28	55	53	74	58	30	57	56	30	61	27	80	39	23	33	41	39	38	82
PSEN2/8966N	5	6	0	2	4	1	3	2	6	5	7	5	2	4	2	0	0	2	0

## Sheet: CLU
ID	SRR29689244	SRR29689245	SRR29689246	SRR29689247	SRR29689248	SRR29689249	SRR29689250	SRR29689251	SRR29689252	SRR29689253	SRR29689254	SRR29689255	SRR29689256	SRR29689257	SRR29689258	SRR29689259	SRR29689260	SRR29689261	SRR29689262

## Sheet: MAPT
ID	SRR29689244	SRR29689245	SRR29689246	SRR29689247	SRR29689248	SRR29689249	SRR29689250	SRR29689251	SRR29689252	SRR29689253	SRR29689254	SRR29689255	SRR29689256	SRR29689257	SRR29689258	SRR29689259	SRR29689260	SRR29689261	SRR29689262

## Sheet: DENND1B
ID	SRR29689244	SRR29689245	SRR29689246	SRR29689247	SRR29689248	SRR29689249	SRR29689250	SRR29689251	SRR29689252	SRR29689253	SRR29689254	SRR29689255	SRR29689256	SRR29689257	SRR29689258	SRR29689259	SRR29689260	SRR29689261	SRR29689262
DENND1B/742N	6	4	4	4	7	8	3	10	3	1	0	17	2	0	4	6	8	12	6
DENND1B/755N	8	2	1	4	4	3	2	1	3	3	11	1	1	2	5	5	0	2	6
DENND1B/887N	6	3	6	4	6	10	2	8	2	0	5	12	2	1	1	6	4	12	7
DENND1B/926N	0	0	1	2	4	8	0	1	0	2	1	2	1	0	2	3	1	1	6
DENND1B/1311N	0	2	2	1	0	2	0	2	0	1	0	12	3	13	1	0	2	2	5
DENND1B/1963N	4	13	5	11	7	16	9	5	1	12	9	10	15	5	6	8	7	6	13
DENND1B/2206N	1	5	1	1	2	16	0	10	1	6	3	9	4	9	3	6	2	5	5
DENND1B/2868N	9	11	2	8	0	5	1	6	1	0	0	15	4	19	3	6	8	3	0
DENND1B/4756N	4	0	3	0	1	0	0	2	0	8	0	4	0	3	0	5	0	0	2
DENND1B/4906N	0	2	8	2	5	13	5	14	3	3	2	3	2	0	2	3	6	8	1
DENND1B/5120N	0	1	0	0	0	1	1	0	1	0	2	5	0	0	2	0	7	1	0
DENND1B/5682N	4	7	0	5	2	0	0	3	0	2	2	3	2	3	1	4	0	2	3
DENND1B/5984N	2	10	4	9	2	6	1	8	5	3	6	2	6	13	3	6	13	2	5
DENND1B/6248N	0	1	4	1	0	12	1	3	4	4	0	3	3	0	1	6	10	11	5
DENND1B/6491N	4	5	2	3	4	4	0	7	1	0	0	10	2	10	3	7	8	0	4
DENND1B/11739N	4	0	0	0	5	9	0	0	3	0	0	0	0	0	0	6	0	4	0
DENND1B/11954N	8	5	7	7	3	4	3	18	6	19	12	3	8	18	5	8	4	2	8
DENND1B/13667N	1	4	0	1	3	5	3	7	0	6	4	3	5	4	2	1	4	4	4
DENND1B/24951N	8	4	3	5	6	14	1	6	9	3	3	12	6	0	0	8	7	1	6
DENND1B/27010N	11	4	6	6	7	6	0	8	1	10	9	8	5	3	0	2	11	1	8
DENND1B/30039N	0	6	4	2	1	3	1	6	4	8	3	2	2	0	2	2	2	0	0
DENND1B/40861N	15	15	4	6	5	7	5	7	0	8	5	5	12	32	2	9	6	7	8
DENND1B/57793N	19	14	9	3	5	8	6	8	2	6	7	17	3	29	1	8	9	4	10
DENND1B/175004N	0	0	0	0	0	0	1	0	0	0	0	0	1	9	0	0	0	0	2

## Sheet: RAB35
ID	SRR29689244	SRR29689245	SRR29689246	SRR29689247	SRR29689248	SRR29689249	SRR29689250	SRR29689251	SRR29689252	SRR29689253	SRR29689254	SRR29689255	SRR29689256	SRR29689257	SRR29689258	SRR29689259	SRR29689260	SRR29689261	SRR29689262
RAB35/94N	65	128	90	96	100	135	60	107	89	125	55	124	94	118	61	86	141	92	113
RAB35/1437N	143	183	175	213	248	227	133	257	185	210	132	281	156	189	142	161	172	160	184
RAB35/1656N	15	15	16	16	22	20	6	9	10	19	16	12	16	32	14	6	17	15	10
RAB35/4467N	102	100	77	95	117	115	72	110	84	94	70	102	59	104	76	95	123	83	107
RAB35/4671N	157	139	91	151	110	137	52	136	90	108	69	116	103	149	90	65	130	120	118
RAB35/7802N	0	3	1	2	1	6	1	6	0	1	2	8	0	14	0	8	0	0	0
RAB35/8131N	74	94	66	85	94	70	32	68	56	59	39	75	55	81	92	105	76	98	95
RAB35/8167N	0	0	0	0	0	7	0	4	0	1	0	0	0	0	0	2	0	0	0

## Sheet: SNCA
ID	SRR29689244	SRR29689245	SRR29689246	SRR29689247	SRR29689248	SRR29689249	SRR29689250	SRR29689251	SRR29689252	SRR29689253	SRR29689254	SRR29689255	SRR29689256	SRR29689257	SRR29689258	SRR29689259	SRR29689260	SRR29689261	SRR29689262
SNCA/206N	0	0	0	0	0	0	0	0	0	0	0	0	0	11	0	0	0	0	0
SNCA/1050N	3	7	5	5	5	5	4	25	5	8	4	7	7	7	5	12	5	4	7
SNCA/1269N	15	29	19	42	42	46	17	55	17	48	29	38	23	11	27	41	34	44	43
SNCA/2533N	145	191	93	161	173	200	105	184	123	220	87	157	127	110	109	114	198	160	188
SNCA/5754N	102	181	123	203	192	161	99	180	125	179	111	201	139	109	106	146	157	146	172
SNCA/7362N	114	144	92	146	154	140	82	198	93	143	69	143	106	87	93	123	126	119	118
SNCA/92968N	134	128	98	137	133	110	130	157	117	186	54	149	97	157	94	123	146	161	132

## Sheet: GAPDH
ID	SRR29689244	SRR29689245	SRR29689246	SRR29689247	SRR29689248	SRR29689249	SRR29689250	SRR29689251	SRR29689252	SRR29689253	SRR29689254	SRR29689255	SRR29689256	SRR29689257	SRR29689258	SRR29689259	SRR29689260	SRR29689261	SRR29689262
GAPDH/76N	0	2	3	1	4	6	2	0	3	3	3	4	3	1	7	9	4	5	4
GAPDH/90N	442	901	656	858	722	739	584	717	475	892	551	713	509	755	555	758	725	760	792
GAPDH/92N	295	602	423	435	461	456	254	412	243	437	303	417	292	456	328	385	405	450	444
GAPDH/104N	250	502	368	372	430	403	197	307	184	364	229	299	285	408	350	400	341	413	421
GAPDH/129N	307	428	369	401	417	393	265	407	220	523	214	355	260	351	270	361	387	330	404
GAPDH/155N	0	13	7	12	4	12	3	2	5	8	3	2	6	0	7	3	4	2	7
GAPDH/193N	334	679	455	423	519	470	261	417	268	345	348	384	290	441	404	526	499	464	546
GAPDH/240N	131	245	218	176	157	94	38	130	27	87	70	75	95	159	213	205	191	178	211
GAPDH/271N	0	0	0	0	0	10	0	0	0	0	0	0	0	0	0	0	0	0	0
GAPDH/1632N	406	626	489	578	482	547	317	538	284	606	377	628	380	513	485	575	548	483	610
GAPDH/278166N	0	0	0	0	0	0	0	0	0	0	0	0	7	0	0	0	0	0	0
