# Supplementary material for: Investigating Alzheimer’s Disease-Associated Genes Using Differential Splicing Frequency Analysis
Source: Cells. 2026 Jun 15;15(12):1086. doi: 10.3390/cells15121086 (PMC13297122; doi:10.3390/cells15121086)
Supplement: Supplementary file 1 [file cells-15-01086-s001.zip › S2/SRP540706.xlsx]

## Sheet: APP
ID	SRR31110482	SRR31110483	SRR31110484	SRR31110485	SRR31110486	SRR31110487	SRR31110488	SRR31110489	SRR31110490	SRR31110491	SRR31110492	SRR31110493	SRR31110494	SRR31110495	SRR31110496	SRR31110497	SRR31110498	SRR31110499	SRR31110500	SRR31110501	SRR31110502	SRR31110503	SRR31110504	SRR31110505	SRR31110506	SRR31110507	SRR31110508	SRR31110509	SRR31110510	SRR31110511	SRR31110512	SRR31110513	SRR31110514	SRR31110515	SRR31110516	SRR31110517	SRR31110518	SRR31110519	SRR31110520	SRR31110521	SRR31110522	SRR31110523	SRR31110524	SRR31110525	SRR31110526	SRR31110527	SRR31110528	SRR31110529	SRR31110530
group1	Control	Control	Control	Control	Control	Control	Control	Control	Control	Control	Control	Control	Control	Control	Control	Control	Control	Control	Control	Control	Control	Control	LBD	LBD	LBD	LBD	LBD	LBD	LBD	LBD	LBD	LBD	LBD	LBD	LBD	LBD	LBD	LBD	LBD	LBD	AD	AD	AD	AD	AD	AD	Control	Control	Control
group2	SN	CG	PC	TC	Hippocampus	SN	CG	PC	TC	Hippocampus	SN	CG	PC	TC	Hippocampus	SN	CG	PC	TC	Hippocampus	SN	CG	PC	TC	Hippocampus	SN	CG	PC	TC	Hippocampus	SN	CG	PC	TC	Hippocampus	SN	CG	PC	TC	Hippocampus	SN	CG	PC	TC	Hippocampus	SN	PC	TC	Hippocampus
APP/725N	282	463	105	28	468	475	236	186	348	394	155	167	147	149	56	49	66	95	49	38	1170	395	536	600	714	938	612	704	882	351	222	418	59	115	366	579	153	237	277	457	202	195	166	179	504	763	654	33	53
APP/937N	146	151	26	8	118	112	66	42	180	137	72	61	45	54	11	20	17	13	27	10	380	134	199	198	162	232	219	233	166	80	132	122	17	25	77	135	50	81	127	197	96	82	44	71	193	138	373	11	27
APP/2042N	70	152	12	0	81	85	48	20	92	87	33	24	26	20	19	9	11	13	7	1	279	117	90	130	145	150	131	146	147	72	56	138	13	10	34	85	26	44	53	88	31	36	26	28	120	158	186	4	8
APP/2598N	24	49	3	0	15	30	7	1	16	14	15	8	7	11	4	2	11	27	4	2	41	18	16	3	12	22	27	43	11	11	17	44	0	2	26	32	1	6	16	17	14	4	21	17	25	26	42	3	1
APP/5704N	81	117	20	0	59	26	23	20	39	52	29	39	28	15	4	9	13	20	0	0	259	69	80	99	132	159	172	176	153	57	45	110	2	8	34	40	12	35	43	98	26	30	22	26	59	74	155	1	1
APP/6315N	205	329	96	11	390	393	127	145	263	250	112	98	127	109	53	46	64	82	23	14	914	322	470	455	554	650	433	480	724	247	133	288	56	76	307	447	136	184	215	347	139	121	131	125	397	612	504	18	49
APP/6663N	103	206	15	9	89	111	48	53	99	90	69	55	27	34	13	13	18	37	4	3	305	101	137	196	190	214	228	232	217	106	57	175	20	23	71	103	29	42	67	129	67	51	34	45	116	169	248	8	15
APP/7350N	104	252	32	0	130	119	56	52	116	106	75	77	34	21	19	17	23	27	4	3	445	144	164	199	224	250	261	320	273	122	67	194	10	17	79	165	28	64	67	166	77	55	27	41	114	173	305	12	18
APP/9950N	190	379	51	12	222	200	90	72	175	152	67	54	86	82	23	14	36	49	18	9	810	265	259	292	362	422	369	409	527	206	131	279	30	64	188	267	60	105	110	251	80	80	101	105	201	318	480	6	53
APP/14882N	13	37	0	0	18	20	13	11	18	14	15	16	12	15	6	2	10	19	4	0	40	20	12	7	13	25	28	20	6	8	16	36	3	2	15	12	4	8	20	22	13	12	10	16	19	14	49	5	4
APP/17537N	120	175	18	0	79	81	64	56	111	97	61	88	68	50	22	11	20	24	14	11	226	73	141	155	172	194	194	231	201	75	65	158	23	26	61	93	35	72	81	130	77	82	59	78	135	215	215	11	18
APP/19314N	338	540	63	20	438	411	138	100	309	303	268	274	192	161	66	55	82	85	71	39	1305	451	609	595	638	793	719	852	827	312	256	469	52	55	354	507	100	165	257	438	317	222	191	224	599	632	924	15	87
APP/21657N	108	203	48	8	120	90	102	79	132	110	46	38	51	49	24	22	16	39	17	5	183	44	138	147	150	195	153	158	167	77	91	183	29	24	77	101	59	91	80	153	61	56	43	50	111	189	186	3	12
APP/21906N	148	263	43	13	236	234	109	92	230	194	97	93	124	108	46	46	70	56	26	19	581	179	312	292	287	299	339	347	298	155	92	245	30	36	190	270	96	156	167	294	144	117	129	136	280	272	529	33	37
APP/28957N	159	439	66	11	341	369	173	197	175	128	75	92	92	87	26	23	48	55	9	13	877	311	340	404	425	569	391	422	720	294	101	404	49	74	264	402	92	208	99	219	93	68	98	102	255	574	143	8	28
APP/36594N	79	136	10	5	76	100	25	23	109	103	44	26	28	40	12	17	27	28	12	8	277	100	115	142	94	135	147	178	104	53	48	113	19	13	63	72	35	25	73	139	41	33	45	46	117	132	205	8	20
APP/39362N	57	87	21	0	99	87	50	32	117	102	55	34	22	23	4	3	8	6	1	5	599	200	212	195	218	268	159	153	242	86	31	89	10	10	64	104	21	50	80	135	55	49	19	38	166	211	260	6	11
APP/42627N	149	205	36	14	151	141	58	45	173	145	83	69	47	59	13	10	25	33	15	7	500	167	160	188	230	266	264	349	216	91	89	172	30	27	99	142	54	53	136	234	100	109	52	57	192	226	369	11	22
APP/58417N	53	158	31	9	99	85	33	58	72	63	49	46	45	55	18	20	17	31	25	10	244	64	139	146	82	103	112	157	126	53	45	156	14	23	78	112	32	51	63	86	61	41	66	75	119	110	130	2	19
	0.0218197	0.0363971	0.0445402	0.0608108	0.0306596	0.0268223	0.0225102	0.0451713	0.0259553	0.0247934	0.034507	0.0338484	0.0372517	0.0481611	0.0410023	0.0515464	0.0292096	0.0419486	0.0757576	0.0507614	0.0258612	0.0201638	0.0336643	0.0328607	0.0170691	0.0175051	0.0225898	0.0279857	0.0209755	0.0215798	0.0265643	0.0411284	0.0300429	0.0365079	0.0318758	0.0305344	0.0312805	0.0304114	0.0310192	0.0238889	0.0360094	0.028413	0.0514019	0.0514051	0.0319721	0.0219736	0.0218231	0.010101	0.0393375
SN	Subtantia nigra			Control	CG	0.0363971	0.029987	LBD	CG	0.0225898	0.0287957	AD	CG	0.028413	0.0420174
CG	Cingulate gyrus			Control	CG	0.0225102		LBD	CG	0.0411284		AD	CG	0.0331754
PC	Parietal cortex			Control	CG	0.0338484		LBD	CG	0.0312805		AD	CG	0.0450161
TC	Temporal cortex			Control	CG	0.0292096		LBD	CG	0.024948		AD	CG	0.0300507
				Control	CG	0.0201638		LBD	CG	0.0290179		AD	CG	0.0296409
				Control	CG	0.0415648		LBD	CG	0.0238095		AD	CG	0.0858086
				Control	CG	0.038687		LBD	Hippocampus	0.0170691	0.0291939	AD	Hippocampus	0.0319721	0.029355
				Control	CG	0.0426439		LBD	Hippocampus	0.0215798		AD	Hippocampus	0.0468165
				Control	CG	0.0319489		LBD	Hippocampus	0.0318758		AD	Hippocampus	0.026764
				Control	CG	0.0136054		LBD	Hippocampus	0.0238889		AD	Hippocampus	0.0177015
				Control	CG	0.0246305		LBD	Hippocampus	0.0217092		AD	Hippocampus	0.0290909
				Control	CG	0.0246337		LBD	Hippocampus	0.0590406		AD	Hippocampus	0.0237853
				Control	Hippocampus	0.0306596	0.0314336	LBD	PC	0.0336643	0.027532	AD	PC	0.0514019	0.0397158
				Control	Hippocampus	0.0247934		LBD	PC	0.0279857		AD	PC	0.0337051
				Control	Hippocampus	0.0410023		LBD	PC	0.0300429		AD	PC	0.0420168
				Control	Hippocampus	0.0507614		LBD	PC	0.0304114		AD	PC	0.0302556
				Control	Hippocampus	0.0393375		LBD	PC	0.0212231		AD	PC	0.0188768
				Control	Hippocampus	0.0376068		LBD	PC	0.0218642		AD	PC	0.0620384
				Control	Hippocampus	0.0180573		LBD	SN	0.0175051	0.0319554	AD	SN	0.0360094	0.0294241
				Control	Hippocampus	0.0212982		LBD	SN	0.0265643		AD	SN	0.0219736
				Control	Hippocampus	0.0441767		LBD	SN	0.0305344		AD	SN	0.0345395
				Control	Hippocampus	0.0176056		LBD	SN	0.0287147		AD	SN	0.0248497
				Control	Hippocampus	0.0264924		LBD	SN	0.0438596		AD	SN	0.0274527
				Control	Hippocampus	0.0254121		LBD	SN	0.0445545		AD	SN	0.0317195
				Control	PC	0.0445402	0.0356972	LBD	TC	0.0328607	0.029697	AD	TC	0.0514051	0.0411259
				Control	PC	0.0451713		LBD	TC	0.0209755		AD	TC	0.0509554
				Control	PC	0.0372517		LBD	TC	0.0365079		AD	TC	0.0685714
				Control	PC	0.0419486		LBD	TC	0.0310192		AD	TC	0.0235835
				Control	PC	0.0218231		LBD	TC	0.0313643		AD	TC	0.0179361
				Control	PC	0.0352564		LBD	TC	0.0254545		AD	TC	0.0343042
				Control	PC	0.0369344
				Control	PC	0.0378788
				Control	PC	0.00662252
				Control	PC	0.0598291
				Control	PC	0.0210261
				Control	PC	0.0400844
				Control	SN	0.0218197	0.0299842
				Control	SN	0.0268223
				Control	SN	0.034507
				Control	SN	0.0515464
				Control	SN	0.0258612
				Control	SN	0.030303
				Control	SN	0.0367592
				Control	SN	0.0254401
				Control	SN	0.035976
				Control	SN	0.0192034
				Control	SN	0.0278528
				Control	SN	0.0237194
				Control	TC	0.0608108	0.0359386
				Control	TC	0.0259553
				Control	TC	0.0481611
				Control	TC	0.0757576
				Control	TC	0.010101
				Control	TC	0.0241954
				Control	TC	0.0680628
				Control	TC	0.029819
				Control	TC	0.0147929
				Control	TC	0.0206897
				Control	TC	0.0309213
				Control	TC	0.0219966
[truncated: 71 more columns]

## Sheet: APOE
ID	SRR31110482	SRR31110483	SRR31110484	SRR31110485	SRR31110486	SRR31110487	SRR31110488	SRR31110489	SRR31110490	SRR31110491	SRR31110492	SRR31110493	SRR31110494	SRR31110495	SRR31110496	SRR31110497	SRR31110498	SRR31110499	SRR31110500	SRR31110501	SRR31110502	SRR31110503	SRR31110504	SRR31110505	SRR31110506	SRR31110507	SRR31110508	SRR31110509	SRR31110510	SRR31110511	SRR31110512	SRR31110513	SRR31110514	SRR31110515	SRR31110516	SRR31110517	SRR31110518	SRR31110519	SRR31110520	SRR31110521	SRR31110522	SRR31110523	SRR31110524	SRR31110525	SRR31110526	SRR31110527	SRR31110528	SRR31110529	SRR31110530
APOE/580N	315	885	57	15	270	265	171	163	137	138	176	160	80	69	51	49	91	121	38	27	1151	457	222	289	400	527	877	1013	538	280	200	702	42	44	192	321	132	201	97	191	208	195	73	73	98	384	199	16	180
APOE/760N	102	257	22	15	103	64	60	37	53	46	80	59	28	24	33	29	46	34	16	9	280	105	78	69	131	163	431	438	268	92	75	155	18	31	70	103	31	41	45	72	99	66	57	58	21	109	65	8	85
APOE/1092N	105	261	20	8	127	125	76	51	53	55	67	64	47	24	26	24	54	59	16	7	303	103	79	72	152	203	372	426	199	82	58	228	21	18	110	159	47	64	29	56	73	85	48	52	68	140	95	1	77
[truncated: 71 more columns]

## Sheet: CLU
ID	SRR31110482	SRR31110483	SRR31110484	SRR31110485	SRR31110486	SRR31110487	SRR31110488	SRR31110489	SRR31110490	SRR31110491	SRR31110492	SRR31110493	SRR31110494	SRR31110495	SRR31110496	SRR31110497	SRR31110498	SRR31110499	SRR31110500	SRR31110501	SRR31110502	SRR31110503	SRR31110504	SRR31110505	SRR31110506	SRR31110507	SRR31110508	SRR31110509	SRR31110510	SRR31110511	SRR31110512	SRR31110513	SRR31110514	SRR31110515	SRR31110516	SRR31110517	SRR31110518	SRR31110519	SRR31110520	SRR31110521	SRR31110522	SRR31110523	SRR31110524	SRR31110525	SRR31110526	SRR31110527	SRR31110528	SRR31110529	SRR31110530
CLU/102N	14	9	12	0	11	10	8	8	11	16	5	7	1	6	6	3	5	9	4	0	38	2	11	14	26	24	29	33	24	16	10	21	2	2	14	14	5	4	7	18	13	9	6	0	5	17	17	0	6
CLU/209N	346	521	114	40	768	761	440	383	284	289	214	211	306	268	336	303	362	495	145	85	493	156	376	441	566	731	798	811	542	210	223	469	107	136	592	901	320	459	247	408	259	255	311	358	156	237	240	26	468
CLU/528N	300	604	74	12	799	723	277	240	336	375	116	122	159	143	156	84	159	228	77	55	726	247	571	614	625	775	942	1126	740	279	201	558	56	63	607	854	177	298	260	432	123	117	145	211	381	481	537	10	196
CLU/531N	11	25	2	0	0	18	0	0	9	6	0	0	0	1	4	3	4	2	0	2	18	4	22	24	23	14	32	23	19	10	3	11	3	1	10	16	0	0	8	13	4	0	0	3	11	15	15	0	10
CLU/545N	6	16	2	0	2	5	5	5	6	6	1	4	0	0	2	5	0	5	2	2	6	3	3	3	11	8	6	20	12	6	7	16	2	3	8	9	5	4	8	9	5	6	1	1	3	4	2	0	5
CLU/1018N	378	709	84	22	821	791	242	253	357	373	245	209	195	201	204	174	221	228	145	70	765	232	607	661	730	837	1049	1094	839	336	232	620	72	116	623	944	165	307	280	483	245	231	218	262	484	505	561	32	263
CLU/1144N	156	253	27	5	434	393	110	77	220	163	70	60	92	82	73	38	67	103	45	29	323	109	332	347	299	391	556	653	313	142	98	258	24	17	315	470	63	123	133	278	72	68	75	94	255	206	300	12	195
CLU/1388N	1147	1254	212	54	2922	2809	686	551	1216	1274	456	438	431	331	302	273	437	490	235	153	2338	815	1885	2103	2146	2892	2570	2931	2946	1160	729	1168	160	206	2235	3307	517	753	971	1670	417	484	391	507	1069	2290	1127	42	932
CLU/2413N	1337	1841	578	147	3880	3852	1181	1000	1540	1500	575	485	420	425	423	414	597	763	225	140	2686	964	1809	1937	2653	3422	2637	2901	3102	1257	883	1509	408	613	3019	4526	850	1231	1217	2116	655	527	531	546	1590	2875	1463	213	1226
CLU/4054N	428	590	101	18	579	566	288	214	261	229	200	173	95	92	73	62	102	125	103	57	719	269	535	564	598	761	830	915	913	376	317	487	77	101	457	646	209	314	190	352	211	178	113	155	140	432	161	16	247
CLU/4281N	286	645	128	22	765	605	306	246	340	326	152	139	164	123	116	101	211	225	65	46	712	232	649	686	724	933	1178	1199	735	302	217	559	75	96	591	829	212	346	219	439	181	173	155	202	462	564	560	18	226
[truncated: 71 more columns]

## Sheet: DENND1B
ID	SRR31110482	SRR31110483	SRR31110484	SRR31110485	SRR31110486	SRR31110487	SRR31110488	SRR31110489	SRR31110490	SRR31110491	SRR31110492	SRR31110493	SRR31110494	SRR31110495	SRR31110496	SRR31110497	SRR31110498	SRR31110499	SRR31110500	SRR31110501	SRR31110502	SRR31110503	SRR31110504	SRR31110505	SRR31110506	SRR31110507	SRR31110508	SRR31110509	SRR31110510	SRR31110511	SRR31110512	SRR31110513	SRR31110514	SRR31110515	SRR31110516	SRR31110517	SRR31110518	SRR31110519	SRR31110520	SRR31110521	SRR31110522	SRR31110523	SRR31110524	SRR31110525	SRR31110526	SRR31110527	SRR31110528	SRR31110529	SRR31110530
[truncated: 71 more columns]

## Sheet: GAPDH
ID	SRR31110482	SRR31110483	SRR31110484	SRR31110485	SRR31110486	SRR31110487	SRR31110488	SRR31110489	SRR31110490	SRR31110491	SRR31110492	SRR31110493	SRR31110494	SRR31110495	SRR31110496	SRR31110497	SRR31110498	SRR31110499	SRR31110500	SRR31110501	SRR31110502	SRR31110503	SRR31110504	SRR31110505	SRR31110506	SRR31110507	SRR31110508	SRR31110509	SRR31110510	SRR31110511	SRR31110512	SRR31110513	SRR31110514	SRR31110515	SRR31110516	SRR31110517	SRR31110518	SRR31110519	SRR31110520	SRR31110521	SRR31110522	SRR31110523	SRR31110524	SRR31110525	SRR31110526	SRR31110527	SRR31110528	SRR31110529	SRR31110530
GAPDH/76N	11	33	5	0	31	24	9	7	13	16	6	5	4	4	1	2	2	6	0	0	72	22	18	21	36	48	58	48	20	13	2	27	2	2	26	22	4	10	16	16	5	7	9	11	15	30	56	0	4
GAPDH/90N	354	780	58	16	595	545	187	126	469	460	153	148	162	159	102	110	160	222	90	51	2215	828	708	850	766	1015	1723	1739	886	439	268	686	47	52	423	616	102	179	392	712	153	151	182	220	583	681	1215	49	326
GAPDH/92N	544	992	93	17	803	854	363	256	509	496	196	192	233	198	133	129	212	223	100	57	2251	777	776	861	964	1114	1448	1528	1270	550	401	827	53	107	599	904	216	368	372	719	201	184	225	225	915	1222	1478	100	443
GAPDH/104N	328	659	40	14	481	438	152	144	331	306	182	216	205	152	91	85	138	212	89	39	1561	569	525	631	651	784	975	1068	845	306	234	567	31	48	361	602	115	173	227	444	226	186	193	250	433	590	752	23	226
GAPDH/129N	106	190	10	10	108	151	67	38	131	108	43	50	41	28	34	20	29	60	13	4	620	276	160	197	191	206	369	466	233	103	75	192	4	22	115	165	45	57	107	194	42	47	54	72	136	142	289	2	61
GAPDH/193N	419	671	53	13	454	454	243	195	402	377	191	176	164	165	123	103	131	182	64	53	1468	551	535	569	590	767	1011	993	789	309	297	586	41	68	355	533	158	202	274	541	204	201	176	193	682	753	1105	94	243
GAPDH/240N	277	348	27	11	250	211	82	74	205	215	99	79	79	57	41	43	77	108	38	29	1399	403	394	406	424	437	1056	1239	568	223	205	282	15	20	181	248	61	77	201	287	124	96	94	102	235	289	575	27	123
GAPDH/1632N	185	267	21	6	158	165	72	52	164	190	61	59	77	55	35	36	65	71	16	9	882	322	283	301	240	304	728	716	343	173	120	185	23	21	130	198	44	66	165	288	78	86	81	110	189	182	454	21	69
[truncated: 71 more columns]

## Sheet: MAPT
ID	SRR31110482	SRR31110483	SRR31110484	SRR31110485	SRR31110486	SRR31110487	SRR31110488	SRR31110489	SRR31110490	SRR31110491	SRR31110492	SRR31110493	SRR31110494	SRR31110495	SRR31110496	SRR31110497	SRR31110498	SRR31110499	SRR31110500	SRR31110501	SRR31110502	SRR31110503	SRR31110504	SRR31110505	SRR31110506	SRR31110507	SRR31110508	SRR31110509	SRR31110510	SRR31110511	SRR31110512	SRR31110513	SRR31110514	SRR31110515	SRR31110516	SRR31110517	SRR31110518	SRR31110519	SRR31110520	SRR31110521	SRR31110522	SRR31110523	SRR31110524	SRR31110525	SRR31110526	SRR31110527	SRR31110528	SRR31110529	SRR31110530
MAPT/3840N	27	17	6	0	26	16	16	29	18	21	2	7	2	9	0	0	4	5	2	1	75	18	40	53	36	36	44	57	68	33	12	29	0	7	18	31	7	17	12	27	5	9	15	21	30	29	29	1	5
MAPT/4293N	46	28	15	0	83	82	47	30	67	64	5	15	20	11	2	6	12	14	8	4	132	53	70	117	78	102	102	96	106	51	28	50	10	17	58	76	17	31	33	106	11	13	19	19	86	106	92	0	12
MAPT/4364N	25	44	23	0	85	71	46	32	32	56	8	12	25	31	10	1	18	15	6	6	92	44	99	98	97	138	74	79	114	48	17	44	15	8	60	98	34	50	38	61	4	5	19	23	42	113	40	0	10
MAPT/4812N	24	26	28	0	94	77	53	50	58	55	20	11	24	31	7	6	23	19	9	2	98	37	100	90	75	98	62	63	102	45	19	33	15	20	46	100	53	69	44	79	18	20	23	22	43	75	38	1	10
MAPT/5225N	83	122	69	11	361	347	168	132	196	179	28	19	76	54	16	23	44	61	25	15	288	99	244	255	237	284	241	240	279	100	67	97	47	50	284	457	90	170	163	279	26	27	71	70	275	321	289	4	68
MAPT/6429N	26	16	13	0	83	99	45	27	46	52	9	9	19	11	4	4	3	12	12	5	75	25	73	73	66	75	62	46	63	36	17	17	3	7	51	82	16	31	33	62	15	12	28	17	73	107	58	0	6
MAPT/8599N	48	69	23	0	115	123	82	65	62	62	24	27	31	28	11	7	30	15	18	11	178	61	124	121	117	156	114	136	184	84	19	65	11	17	84	104	43	68	53	77	19	29	25	31	62	135	89	1	12
MAPT/9388N	14	25	6	0	102	102	31	28	57	43	10	4	17	22	2	8	10	22	8	12	114	40	88	89	79	109	91	101	91	29	10	20	0	11	74	128	25	41	51	72	8	3	20	22	63	100	45	0	9
MAPT/13645N	9	21	2	0	19	14	14	8	24	25	4	1	7	14	3	4	8	9	3	4	58	12	28	32	23	53	57	32	41	12	3	33	3	6	13	23	6	16	9	25	6	11	4	7	16	28	34	0	8
MAPT/15904N	53	51	37	9	51	73	51	51	20	24	30	21	13	21	2	5	16	25	33	11	56	17	45	54	57	51	33	62	60	21	24	66	17	16	53	66	33	73	15	32	35	15	22	18	32	78	40	2	15
MAPT/17578N	12	19	4	0	23	21	14	19	28	26	8	0	7	5	9	2	7	9	0	4	44	12	43	52	25	35	34	45	46	10	11	17	4	3	10	24	8	23	21	56	5	4	2	7	25	63	34	0	7
MAPT/67634N	22	31	15	5	22	34	46	35	36	20	10	8	11	7	4	4	13	9	2	1	92	28	48	44	60	69	39	46	70	18	16	24	7	18	13	53	30	38	26	36	13	16	20	13	33	68	36	2	16
[truncated: 71 more columns]

## Sheet: PSEN1
ID	SRR31110482	SRR31110483	SRR31110484	SRR31110485	SRR31110486	SRR31110487	SRR31110488	SRR31110489	SRR31110490	SRR31110491	SRR31110492	SRR31110493	SRR31110494	SRR31110495	SRR31110496	SRR31110497	SRR31110498	SRR31110499	SRR31110500	SRR31110501	SRR31110502	SRR31110503	SRR31110504	SRR31110505	SRR31110506	SRR31110507	SRR31110508	SRR31110509	SRR31110510	SRR31110511	SRR31110512	SRR31110513	SRR31110514	SRR31110515	SRR31110516	SRR31110517	SRR31110518	SRR31110519	SRR31110520	SRR31110521	SRR31110522	SRR31110523	SRR31110524	SRR31110525	SRR31110526	SRR31110527	SRR31110528	SRR31110529	SRR31110530
PSEN1/90N	41	50	31	10	43	41	35	35	35	20	24	15	14	18	13	11	8	15	5	1	16	11	18	14	19	29	23	31	14	5	21	22	5	23	21	50	33	46	15	50	31	15	15	23	24	31	26	9	11
PSEN1/1889N	29	34	8	0	14	13	5	3	14	15	5	4	5	9	4	1	1	5	4	0	19	8	4	6	9	19	6	15	13	7	17	20	3	4	7	21	5	3	22	25	8	10	6	9	9	8	26	5	2
PSEN1/2518N	32	41	4	0	22	19	18	11	10	5	8	21	7	6	13	4	8	5	3	1	8	4	13	9	13	16	26	32	10	6	27	39	4	11	15	21	15	20	12	15	29	18	5	9	13	7	24	6	8
PSEN1/5183N	13	24	6	0	3	14	11	10	8	9	7	4	11	7	1	0	1	2	0	0	26	6	13	5	5	15	14	10	11	5	1	25	0	3	12	20	11	26	7	14	5	8	9	9	16	15	16	0	0
PSEN1/5296N	20	27	8	0	20	19	10	21	7	13	2	14	8	8	2	2	3	2	0	0	19	6	3	6	9	21	16	24	24	6	13	24	3	6	13	22	6	12	4	23	5	9	7	7	16	15	39	0	3
PSEN1/5723N	21	25	4	0	15	6	9	5	6	6	11	10	7	4	2	1	5	6	0	0	12	5	4	6	11	13	13	4	10	4	23	13	2	4	3	13	1	9	8	10	13	11	10	7	9	12	17	0	1
PSEN1/8256N	18	48	9	0	15	14	14	5	7	7	11	17	2	8	1	1	4	5	2	0	22	5	5	11	10	28	12	17	25	14	9	40	3	5	15	31	3	18	6	16	11	12	5	4	3	20	21	1	0
PSEN1/13145N	9	11	0	0	7	6	3	4	3	11	3	1	1	3	2	0	4	8	0	0	9	6	12	3	10	10	12	5	16	6	8	25	2	0	4	5	1	5	4	6	0	4	0	6	9	7	29	0	1
PSEN1/22690N	13	41	5	0	20	14	13	16	16	8	9	5	10	8	8	3	6	5	2	2	24	12	19	12	27	10	26	29	21	10	13	27	5	4	11	15	13	24	7	15	5	3	7	8	16	39	39	1	7
PSEN1/22702N	13	45	5	0	30	18	18	17	9	12	2	2	6	3	6	8	4	3	0	0	23	6	12	6	9	13	13	20	24	6	10	23	2	7	19	22	17	44	7	19	4	6	5	12	5	32	33	1	9
[truncated: 71 more columns]

## Sheet: PSEN2
ID	SRR31110482	SRR31110483	SRR31110484	SRR31110485	SRR31110486	SRR31110487	SRR31110488	SRR31110489	SRR31110490	SRR31110491	SRR31110492	SRR31110493	SRR31110494	SRR31110495	SRR31110496	SRR31110497	SRR31110498	SRR31110499	SRR31110500	SRR31110501	SRR31110502	SRR31110503	SRR31110504	SRR31110505	SRR31110506	SRR31110507	SRR31110508	SRR31110509	SRR31110510	SRR31110511	SRR31110512	SRR31110513	SRR31110514	SRR31110515	SRR31110516	SRR31110517	SRR31110518	SRR31110519	SRR31110520	SRR31110521	SRR31110522	SRR31110523	SRR31110524	SRR31110525	SRR31110526	SRR31110527	SRR31110528	SRR31110529	SRR31110530
[truncated: 71 more columns]

## Sheet: RAB35
ID	SRR31110482	SRR31110483	SRR31110484	SRR31110485	SRR31110486	SRR31110487	SRR31110488	SRR31110489	SRR31110490	SRR31110491	SRR31110492	SRR31110493	SRR31110494	SRR31110495	SRR31110496	SRR31110497	SRR31110498	SRR31110499	SRR31110500	SRR31110501	SRR31110502	SRR31110503	SRR31110504	SRR31110505	SRR31110506	SRR31110507	SRR31110508	SRR31110509	SRR31110510	SRR31110511	SRR31110512	SRR31110513	SRR31110514	SRR31110515	SRR31110516	SRR31110517	SRR31110518	SRR31110519	SRR31110520	SRR31110521	SRR31110522	SRR31110523	SRR31110524	SRR31110525	SRR31110526	SRR31110527	SRR31110528	SRR31110529	SRR31110530
RAB35/94N	3	10	4	0	31	32	14	9	5	6	2	2	2	6	0	2	5	4	4	1	46	20	7	16	24	33	37	23	41	15	0	10	4	0	24	33	11	24	5	19	2	2	3	7	15	17	22	0	8
RAB35/1437N	8	15	8	0	46	40	23	8	16	16	1	5	8	8	6	11	12	7	2	2	37	13	15	13	29	25	28	26	47	16	5	17	4	14	36	42	6	18	12	26	3	1	10	13	15	44	31	0	9
RAB35/8131N	3	13	0	0	5	2	7	7	9	4	2	4	3	1	3	1	0	1	8	2	24	4	16	11	11	12	13	17	25	5	1	22	0	1	4	1	4	4	5	5	7	5	1	4	12	9	24	0	8
[truncated: 71 more columns]

## Sheet: SNCA
ID	SRR31110482	SRR31110483	SRR31110484	SRR31110485	SRR31110486	SRR31110487	SRR31110488	SRR31110489	SRR31110490	SRR31110491	SRR31110492	SRR31110493	SRR31110494	SRR31110495	SRR31110496	SRR31110497	SRR31110498	SRR31110499	SRR31110500	SRR31110501	SRR31110502	SRR31110503	SRR31110504	SRR31110505	SRR31110506	SRR31110507	SRR31110508	SRR31110509	SRR31110510	SRR31110511	SRR31110512	SRR31110513	SRR31110514	SRR31110515	SRR31110516	SRR31110517	SRR31110518	SRR31110519	SRR31110520	SRR31110521	SRR31110522	SRR31110523	SRR31110524	SRR31110525	SRR31110526	SRR31110527	SRR31110528	SRR31110529	SRR31110530
SNCA/1269N	5	23	1	0	21	26	13	26	21	32	5	0	1	8	2	0	8	10	4	1	65	39	45	41	29	41	64	48	50	28	5	19	4	9	20	23	19	32	24	37	3	2	3	8	32	45	30	2	0
SNCA/2533N	10	28	4	0	27	20	12	10	27	41	11	5	2	10	4	2	2	4	4	1	88	37	53	58	24	29	60	73	43	15	14	25	2	8	12	27	11	13	32	51	16	7	9	14	43	23	30	7	4
SNCA/5754N	9	42	5	0	33	43	23	13	51	41	21	11	15	7	5	4	2	9	0	2	178	47	79	106	73	85	111	105	177	60	9	30	8	3	31	56	25	28	40	65	8	12	4	7	41	96	34	0	0
SNCA/7362N	10	33	1	0	34	24	16	11	42	38	13	11	14	6	1	5	2	3	4	2	134	41	96	101	39	63	95	88	139	43	5	35	5	5	24	37	18	14	29	55	4	7	5	10	37	64	19	0	1
SNCA/92968N	12	52	5	6	65	37	31	32	72	54	19	26	13	17	10	7	9	9	9	6	131	42	93	98	62	68	97	115	84	44	8	36	16	12	34	59	38	61	58	100	16	16	25	35	66	83	29	4	15
[truncated: 71 more columns]
